# Supplementary material for: Identification and characterization of sugar-regulated promoters in Chaetomium thermophilum
Source: BMC Biotechnol. 2023 Jul 8;23:19. doi: 10.1186/s12896-023-00791-9 (PMC10329369; doi:10.1186/s12896-023-00791-9)
Supplement: Supplementary file 11 — Additional file 11. Supplementary Data 1. All differentially expressed genesidentified by Illumina deepsequencing. [file 12896_2023_791_MOESM11_ESM.xlsx]

## Sheet: Glu_Ref
		Supplementary Data 1: All differentially expressed genes (DEGs) identified by Illumina deep sequencing
Gene	Type	KO	Description	log2FoldChange	lfcSE	padj
CTHT_0067930	protein_coding	no KO assigned	Receptor-like protein	-9.35287	0.465802	4.09407e-86
CTHT_0039430	protein_coding	no KO assigned	Uncharacterized protein	-7.38797	0.564227	9.60663e-37
CTHT_0027680	protein_coding	K00323 NAD(P) transhydrogenase [EC:1.6.1.2]	Mitochondrial nicotinamide nucleotide transhydrogenase-like protein	-6.73166	0.435889	7.58648e-51
CTHT_0040210	protein_coding	no KO assigned	Uncharacterized protein	-6.70733	0.470469	1.85301e-43
CTHT_0006570	protein_coding	K00128 aldehyde dehydrogenase (NAD+) [EC:1.2.1.3]	Mitochondrial aldehyde dehydrogenase-like protein	-6.39552	0.421006	2.45872e-49
CTHT_0052510	protein_coding	no KO assigned	Uncharacterized protein	-6.33103	0.366246	8.68553e-64
CTHT_0050380	protein_coding	no KO assigned	Putative nicotinamide mononucleotide transmembrane transporter protein	-6.31401	0.510849	9.50563e-33
CTHT_0053510	protein_coding	no KO assigned	Uncharacterized protein	-6.29441	0.444086	5.69484e-43
CTHT_0013830	pseudogene			-6.11781	0.933384	8.50275e-10
CTHT_0004620	protein_coding	K13953 alcohol dehydrogenase, propanol-preferring [EC:1.1.1.1]	Dehydrogenase-like protein	-5.93021	0.616201	4.85874e-20
CTHT_0000710	protein_coding	no KO assigned	Uncharacterized protein	-5.67842	0.304595	2.64147e-74
CTHT_0043210	protein_coding	K00058 D-3-phosphoglycerate dehydrogenase / 2-oxoglutarate reductase [EC:1.1.1.95 1.1.1.399]	D-3-phosphoglycerate dehydrogenase (EC 1.1.1.95)	-5.67113	0.95067	2.81423e-08
CTHT_0070380	protein_coding	no KO assigned	Uncharacterized protein	-5.59112	0.365456	6.27403e-50
CTHT_0056360	protein_coding	no KO assigned	Uncharacterized protein	-5.53888	0.67394	7.26971e-15
CTHT_0016840	protein_coding	no KO assigned	Uncharacterized protein	-5.48499	0.360745	2.17942e-49
CTHT_0064300	protein_coding	no KO assigned	Uncharacterized protein	-5.47577	0.848939	1.61359e-09
CTHT_0073110	protein_coding	no KO assigned	Uncharacterized protein	-5.44898	1.06039	2.09768e-06
CTHT_0003710	protein_coding	no KO assigned	Uncharacterized protein	-5.3954	0.45291	1.76003e-30
CTHT_0049570	protein_coding	no KO assigned	Uncharacterized protein	-5.34014	0.562517	1.52236e-19
CTHT_0001380	protein_coding	no KO assigned	Uncharacterized protein	-5.3088	0.491645	4.26514e-25
CTHT_0001090	protein_coding	no KO assigned	Uncharacterized protein	-5.20737	0.793012	7.92137e-10
CTHT_0016830	protein_coding	no KO assigned	Uncharacterized protein	-5.14111	0.496674	4.36443e-23
CTHT_0071960	protein_coding	K03782 catalase-peroxidase [EC:1.11.1.21]	Catalase-peroxidase (CP) (EC 1.11.1.21) (Peroxidase/catalase)	-5.11033	0.356662	7.07311e-44
CTHT_0062400	protein_coding	K03305 proton-dependent oligopeptide transporter, POT family	Peptide transporter-like protein	-5.0379	0.669245	1.27355e-12
CTHT_0053060	protein_coding	no KO assigned	Uncharacterized protein	-5.01751	0.265694	3.7092e-76
CTHT_0066550	protein_coding	no KO assigned	Uncharacterized protein	-4.9829	0.377358	2.399e-37
CTHT_0050060	protein_coding	no KO assigned	Peptide hydrolase (EC 3.4.-.-)	-4.89056	0.73805	5.40918e-10
CTHT_0053360	protein_coding	no KO assigned	Uncharacterized protein	-4.82391	0.35192	3.17657e-40
CTHT_0001520	protein_coding	K00106 xanthine dehydrogenase/oxidase [EC:1.17.1.4 1.17.3.2]	Xanthine dehydrogenase-like protein	-4.8101	0.51006	2.70094e-19
CTHT_0052680	protein_coding	no KO assigned	Uncharacterized protein	-4.79547	0.384341	2.41392e-33
CTHT_0051820	protein_coding	no KO assigned	Uncharacterized protein	-4.60754	0.639187	1.17003e-11
CTHT_0037870	protein_coding	no KO assigned	Uncharacterized protein	-4.60248	0.331487	3.01852e-41
CTHT_0053070	protein_coding	K15108 solute carrier family 25 (mitochondrial thiamine pyrophosphate transporter), member 19	Putative thiamine pyrophosphate protein	-4.56625	0.405347	2.89947e-27
CTHT_0074610	protein_coding	no KO assigned	Aspartic-type endopeptidase-like protein	-4.56144	0.699438	1.05037e-09
CTHT_0018590	protein_coding	no KO assigned	Uncharacterized protein	-4.55584	0.697972	1.01346e-09
CTHT_0008200	protein_coding	no KO assigned	Uncharacterized protein	-4.48703	0.650599	9.60669e-11
CTHT_0029160	protein_coding	K18103 L-threo-3-deoxy-hexylosonate aldolase [EC:4.1.2.54]	Uncharacterized protein	-4.44092	0.683359	1.20589e-09
CTHT_0051450	protein_coding	K01908 propionyl-CoA synthetase [EC:6.2.1.17]	Uncharacterized protein	-4.39901	0.311563	1.1694e-42
ENSRNA049505723	rRNA			-4.37242	0.765436	1.13266e-07
CTHT_0006580	protein_coding	no KO assigned	Uncharacterized protein	-4.36838	0.489344	2.24308e-17
CTHT_0035500	protein_coding	no KO assigned	Uncharacterized protein	-4.3617	0.823602	9.7171e-07
CTHT_0019610	protein_coding	no KO assigned	Receptor-like protein	-4.34188	0.317554	4.87648e-40
CTHT_0067150	protein_coding	no KO assigned	Uncharacterized protein	-4.33609	1.07058	0.000216976
CTHT_0072450	protein_coding	no KO assigned	Uncharacterized protein	-4.33206	0.535996	2.11251e-14
CTHT_0010460	protein_coding	no KO assigned	Uncharacterized protein	-4.26643	0.561892	8.06805e-13
CTHT_0057090	protein_coding	no KO assigned	Uncharacterized protein	-4.25222	0.571732	2.37163e-12
CTHT_0025770	protein_coding	K13524 4-aminobutyrate aminotransferase / (S)-3-amino-2-methylpropionate transaminase [EC:2.6.1.19 2.6.1.22]	4-aminobutyrate aminotransferase-like protein	-4.24949	0.308969	1.75901e-40
CTHT_0016100	protein_coding	no KO assigned	Uncharacterized protein	-4.24789	0.321889	2.56275e-37
CTHT_0043850	protein_coding	no KO assigned	Uncharacterized protein	-4.24375	0.76178	2.36224e-07
CTHT_0023810	protein_coding	no KO assigned	Uncharacterized protein	-4.20069	1.04938	0.000258949
CTHT_0008210	protein_coding	no KO assigned	Uncharacterized protein	-4.198	0.531729	8.62299e-14
CTHT_0020750	protein_coding	no KO assigned	Carboxylic ester hydrolase (EC 3.1.1.-)	-4.16667	0.503971	4.92116e-15
CTHT_0038620	protein_coding	no KO assigned	Uncharacterized protein	-4.09084	0.518574	8.98386e-14
CTHT_0039830	protein_coding	no KO assigned	Uncharacterized protein	-4.08921	0.836302	6.69541e-06
CTHT_0024440	protein_coding	no KO assigned	Uncharacterized protein	-4.08283	0.338728	3.30166e-31
CTHT_0044280	protein_coding	K01897 long-chain acyl-CoA synthetase [EC:6.2.1.3]	Uncharacterized protein	-4.07911	0.753914	5.35927e-07
CTHT_0047580	protein_coding	no KO assigned	Uncharacterized protein	-4.05109	0.63306	2.20661e-09
CTHT_0019650	protein_coding	K05972 acetylxylan esterase [EC:3.1.1.72]	Putative cellulose binding protein	-4.02891	0.570575	3.17935e-11
CTHT_0045170	protein_coding	no KO assigned	Uncharacterized protein	-4.02243	0.527906	6.68483e-13
CTHT_0064570	protein_coding	no KO assigned	Uncharacterized protein	-4.00487	0.559101	1.60826e-11
CTHT_0054100	protein_coding	no KO assigned	Uncharacterized protein	-3.97149	0.53421	2.42038e-12
CTHT_0029150	protein_coding	K18106 D-galacturonate reductase [EC:1.1.1.-]	Uncharacterized protein	-3.96817	0.555915	1.89732e-11
CTHT_0064430	protein_coding	no KO assigned	Uncharacterized protein	-3.96224	0.513579	3.31059e-13
CTHT_0064000	protein_coding	K08095 cutinase [EC:3.1.1.74]	Cutinase (EC 3.1.1.74)	-3.95956	0.56898	6.37634e-11
CTHT_0006300	protein_coding	K00505 tyrosinase [EC:1.14.18.1]	Uncharacterized protein	-3.94844	0.700024	1.64354e-07
CTHT_0044120	protein_coding	no KO assigned	Uncharacterized protein	-3.87967	0.386567	9.49498e-22
CTHT_0044690	protein_coding	no KO assigned	Uncharacterized protein	-3.82541	0.588365	1.18377e-09
CTHT_0041230	protein_coding	K12349 neutral ceramidase [EC:3.5.1.23]	Uncharacterized protein	-3.81479	0.412435	1.4159e-18
CTHT_0015810	protein_coding	no KO assigned	Uncharacterized protein	-3.78703	0.416061	5.07713e-18
CTHT_0067590	protein_coding	K00122 formate dehydrogenase [EC:1.17.1.9]	Formate dehydrogenase (FDH) (EC 1.17.1.9) (NAD-dependent formate dehydrogenase)	-3.77686	0.91399	0.000159765
CTHT_0022390	protein_coding	K19069 cellobiose dehydrogenase (acceptor) [EC:1.1.99.18]	Cellobiose dehydrogenase-like protein	-3.75605	0.601181	5.46881e-09
CTHT_0047290	protein_coding	no KO assigned	Uncharacterized protein	-3.74326	0.74024	3.07758e-06
CTHT_0043110	protein_coding	no KO assigned	Uncharacterized protein	-3.73313	0.388227	5.19613e-20
CTHT_0023010	protein_coding	no KO assigned	Uncharacterized protein	-3.72596	0.347918	1.09813e-24
CTHT_0065980	protein_coding	K15289 solute carrier family 35, member F5	Uncharacterized protein	-3.69826	0.23162	2.25644e-54
CTHT_0033820	protein_coding	no KO assigned	Uncharacterized protein	-3.69533	0.435622	9.03137e-16
CTHT_0061740	protein_coding	K01288 carboxypeptidase D [EC:3.4.16.6]	Carboxypeptidase (EC 3.4.16.-)	-3.69403	0.725552	2.62679e-06
CTHT_0008570	protein_coding	no KO assigned	Uncharacterized protein	-3.68762	0.878096	0.000123325
CTHT_0069260	protein_coding	no KO assigned	ATPase-like protein	-3.62908	0.382257	1.52236e-19
CTHT_0001010	protein_coding	no KO assigned	Uncharacterized protein	-3.62885	0.994417	0.000913218
CTHT_0057310	protein_coding	no KO assigned	Uncharacterized protein	-3.599	0.48987	4.48855e-12
CTHT_0040200	protein_coding	no KO assigned	Uncharacterized protein	-3.58779	0.400651	1.75515e-17
CTHT_0073860	protein_coding	K05351 D-xylulose reductase [EC:1.1.1.9]	Dehydrogenase-like protein	-3.5865	0.285794	1.00718e-33
ENSRNA049505577	rRNA			-3.58434	0.827324	7.34446e-05
CTHT_0051950	protein_coding	no KO assigned	Uncharacterized protein	-3.57918	0.883779	0.000217201
CTHT_0023840	protein_coding	no KO assigned	Uncharacterized protein	-3.57728	0.746664	1.04913e-05
CTHT_0063350	protein_coding	no KO assigned	Acyl-CoA dehydrogenase-like protein	-3.55075	0.648936	3.97607e-07
CTHT_0047310	protein_coding	no KO assigned	Uncharacterized protein	-3.54369	0.824877	8.43051e-05
CTHT_0001440	protein_coding	K08764 sterol carrier protein 2 [EC:2.3.1.176]	Putative sterol carrier protein	-3.52496	0.430652	9.51333e-15
CTHT_0056190	protein_coding	no KO assigned	Uncharacterized protein	-3.51963	1.03119	0.0020211
CTHT_0013290	protein_coding	no KO assigned	Uncharacterized protein	-3.49436	0.531975	7.82754e-10
CTHT_0015800	protein_coding	no KO assigned	Uncharacterized protein	-3.49015	0.711005	6.13974e-06
CTHT_0022760	protein_coding	no KO assigned	Uncharacterized protein	-3.4833	0.407178	5.05792e-16
CTHT_0066860	protein_coding	no KO assigned	Uncharacterized protein	-3.46203	0.437361	7.36208e-14
CTHT_0021990	protein_coding	no KO assigned	Uncharacterized protein	-3.46086	0.505083	1.29205e-10
CTHT_0065430	pseudogene			-3.43078	0.7147	1.00946e-05
CTHT_0018160	protein_coding	no KO assigned	Uncharacterized protein	-3.42787	0.393009	1.28189e-16
CTHT_0018720	protein_coding	K00505 tyrosinase [EC:1.14.18.1]	Uncharacterized protein	-3.40186	0.398535	5.88275e-16
CTHT_0064660	protein_coding	no KO assigned	Uncharacterized protein	-3.39518	0.655382	1.71709e-06
CTHT_0071870	protein_coding	no KO assigned	Uncharacterized protein	-3.38735	0.909098	0.000696867
CTHT_0021660	protein_coding	K16261 yeast amino acid transporter	Amino acid permease-like protein	-3.37856	0.2977	1.13924e-27
CTHT_0003180	protein_coding	no KO assigned	Putative sequence-specific DNA binding protein	-3.3664	0.285698	8.0777e-30
CTHT_0060030	protein_coding	no KO assigned	Uncharacterized protein	-3.36341	0.474203	2.5576e-11
CTHT_0037590	protein_coding	no KO assigned	Uncharacterized protein	-3.31297	0.648317	2.40567e-06
CTHT_0008560	protein_coding	K01897 long-chain acyl-CoA synthetase [EC:6.2.1.3]	Long-chain fatty acid CoA ligase-like protein	-3.30691	0.380703	1.71346e-16
CTHT_0028370	protein_coding	no KO assigned	Uncharacterized protein	-3.30621	0.583248	1.41751e-07
CTHT_0020030	protein_coding	no KO assigned	Uncharacterized protein	-3.30512	0.418192	8.09771e-14
CTHT_0070590	protein_coding	no KO assigned	Putative transcriptional regulatory protein	-3.29729	0.364808	8.6316e-18
CTHT_0023820	protein_coding	no KO assigned	Uncharacterized protein	-3.29075	0.586636	1.92867e-07
CTHT_0020420	protein_coding	K03787 5'-nucleotidase [EC:3.1.3.5]	Uncharacterized protein	-3.28286	0.99637	0.00293029
CTHT_0037300	protein_coding	no KO assigned	Uncharacterized protein	-3.28158	0.592968	2.85165e-07
CTHT_0025900	protein_coding	no KO assigned	Uncharacterized protein	-3.28008	0.724269	3.29994e-05
CTHT_0072300	protein_coding	K03380 phenol 2-monooxygenase [EC:1.14.13.7]	Uncharacterized protein	-3.25901	0.514841	3.3696e-09
CTHT_0012510	protein_coding	K01638 malate synthase [EC:2.3.3.9]	Malate synthase (EC 2.3.3.9)	-3.22904	0.241371	2.46784e-38
CTHT_0038400	protein_coding	no KO assigned	Putative FAD binding protein	-3.22551	0.51133	3.79338e-09
CTHT_0063380	protein_coding	no KO assigned	Uncharacterized protein	-3.19433	1.08678	0.00846776
CTHT_0040250	protein_coding	no KO assigned	Uncharacterized protein	-3.19201	0.503996	3.3115e-09
CTHT_0044480	protein_coding	no KO assigned	Uncharacterized protein	-3.17416	0.433803	5.53925e-12
CTHT_0028640	protein_coding	K00249 acyl-CoA dehydrogenase [EC:1.3.8.7]	Dehydrogenase-like protein	-3.17102	0.416995	7.43555e-13
CTHT_0001470	protein_coding	no KO assigned	Uncharacterized protein	-3.16917	0.62813	3.23202e-06
CTHT_0054110	protein_coding	no KO assigned	Uncharacterized protein	-3.16662	0.683699	2.1398e-05
CTHT_0002310	protein_coding	no KO assigned	Uncharacterized protein	-3.16294	0.208015	2.17942e-49
CTHT_0010670	protein_coding	no KO assigned	Uncharacterized protein	-3.15053	0.34679	5.81449e-18
CTHT_0068660	protein_coding	no KO assigned	Lipoxygenase-like protein	-3.14692	0.576945	4.31239e-07
CTHT_0016820	protein_coding	no KO assigned	Uncharacterized protein	-3.13631	0.567361	2.93723e-07
CTHT_0019230	protein_coding	no KO assigned	Uncharacterized protein	-3.11809	0.722857	7.89309e-05
CTHT_0012970	protein_coding	no KO assigned	Uncharacterized protein	-3.11116	0.449203	7.91816e-11
CTHT_0072280	protein_coding	K00799 glutathione S-transferase [EC:2.5.1.18]	Glutathione S-transferase-like protein	-3.11102	0.327036	1.29906e-19
CTHT_0034540	protein_coding	no KO assigned	Uncharacterized protein	-3.09441	0.644727	1.01149e-05
CTHT_0021490	protein_coding	no KO assigned	Uncharacterized protein	-3.08995	0.360563	4.51763e-16
CTHT_0007010	protein_coding	no KO assigned	Transferase-like protein	-3.08911	0.464098	4.46638e-10
CTHT_0001940	protein_coding	no KO assigned	Uncharacterized protein	-3.07914	0.5381	1.076e-07
CTHT_0072230	protein_coding	no KO assigned	Uncharacterized protein	-3.07395	0.497217	8.03655e-09
CTHT_0021920	protein_coding	no KO assigned	Uncharacterized protein	-3.06941	0.578891	9.41735e-07
CTHT_0074290	protein_coding	no KO assigned	Uncharacterized protein	-3.06639	0.438131	4.82965e-11
CTHT_0007530	protein_coding	no KO assigned	Uncharacterized protein	-3.05521	0.448589	1.65506e-10
CTHT_0037310	protein_coding	no KO assigned	Uncharacterized protein	-3.05304	0.541051	1.62554e-07
ENSRNA049505118	rRNA			-3.05	0.618854	5.59991e-06
CTHT_0038340	protein_coding	no KO assigned	Uncharacterized protein	-3.04989	0.566575	6.19048e-07
CTHT_0071400	protein_coding	no KO assigned	Uncharacterized protein	-3.04748	0.184856	5.63844e-58
CTHT_0014240	protein_coding	no KO assigned	Zinc finger domain-containing protein	-3.04305	0.457324	4.52092e-10
CTHT_0058860	protein_coding	no KO assigned	Telomere length regulator protein rif1-like protein	-3.04067	0.333145	4.06071e-18
CTHT_0019660	protein_coding	no KO assigned	Uncharacterized protein	-3.03625	0.575225	1.05855e-06
CTHT_0017270	protein_coding	no KO assigned	Hydrolase-like protein	-3.03118	0.555533	4.28703e-07
CTHT_0062350	protein_coding	K01637 isocitrate lyase [EC:4.1.3.1]	Isocitrate lyase	-3.02328	0.520201	6.5965e-08
CTHT_0021540	protein_coding	no KO assigned	Calcium-dependent cysteine-type endopeptidase-like protein	-3.01534	0.325053	1.1283e-18
CTHT_0072670	protein_coding	no KO assigned	Uncharacterized protein	-3.01143	0.499348	1.94875e-08
CTHT_0050540	protein_coding	K00469 inositol oxygenase [EC:1.13.99.1]	Inositol oxygenase-like protein	-3.00888	0.349895	3.60033e-16
CTHT_0045740	protein_coding	no KO assigned	Uncharacterized protein	-3.00264	1.1288	0.0179534
CTHT_0055510	protein_coding	K16261 yeast amino acid transporter	Uncharacterized protein	-3.00103	0.604564	4.74195e-06
CTHT_0072130	protein_coding	no KO assigned	Aldo-keto reductase-like protein	-2.98309	0.424257	3.88716e-11
CTHT_0033500	protein_coding	no KO assigned	Uncharacterized protein	-2.97522	0.340828	1.20982e-16
CTHT_0010370	protein_coding	no KO assigned	Uncharacterized protein	-2.96705	0.469244	3.50777e-09
CTHT_0003380	protein_coding	no KO assigned	Uncharacterized protein	-2.96054	0.697956	0.00010522
CTHT_0000810	protein_coding	no KO assigned	Zinc finger domain-containing protein	-2.94661	0.326778	1.03292e-17
CTHT_0005440	protein_coding	K00624 carnitine O-acetyltransferase [EC:2.3.1.7]	Mitochondrial carnitine acetyltransferase-like protein	-2.93821	0.413976	2.48439e-11
CTHT_0043560	protein_coding	no KO assigned	Uncharacterized protein	-2.93075	0.367806	5.02817e-14
CTHT_0041160	protein_coding	no KO assigned	Uncharacterized protein	-2.92651	0.473154	7.92231e-09
CTHT_0005430	protein_coding	no KO assigned	Uncharacterized protein	-2.9139	0.501936	6.83435e-08
CTHT_0038840	protein_coding	K21451 xylanolytic transcriptional activator XlnR	Uncharacterized protein	-2.90627	0.385405	1.16388e-12
CTHT_0074580	protein_coding	no KO assigned	Uncharacterized protein	-2.9021	1.13059	0.0226705
CTHT_0017840	protein_coding	no KO assigned	Uncharacterized protein	-2.89152	0.530092	4.31029e-07
CTHT_0047320	protein_coding	no KO assigned	Uncharacterized protein	-2.89082	0.661205	6.31244e-05
CTHT_0037600	protein_coding	K01051 pectinesterase [EC:3.1.1.11]	Pectinesterase (EC 3.1.1.11)	-2.87521	0.502386	1.07503e-07
CTHT_0048570	protein_coding	no KO assigned	Uncharacterized protein	-2.85535	0.523753	4.36312e-07
CTHT_0056220	protein_coding	no KO assigned	Uncharacterized protein	-2.84637	0.438766	1.29332e-09
CTHT_0047300	protein_coding	no KO assigned	Uncharacterized protein	-2.83854	0.49413	9.56852e-08
CTHT_0030660	tRNA			-2.83761	1.12047	0.0246663
CTHT_0040460	tRNA			-2.83675	0.892519	0.00420514
CTHT_0024210	protein_coding	no KO assigned	Uncharacterized protein	-2.8352	0.520513	4.46592e-07
CTHT_0069240	protein_coding	no KO assigned	Uncharacterized protein	-2.82373	0.873616	0.00355819
CTHT_0050620	tRNA			-2.82064	1.1469	0.0296324
CTHT_0057370	protein_coding	no KO assigned	RING-type E3 ubiquitin transferase (EC 2.3.2.27)	-2.80745	0.500346	1.91844e-07
CTHT_0031050	protein_coding	no KO assigned	Uncharacterized protein	-2.80325	0.44336	3.50839e-09
CTHT_0070690	protein_coding	no KO assigned	Uncharacterized protein	-2.80207	0.446235	4.51409e-09
CTHT_0065830	protein_coding	no KO assigned	Uncharacterized protein	-2.78082	0.382573	7.60947e-12
CTHT_0053670	protein_coding	no KO assigned	Uncharacterized protein	-2.77938	0.358609	2.56271e-13
CTHT_0051520	protein_coding	no KO assigned	Uncharacterized protein	-2.77572	1.11916	0.0280725
CTHT_0011470	protein_coding	K00065 2-dehydro-3-deoxy-D-gluconate 5-dehydrogenase [EC:1.1.1.127]	2-deoxy-D-gluconate 3-dehydrogenase-like protein	-2.77081	0.334318	4.213e-15
CTHT_0055410	protein_coding	no KO assigned	N-acetyltransferase-like protein	-2.76835	0.395546	4.82965e-11
CTHT_0055210	protein_coding	no KO assigned	Uncharacterized protein	-2.75627	0.506917	4.67438e-07
CTHT_0059980	protein_coding	no KO assigned	Uncharacterized protein	-2.7473	0.452742	1.57209e-08
CTHT_0062160	protein_coding	K15082 DNA repair protein RAD7	DNA repair protein rad7-like protein	-2.74537	0.622871	5.47969e-05
CTHT_0059210	protein_coding	no KO assigned	Carbon-nitrogen ligase-like protein	-2.73781	0.664417	0.000167156
CTHT_0003390	protein_coding	no KO assigned	Uncharacterized protein	-2.73733	0.366379	1.87e-12
CTHT_0047490	protein_coding	no KO assigned	Uncharacterized protein	-2.73542	0.514541	8.75992e-07
CTHT_0044490	protein_coding	no KO assigned	Uncharacterized protein	-2.72677	0.363253	1.47763e-12
CTHT_0050280	protein_coding	no KO assigned	Uncharacterized protein (Fragment)	-2.72632	0.633896	8.29007e-05
CTHT_0005550	protein_coding	no KO assigned	Uncharacterized protein	-2.72121	0.404175	2.74089e-10
CTHT_0074600	protein_coding	no KO assigned	Uncharacterized protein	-2.71928	0.653136	0.000141971
CTHT_0069030	protein_coding	K03320 ammonium transporter, Amt family	Ammonium transporter	-2.70014	0.493504	3.97804e-07
CTHT_0045370	protein_coding	no KO assigned	Multidrug resistance protein fnx1-like protein	-2.69819	0.43839	9.43385e-09
CTHT_0024110	protein_coding	no KO assigned	Uncharacterized protein	-2.69461	0.455535	3.72662e-08
CTHT_0013220	protein_coding	no KO assigned	Uncharacterized protein	-2.69168	0.491686	3.92936e-07
CTHT_0021700	protein_coding	no KO assigned	Uncharacterized protein	-2.68705	0.90494	0.00778313
ENSRNA049505430	rRNA			-2.68287	0.716133	0.000650604
CTHT_0065410	protein_coding	no KO assigned	Putative transcription factor	-2.67484	0.245679	1.71723e-25
CTHT_0051910	protein_coding	no KO assigned	Uncharacterized protein	-2.67277	0.551252	8.10238e-06
CTHT_0048640	protein_coding	no KO assigned	Uncharacterized protein	-2.67164	0.51059	1.32598e-06
CTHT_0066250	protein_coding	no KO assigned	2-nitropropane dioxygenase-like protein	-2.67078	0.269875	3.61005e-21
CTHT_0038680	protein_coding	no KO assigned	Uncharacterized protein	-2.66426	0.467551	1.20943e-07
CTHT_0051300	protein_coding	no KO assigned	Uncharacterized protein	-2.66415	0.241497	3.68465e-26
CTHT_0046570	protein_coding	no KO assigned	Putative aryl-alcohol protein	-2.65905	0.372543	1.89918e-11
CTHT_0020820	protein_coding	no KO assigned	Uncharacterized protein	-2.65261	0.924879	0.0102749
CTHT_0053610	protein_coding	K02213 cell division control protein 6	Cell division control protein	-2.64787	0.461368	9.84778e-08
CTHT_0003950	protein_coding	no KO assigned	Putative cellulose binding protein	-2.6454	0.511939	1.82965e-06
CTHT_0021010	protein_coding	no KO assigned	Putative high-affinity glucose transporter protein	-2.64348	0.66571	0.000290906
CTHT_0063190	protein_coding	no KO assigned	Fe-S cluster assembly protein DRE2 (Anamorsin homolog)	-2.63829	0.349499	1.10239e-12
CTHT_0063850	protein_coding	no KO assigned	Uncharacterized protein	-2.63664	0.243683	3.5359e-25
CTHT_0034080	protein_coding	no KO assigned	Uncharacterized protein	-2.6347	0.48962	6.24925e-07
CTHT_0034940	protein_coding	no KO assigned	Uncharacterized protein	-2.63363	0.552579	1.17136e-05
CTHT_0039000	protein_coding	no KO assigned	Putative LAS seventeen-binding protein	-2.62856	0.292894	1.48037e-17
CTHT_0024330	protein_coding	no KO assigned	Thiamine biosynthetic bifunctional enzyme-like protein	-2.62562	0.502609	1.38358e-06
CTHT_0016800	protein_coding	K00276 primary-amine oxidase [EC:1.4.3.21]	Amine oxidase (EC 1.4.3.-)	-2.62164	0.435638	2.08694e-08
CTHT_0056240	protein_coding	no KO assigned	Uncharacterized protein	-2.62063	0.414659	3.55888e-09
CTHT_0049860	protein_coding	no KO assigned	Uncharacterized protein	-2.61779	0.57285	2.77385e-05
CTHT_0023000	protein_coding	no KO assigned	Uncharacterized protein	-2.61759	0.268984	1.77196e-20
CTHT_0015720	protein_coding	no KO assigned	Uncharacterized protein	-2.61269	0.439167	3.09287e-08
CTHT_0074390	protein_coding	no KO assigned	Uncharacterized protein	-2.61229	0.424208	9.30448e-09
CTHT_0051930	protein_coding	no KO assigned	Uncharacterized protein	-2.59887	0.719675	0.00104238
CTHT_0024050	protein_coding	no KO assigned	Uncharacterized protein	-2.59352	0.328778	8.98386e-14
CTHT_0022020	protein_coding	no KO assigned	Uncharacterized protein	-2.59304	0.601767	8.04039e-05
CTHT_0066630	protein_coding	no KO assigned	Uncharacterized protein	-2.58566	0.381069	1.94738e-10
CTHT_0038630	protein_coding	no KO assigned	2-nitropropane dioxygenase-like protein	-2.58472	0.378108	1.41846e-10
CTHT_0041420	protein_coding	no KO assigned	Sporulation-specific glucan 1,3-beta-glucosidase-like protein	-2.58042	0.348338	2.90207e-12
CTHT_0053290	protein_coding	no KO assigned	Uncharacterized protein	-2.57511	0.450636	1.12054e-07
CTHT_0065140	protein_coding	no KO assigned	Uncharacterized protein	-2.57461	0.428635	2.22465e-08
CTHT_0040180	protein_coding	no KO assigned	Uncharacterized protein	-2.57085	0.43441	3.67601e-08
CTHT_0015790	protein_coding	no KO assigned	Uncharacterized protein	-2.57005	0.698822	0.000825391
CTHT_0010380	protein_coding	no KO assigned	Uncharacterized protein	-2.56414	1.14307	0.0486505
CTHT_0012430	protein_coding	no KO assigned	Putative cytochrome P450 protein	-2.56382	0.297636	3.19107e-16
CTHT_0051120	protein_coding	no KO assigned	Polyketide synthase-like protein	-2.55587	0.404462	3.56997e-09
CTHT_0026530	protein_coding	no KO assigned	Uncharacterized protein	-2.55553	0.663954	0.000451938
CTHT_0056740	protein_coding	K15263 cell growth-regulating nucleolar protein	Uncharacterized protein	-2.54965	0.248278	9.78763e-23
CTHT_0068170	protein_coding	no KO assigned	Uncharacterized protein	-2.54169	0.386541	7.4929e-10
CTHT_0048420	protein_coding	no KO assigned	Uncharacterized protein	-2.53864	1.08275	0.0387376
CTHT_0038040	protein_coding	K11484 histone deacetylase HOS3 [EC:3.5.1.98]	Histone deacetylase (EC 3.5.1.98)	-2.5299	0.28614	4.67714e-17
CTHT_0055420	protein_coding	no KO assigned	Uncharacterized protein	-2.52144	0.331397	7.23283e-13
CTHT_0056850	protein_coding	K01768 adenylate cyclase [EC:4.6.1.1]	Adenylate cyclase-like protein	-2.52016	0.327967	4.16561e-13
CTHT_0069740	protein_coding	no KO assigned	Uncharacterized protein	-2.51168	0.344451	6.58253e-12
CTHT_0029910	protein_coding	no KO assigned	PAS domain-containing protein	-2.50777	0.493903	2.78909e-06
CTHT_0068090	protein_coding	no KO assigned	Reductase-like protein	-2.50352	0.352052	2.27432e-11
CTHT_0040000	protein_coding	no KO assigned	O-methyltransferase-like protein	-2.50215	0.462044	5.23547e-07
CTHT_0030700	protein_coding	no KO assigned	Uncharacterized protein	-2.50103	0.467277	7.27065e-07
CTHT_0037880	protein_coding	no KO assigned	Uncharacterized protein	-2.4984	0.574316	6.8728e-05
CTHT_0045440	protein_coding	no KO assigned	Parallel beta-helix repeat-containing protein	-2.49164	0.932657	0.0174276
CTHT_0071370	protein_coding	K00365 urate oxidase [EC:1.7.3.3]	Uricase (EC 1.7.3.3) (Urate oxidase)	-2.48732	0.560084	4.76378e-05
CTHT_0034140	protein_coding	K00624 carnitine O-acetyltransferase [EC:2.3.1.7]	Carnitine O-acetyltransferase-like protein	-2.48546	0.374439	5.02531e-10
CTHT_0037630	protein_coding	no KO assigned	Uncharacterized protein	-2.48295	0.289329	4.12091e-16
CTHT_0057010	protein_coding	no KO assigned	Uncharacterized protein	-2.48226	0.502792	5.38704e-06
CTHT_0013350	protein_coding	no KO assigned	Uncharacterized protein	-2.48034	0.362396	1.34878e-10
CTHT_0000540	protein_coding	no KO assigned	Uncharacterized protein	-2.47296	0.601737	0.000174084
CTHT_0001480	protein_coding	no KO assigned	Uncharacterized protein	-2.47045	0.4459	2.75925e-07
CTHT_0010230	protein_coding	no KO assigned	Uncharacterized protein	-2.4703	0.896121	0.0139234
CTHT_0064770	protein_coding	no KO assigned	Uncharacterized protein	-2.45846	0.477699	2.0248e-06
CTHT_0016720	protein_coding	K01466 allantoinase [EC:3.5.2.5]	Allantoinase-like protein	-2.4572	0.540647	3.08318e-05
CTHT_0002750	protein_coding	no KO assigned	Uncharacterized protein	-2.4564	0.389358	3.78125e-09
CTHT_0063560	protein_coding	K01247 DNA-3-methyladenine glycosylase II [EC:3.2.2.21]	Uncharacterized protein	-2.456	0.541063	3.15593e-05
CTHT_0068480	protein_coding	no KO assigned	Putative maltose fermentation regulatory protein	-2.45023	0.330167	2.65646e-12
CTHT_0073500	protein_coding	no KO assigned	Uncharacterized protein	-2.44926	0.492977	4.64535e-06
CTHT_0053390	pseudogene			-2.44517	0.687055	0.00124645
CTHT_0066980	pseudogene			-2.44489	0.476671	2.19346e-06
CTHT_0039850	protein_coding	no KO assigned	Serine-type endopeptidase-like protein	-2.44261	0.558009	6.1862e-05
ENSRNA049505714	rRNA			-2.44018	0.630088	0.00041476
CTHT_0048560	protein_coding	K15305 vacuole morphology and inheritance protein 14	Uncharacterized protein	-2.43235	0.341825	2.21256e-11
CTHT_0042000	protein_coding	K19668 cellulose 1,4-beta-cellobiosidase [EC:3.2.1.91]	Glucanase (EC 3.2.1.-)	-2.43217	0.534355	2.99408e-05
CTHT_0074460	protein_coding	no KO assigned	Uncharacterized protein	-2.42772	0.305486	5.93918e-14
CTHT_0044270	protein_coding	no KO assigned	Uncharacterized protein	-2.4242	0.264985	3.39009e-18
CTHT_0000570	protein_coding	no KO assigned	Uncharacterized protein	-2.42332	0.883687	0.0144958
CTHT_0074130	protein_coding	no KO assigned	Uncharacterized protein	-2.41486	0.651547	0.000747494
CTHT_0021980	protein_coding	K00012 UDPglucose 6-dehydrogenase [EC:1.1.1.22]	UDP-glucose 6-dehydrogenase (EC 1.1.1.22)	-2.40501	1.03913	0.0414179
CTHT_0030360	protein_coding	K07117 uncharacterized protein	SET domain-containing protein	-2.40257	0.3508	1.31844e-10
CTHT_0015310	protein_coding	no KO assigned	Uncharacterized protein	-2.40223	0.379328	3.31697e-09
CTHT_0066140	protein_coding	K15204 transcription factor C subunit 3	Uncharacterized protein	-2.40192	0.480952	4.12028e-06
CTHT_0046760	protein_coding	no KO assigned	Uncharacterized protein	-2.39741	0.71511	0.00245586
CTHT_0044650	protein_coding	no KO assigned	Uncharacterized protein	-2.39409	0.603056	0.000291948
CTHT_0054780	protein_coding	K22008 serine/threonine-protein kinase Psk1 [EC:2.7.11.1]	Serine/threonine protein kinase-like protein	-2.39236	0.428384	2.2021e-07
CTHT_0012520	protein_coding	no KO assigned	Uncharacterized protein	-2.39099	0.670633	0.00122057
CTHT_0073520	protein_coding	no KO assigned	Uncharacterized protein	-2.39026	0.517755	2.28745e-05
CTHT_0074240	protein_coding	no KO assigned	Uncharacterized protein	-2.38728	0.598228	0.000270359
CTHT_0013450	protein_coding	no KO assigned	Putative rho1 guanine nucleotide exchange factor	-2.38695	0.33386	1.75505e-11
CTHT_0073790	protein_coding	no KO assigned	Uncharacterized protein	-2.38482	0.281271	9.30742e-16
CTHT_0026870	protein_coding	no KO assigned	Uncharacterized protein	-2.38453	0.247427	4.35213e-20
CTHT_0023170	protein_coding	no KO assigned	Uncharacterized protein	-2.37541	0.234491	3.89163e-22
CTHT_0073150	protein_coding	K08773 RalA-binding protein 1	GTPase-activating protein (GAP)-like protein	-2.36916	0.35761	5.44598e-10
CTHT_0050880	protein_coding	no KO assigned	Uncharacterized protein	-2.36874	0.657063	0.00106326
CTHT_0070940	protein_coding	K00819 ornithine--oxo-acid transaminase [EC:2.6.1.13]	Ornithine aminotransferase-like protein	-2.36837	0.388652	1.3508e-08
CTHT_0017260	protein_coding	K05767 Ras GTPase-activating-like protein IQGAP2/3	Putative GTPase activating protein	-2.36802	0.263341	1.27768e-17
CTHT_0030530	protein_coding	no KO assigned	Uncharacterized protein	-2.36263	0.412023	1.00982e-07
CTHT_0043080	protein_coding	K07005 uncharacterized protein	Putative FMN binding protein	-2.36259	0.566881	0.000139768
CTHT_0034060	protein_coding	no KO assigned	Cutinase transcription factor 1 alpha-like protein	-2.36222	0.214387	4.19413e-26
CTHT_0074350	protein_coding	no KO assigned	O-methylsterigmatocystin oxidoreductase-like protein	-2.36026	0.354826	4.57732e-10
CTHT_0031060	protein_coding	no KO assigned	Uncharacterized protein	-2.35981	0.489059	9.01022e-06
CTHT_0037940	protein_coding	no KO assigned	Uncharacterized protein	-2.35329	0.563574	0.000135305
CTHT_0066110	protein_coding	K01725 cyanate lyase [EC:4.2.1.104]	Cyanate hydratase (Cyanase) (EC 4.2.1.104) (Cyanate hydrolase) (Cyanate lyase)	-2.3486	0.611858	0.000469478
CTHT_0064350	protein_coding	no KO assigned	Uncharacterized protein	-2.34748	0.308446	7.13889e-13
CTHT_0042540	protein_coding	K01673 carbonic anhydrase [EC:4.2.1.1]	Carbonic anhydrase (EC 4.2.1.1) (Carbonate dehydratase)	-2.34614	0.510683	2.50579e-05
CTHT_0058130	protein_coding	K13344 peroxin-13	Putative peroxisomal membrane protein	-2.34267	0.267031	8.32586e-17
CTHT_0063360	protein_coding	no KO assigned	Polyamine oxidase-like protein	-2.33777	0.279284	2.23045e-15
CTHT_0004650	protein_coding	K15628 ATP-binding cassette, subfamily D (ALD), peroxisomal long-chain fatty acid import protein	Putative adrenoleukodystrophy protein	-2.33273	0.279308	2.53469e-15
CTHT_0014070	protein_coding	no KO assigned	Uncharacterized protein	-2.32586	0.766107	0.0064198
CTHT_0072120	protein_coding	K20061 arrestin-related trafficking adapter 3/6	Uncharacterized protein	-2.31645	0.300485	3.45458e-13
CTHT_0029190	protein_coding	no KO assigned	Gal4-like Zn(II)2Cys6 binuclear cluster DNA-binding domain-containing protein	-2.31374	0.459354	3.3616e-06
CTHT_0031780	protein_coding	no KO assigned	Uncharacterized protein	-2.31268	0.450897	2.19346e-06
CTHT_0018580	protein_coding	no KO assigned	Uncharacterized protein	-2.31106	0.392062	4.1783e-08
CTHT_0063320	protein_coding	K16570 gamma-tubulin complex component 3	Putative spindle pole body component alp6 protein	-2.30866	0.338752	1.61801e-10
CTHT_0053230	protein_coding	no KO assigned	Uncharacterized protein	-2.30597	0.366534	4.20373e-09
CTHT_0036830	protein_coding	K11976 TRIAD3; E3 ubiquitin-protein ligase RNF216 [EC:2.3.2.31]	Uncharacterized protein	-2.30446	0.474744	7.88472e-06
CTHT_0027980	protein_coding	no KO assigned	Uncharacterized protein	-2.2984	0.507572	3.3062e-05
CTHT_0028140	protein_coding	no KO assigned	Uncharacterized protein	-2.29813	0.242958	2.07658e-19
CTHT_0053260	protein_coding	no KO assigned	Uncharacterized protein	-2.29676	0.569991	0.000234738
CTHT_0044850	protein_coding	no KO assigned	Uncharacterized protein	-2.29669	0.724132	0.00429355
CTHT_0017690	protein_coding	K01027 3-oxoacid CoA-transferase [EC:2.8.3.5]	Succinyl-CoA:3-ketoacid-coenzyme A transferase (EC 2.8.3.5)	-2.28967	0.50734	3.52533e-05
CTHT_0061480	protein_coding	no KO assigned	Uncharacterized protein	-2.28661	0.373136	1.10066e-08
CTHT_0072040	protein_coding	no KO assigned	Uncharacterized protein	-2.28266	0.421552	5.24374e-07
CTHT_0041590	protein_coding	no KO assigned	Uncharacterized protein	-2.28243	0.731215	0.00499128
CTHT_0005980	protein_coding	no KO assigned	Putative fatty acid binding protein	-2.27572	0.458226	4.68766e-06
CTHT_0047470	protein_coding	K14209 solute carrier family 36 (proton-coupled amino acid transporter)	Uncharacterized protein	-2.27458	0.551204	0.000163282
CTHT_0065870	protein_coding	no KO assigned	Uncharacterized protein	-2.27122	0.494935	2.56303e-05
ENSRNA049505693	snRNA			-2.2669	0.28054	2.12426e-14
CTHT_0050120	protein_coding	no KO assigned	Short-chain alcohol dehydrogenase-like protein	-2.26683	0.351135	1.55821e-09
CTHT_0074230	protein_coding	no KO assigned	Uncharacterized protein	-2.26563	0.483285	1.67326e-05
CTHT_0003690	protein_coding	no KO assigned	Uncharacterized protein	-2.26477	0.244496	1.26824e-18
CTHT_0049890	protein_coding	no KO assigned	Uncharacterized protein	-2.26422	0.665213	0.00208569
CTHT_0021620	protein_coding	no KO assigned	Uncharacterized protein	-2.26332	0.551367	0.000176871
CTHT_0056890	protein_coding	K15628 ATP-binding cassette, subfamily D (ALD), peroxisomal long-chain fatty acid import protein	Putative ABC transporter protein	-2.26159	0.348949	1.33563e-09
CTHT_0035320	protein_coding	K15109 solute carrier family 25 (mitochondrial carnitine/acylcarnitine transporter), member 20/29	Putative mitochondrial carnitine protein	-2.25682	0.477491	1.40565e-05
CTHT_0047640	protein_coding	K22149 mevalonyl-CoA ligase	Long-chain fatty-acid-CoA ligase-like protein	-2.25205	0.41903	6.47808e-07
CTHT_0021940	protein_coding	no KO assigned	Uncharacterized protein	-2.25061	0.862241	0.020318
CTHT_0022130	protein_coding	K19356 lytic cellulose monooxygenase (C1-hydroxylating) [EC:1.14.99.54]	Putative cellulose binding protein	-2.246	0.362422	7.4027e-09
CTHT_0048760	protein_coding	K11366 ubiquitin carboxyl-terminal hydrolase 22/27/51 [EC:3.4.19.12]	Ubiquitinyl hydrolase 1 (EC 3.4.19.12)	-2.24562	0.398486	1.68799e-07
CTHT_0015200	protein_coding	no KO assigned	Uncharacterized protein	-2.24464	0.372082	1.93055e-08
CTHT_0033520	protein_coding	no KO assigned	Uncharacterized protein	-2.24393	0.372106	1.94875e-08
CTHT_0020560	protein_coding	no KO assigned	Uncharacterized protein	-2.24123	0.376961	3.15347e-08
CTHT_0013940	protein_coding	no KO assigned	Uncharacterized protein	-2.23741	0.348995	2.05462e-09
CTHT_0041150	protein_coding	K03657 DNA helicase II / ATP-dependent DNA helicase PcrA [EC:3.6.4.12]	ATP-dependent DNA helicase srs2-like protein	-2.23728	0.383875	6.01496e-08
CTHT_0045310	protein_coding	no KO assigned	Uncharacterized protein	-2.23638	0.326608	1.32928e-10
CTHT_0072050	protein_coding	no KO assigned	Uncharacterized protein	-2.2353	0.303394	3.87728e-12
CTHT_0073540	protein_coding	no KO assigned	Uncharacterized protein	-2.23237	0.544667	0.000181117
CTHT_0071090	protein_coding	K15117 solute carrier family 25, member 34/35	Putative mitochondrial oxaloacetate protein	-2.22532	0.556033	0.000259691
CTHT_0073960	protein_coding	no KO assigned	Uncharacterized protein	-2.22223	0.509943	6.69949e-05
CTHT_0016860	protein_coding	K11593 eukaryotic translation initiation factor 2C	Putative eukaryotic translation initiation factor	-2.21788	0.342679	1.40589e-09
CTHT_0060910	protein_coding	no KO assigned	Uncharacterized protein	-2.21702	0.586478	0.000577297
CTHT_0012360	protein_coding	no KO assigned	Putative transmembrane component protein	-2.2165	0.449905	5.6434e-06
ENSRNA049505060	rRNA			-2.21416	0.756079	0.00872174
CTHT_0038960	protein_coding	no KO assigned	Uncharacterized protein	-2.21111	0.230533	6.46028e-20
CTHT_0045380	protein_coding	no KO assigned	Putative amino acid transmembrane transporter protein	-2.20826	0.525365	0.000121539
CTHT_0067470	protein_coding	no KO assigned	Uncharacterized protein	-2.20817	0.335099	6.87159e-10
CTHT_0056230	protein_coding	no KO assigned	Uncharacterized protein	-2.20608	0.314441	4.31966e-11
CTHT_0059770	protein_coding	no KO assigned	Uncharacterized protein	-2.2052	0.291333	9.57775e-13
CTHT_0022740	protein_coding	no KO assigned	Uncharacterized protein	-2.20462	0.498951	5.22194e-05
CTHT_0014190	protein_coding	no KO assigned	Uncharacterized protein	-2.20366	0.358019	9.4274e-09
CTHT_0052870	protein_coding	no KO assigned	Uncharacterized protein	-2.20127	0.370859	3.31851e-08
CTHT_0049060	protein_coding	no KO assigned	Uncharacterized protein	-2.20061	0.607933	0.00101287
CTHT_0059190	protein_coding	no KO assigned	Putative ATP-binding cassette (ABC) transporter protein	-2.2003	0.42639	1.8905e-06
CTHT_0073900	protein_coding	no KO assigned	Uncharacterized protein	-2.19876	0.306499	1.49533e-11
CTHT_0025060	protein_coding	no KO assigned	Uncharacterized protein	-2.19732	0.272605	2.48014e-14
CTHT_0049770	protein_coding	no KO assigned	Uncharacterized protein	-2.19508	0.570779	0.000457398
CTHT_0032330	protein_coding	no KO assigned	Putative sequence-specific DNA binding protein	-2.19308	0.30166	7.55946e-12
CTHT_0060010	protein_coding	K00294 1-pyrroline-5-carboxylate dehydrogenase [EC:1.2.1.88]	Delta-1-pyrroline-5-carboxylate dehydrogenase-like protein	-2.18921	0.605493	0.00102668
CTHT_0042410	protein_coding	no KO assigned	Uncharacterized protein	-2.18777	0.434581	3.40644e-06
CTHT_0008290	protein_coding	no KO assigned	Putative vea protein	-2.18771	0.388341	1.70231e-07
CTHT_0064940	protein_coding	K05349 beta-glucosidase [EC:3.2.1.21]	Beta-glucosidase-like protein	-2.18745	0.309872	3.21525e-11
CTHT_0003280	protein_coding	no KO assigned	Uncharacterized protein	-2.1859	0.427478	2.36788e-06
CTHT_0017200	protein_coding	no KO assigned	Uncharacterized protein	-2.18182	0.284536	4.70895e-13
CTHT_0016110	protein_coding	no KO assigned	Putative pathway-specific nitrogen regulator protein	-2.1807	0.361621	1.94875e-08
CTHT_0043980	protein_coding	no KO assigned	Uncharacterized protein	-2.18064	0.241672	9.85292e-18
CTHT_0021580	protein_coding	no KO assigned	Uncharacterized protein	-2.18059	0.920758	0.0368011
CTHT_0028850	protein_coding	no KO assigned	Putative sequence-specific DNA binding protein	-2.18008	0.268838	1.69954e-14
CTHT_0048960	protein_coding	no KO assigned	Uncharacterized protein	-2.17791	0.251936	2.45409e-16
CTHT_0030170	protein_coding	K01897 long-chain acyl-CoA synthetase [EC:6.2.1.3]	Uncharacterized protein	-2.17769	0.270483	2.65301e-14
CTHT_0067120	protein_coding	no KO assigned	Uncharacterized protein	-2.17603	0.419836	1.69525e-06
CTHT_0025870	protein_coding	no KO assigned	Uncharacterized protein	-2.17159	0.406283	7.56225e-07
CTHT_0030020	protein_coding	no KO assigned	Uncharacterized protein	-2.17098	0.519443	0.000133161
CTHT_0041990	protein_coding	K01497 GTP cyclohydrolase II [EC:3.5.4.25]	GTP cyclohydrolase-2-like protein	-2.16936	0.309276	4.35631e-11
CTHT_0035810	protein_coding	no KO assigned	Uncharacterized protein	-2.16827	0.325732	4.46208e-10
CTHT_0056260	protein_coding	no KO assigned	Uncharacterized protein	-2.16611	0.532659	0.000204203
CTHT_0018640	protein_coding	no KO assigned	Uncharacterized protein	-2.165	0.634418	0.00202466
CTHT_0026890	protein_coding	no KO assigned	Uncharacterized protein	-2.16373	0.849173	0.0237654
CTHT_0057410	protein_coding	no KO assigned	Uncharacterized protein	-2.16363	0.288741	1.61722e-12
CTHT_0026820	protein_coding	no KO assigned	Uncharacterized protein	-2.16045	0.441732	6.66547e-06
CTHT_0028420	protein_coding	no KO assigned	Uncharacterized protein	-2.15907	0.25843	2.48925e-15
CTHT_0015680	protein_coding	no KO assigned	Uncharacterized protein	-2.15732	0.364651	3.71333e-08
ENSRNA049505359	snoRNA			-2.15711	0.363377	3.31562e-08
CTHT_0063370	protein_coding	K17906 autophagy-related protein 2	Uncharacterized protein	-2.15527	0.314144	1.22153e-10
CTHT_0060760	protein_coding	no KO assigned	Uncharacterized protein	-2.15232	0.35637	1.85866e-08
CTHT_0056380	protein_coding	no KO assigned	Uncharacterized protein	-2.1513	0.620292	0.00168162
CTHT_0040510	protein_coding	no KO assigned	Uncharacterized protein	-2.15106	0.543137	0.000302801
CTHT_0038360	protein_coding	no KO assigned	Uncharacterized protein	-2.14698	0.281754	6.68483e-13
CTHT_0025480	protein_coding	no KO assigned	Uncharacterized protein	-2.14577	0.281161	6.1468e-13
CTHT_0069670	protein_coding	K11786 ATP-dependent helicase STH1/SNF2 [EC:3.6.4.-]	WD40 repeat-containing protein	-2.14338	0.326653	8.15305e-10
CTHT_0013990	protein_coding	no KO assigned	Uncharacterized protein	-2.14196	0.282024	7.9727e-13
ENSRNA049505139	rRNA			-2.1417	0.947822	0.046921
CTHT_0036080	protein_coding	no KO assigned	Uncharacterized protein	-2.14148	0.650572	0.00295918
CTHT_0045810	protein_coding	no KO assigned	Uncharacterized protein	-2.13947	0.750244	0.0107415
CTHT_0054950	protein_coding	no KO assigned	Putative high-affinity glucose transporter protein	-2.13579	0.279427	5.63716e-13
CTHT_0016640	protein_coding	no KO assigned	Acyl-CoA dehydrogenase-like protein	-2.13568	0.416795	2.25054e-06
CTHT_0062930	protein_coding	K00826 branched-chain amino acid aminotransferase [EC:2.6.1.42]	Branched-chain-amino-acid aminotransferase (EC 2.6.1.42)	-2.13504	0.46293	2.33087e-05
CTHT_0071270	protein_coding	no KO assigned	SANT SWI3, ADA2, N-coR and TFIIIB'' DNA-binding domain-containing protein	-2.13459	0.38074	1.95716e-07
CTHT_0019750	protein_coding	no KO assigned	Uncharacterized protein	-2.13152	0.478104	4.4305e-05
CTHT_0056590	protein_coding	no KO assigned	Uncharacterized protein	-2.12922	0.254267	2.17959e-15
CTHT_0005880	protein_coding	no KO assigned	Uncharacterized protein	-2.12597	0.286593	2.7109e-12
CTHT_0020730	protein_coding	K01178 glucoamylase [EC:3.2.1.3]	Glucoamylase (EC 3.2.1.3) (1,4-alpha-D-glucan glucohydrolase) (Glucan 1,4-alpha-glucosidase)	-2.12502	0.265556	3.87283e-14
CTHT_0030900	protein_coding	no KO assigned	Uncharacterized protein	-2.11562	0.547071	0.000422728
CTHT_0047630	protein_coding	K22151 N5-hydroxy-L-ornithine N5-transacylase	Uncharacterized protein	-2.11491	0.527629	0.00025457
CTHT_0000070	protein_coding	no KO assigned	Uncharacterized protein	-2.11447	0.903871	0.0392112
CTHT_0069990	protein_coding	no KO assigned	Uncharacterized protein	-2.11274	0.47355	4.37432e-05
CTHT_0018410	protein_coding	no KO assigned	Uncharacterized protein	-2.10936	0.602284	0.00150742
CTHT_0043530	protein_coding	K00166 2-oxoisovalerate dehydrogenase E1 component alpha subunit [EC:1.2.4.4]	Alpha subunit-like protein	-2.10901	0.493658	9.2909e-05
CTHT_0055890	protein_coding	no KO assigned	Uncharacterized protein	-2.10881	0.377006	2.09949e-07
CTHT_0025860	protein_coding	no KO assigned	Uncharacterized protein	-2.10658	0.450159	1.73702e-05
CTHT_0012470	protein_coding	no KO assigned	Uncharacterized protein	-2.10637	0.844232	0.0270694
CTHT_0004700	protein_coding	no KO assigned	Uncharacterized protein	-2.10504	0.263897	4.73325e-14
CTHT_0007120	protein_coding	K07756 inositol-hexakisphosphate 5-kinase [EC:2.7.4.21]	Kinase (EC 2.7.-.-)	-2.1018	0.397351	1.00213e-06
CTHT_0039790	protein_coding	no KO assigned	Short-chain dehydrogenase/reductase-like protein	-2.09668	0.306491	1.3766e-10
CTHT_0020440	protein_coding	no KO assigned	Uncharacterized protein	-2.09237	0.481889	7.08554e-05
CTHT_0073530	protein_coding	no KO assigned	Uncharacterized protein	-2.09083	0.511599	0.00018918
CTHT_0036890	protein_coding	K00020 3-hydroxyisobutyrate dehydrogenase [EC:1.1.1.31]	3-hydroxyisobutyrate dehydrogenase (HIBADH) (EC 1.1.1.31)	-2.08671	0.540926	0.00043753
CTHT_0037860	protein_coding	no KO assigned	Uncharacterized protein	-2.08489	0.248648	1.99706e-15
CTHT_0015710	protein_coding	no KO assigned	Uncharacterized protein	-2.08354	0.300607	7.65366e-11
CTHT_0002790	protein_coding	no KO assigned	Uncharacterized protein	-2.081	0.639332	0.00331307
CTHT_0066410	protein_coding	no KO assigned	Uncharacterized protein	-2.0796	0.536569	0.000410379
CTHT_0017430	protein_coding	no KO assigned	Uncharacterized protein	-2.07808	0.361083	9.02614e-08
CTHT_0049460	protein_coding	no KO assigned	Uncharacterized protein	-2.07804	0.765548	0.0155337
CTHT_0000770	protein_coding	no KO assigned	Uncharacterized protein	-2.07624	0.726766	0.0105878
CTHT_0033270	protein_coding	no KO assigned	Uncharacterized protein	-2.07267	0.452472	2.65447e-05
CTHT_0015100	protein_coding	K11227 mitogen-activated protein kinase kinase [EC:2.7.12.2]	MAP kinase kinase-like protein	-2.07167	0.30462	1.76017e-10
CTHT_0034710	pseudogene			-2.06905	0.293679	3.54428e-11
CTHT_0029320	protein_coding	K03353 anaphase-promoting complex subunit 6	Anaphase-promoting complex-like protein	-2.06894	0.341869	1.73091e-08
CTHT_0041270	protein_coding	no KO assigned	Uncharacterized protein	-2.06829	0.330196	4.96093e-09
CTHT_0040190	protein_coding	no KO assigned	Uncharacterized protein	-2.0681	0.353883	5.50981e-08
CTHT_0067460	pseudogene			-2.06771	0.452899	2.82201e-05
CTHT_0074680	protein_coding	K00459 nitronate monooxygenase [EC:1.13.12.16]	Uncharacterized protein	-2.06588	0.390257	9.81432e-07
CTHT_0002300	protein_coding	K03510 DNA polymerase iota [EC:2.7.7.7]	DNA polymerase iota-like protein	-2.06447	0.51836	0.000279028
CTHT_0053600	protein_coding	K00140 malonate-semialdehyde dehydrogenase (acetylating) / methylmalonate-semialdehyde dehydrogenase [EC:1.2.1.18 1.2.1.27]	Methylmalonate-semialdehyde dehydrogenase-like protein	-2.06289	0.518833	0.000285704
CTHT_0019490	protein_coding	no KO assigned	Monooxygenase-like protein	-2.0619	0.505749	0.000196856
CTHT_0059180	protein_coding	no KO assigned	Uncharacterized protein	-2.05585	0.553751	0.000731216
CTHT_0052180	protein_coding	no KO assigned	Uncharacterized protein	-2.05384	0.610602	0.00237295
CTHT_0063960	protein_coding	no KO assigned	GTPase-like protein	-2.05079	0.391594	1.29686e-06
CTHT_0002320	protein_coding	no KO assigned	Uncharacterized protein	-2.05003	0.41702	5.93822e-06
CTHT_0024530	protein_coding	no KO assigned	Putative DNA damage-responsive protein	-2.04772	0.705962	0.00941048
CTHT_0012350	protein_coding	no KO assigned	Uncharacterized protein	-2.04764	0.50375	0.000205548
CTHT_0066990	protein_coding	no KO assigned	Uncharacterized protein	-2.04761	0.411366	4.4494e-06
CTHT_0030780	protein_coding	no KO assigned	Uncharacterized protein	-2.0469	0.620823	0.00291217
CTHT_0007870	protein_coding	no KO assigned	Uncharacterized protein	-2.04533	0.410153	4.27591e-06
CTHT_0039890	protein_coding	no KO assigned	Putative integral membrane protein	-2.04334	0.530773	0.000450731
CTHT_0039690	protein_coding	no KO assigned	Uncharacterized protein	-2.0412	0.376808	5.19254e-07
CTHT_0011490	protein_coding	K18097 glycerol 2-dehydrogenase (NADP+) [EC:1.1.1.156]	Reductase-like protein	-2.0373	0.334982	1.44593e-08
CTHT_0007750	protein_coding	no KO assigned	RNA-dependent RNA polymerase (EC 2.7.7.48)	-2.03729	0.606727	0.00241816
CTHT_0022750	protein_coding	no KO assigned	Uncharacterized protein	-2.03354	0.475645	9.16709e-05
ENSRNA049505603	rRNA			-2.03256	0.700032	0.00933637
CTHT_0052480	protein_coding	no KO assigned	Uncharacterized protein	-2.03131	0.359341	1.54749e-07
CTHT_0017040	protein_coding	no KO assigned	Uncharacterized protein	-2.03084	0.593796	0.00197727
CTHT_0061140	protein_coding	K10901 bloom syndrome protein [EC:3.6.4.12]	Uncharacterized protein	-2.03047	0.588105	0.00176992
CTHT_0073780	protein_coding	no KO assigned	Uncharacterized protein	-2.03002	0.371074	3.98892e-07
CTHT_0013970	protein_coding	K15163 mediator of RNA polymerase II transcription subunit 12, fungi type	Uncharacterized protein	-2.02925	0.294381	9.81942e-11
CTHT_0073940	protein_coding	no KO assigned	Uncharacterized protein	-2.02658	0.397594	2.56105e-06
CTHT_0036290	protein_coding	no KO assigned	Uncharacterized protein	-2.0186	0.628552	0.00378488
ENSRNA049505173	snRNA			-2.0174	0.613775	0.00299806
CTHT_0045110	protein_coding	no KO assigned	Acetyltransferase-like protein	-2.01552	0.318118	3.26715e-09
CTHT_0039140	protein_coding	K04630 guanine nucleotide-binding protein G(i) subunit alpha	Uncharacterized protein	-2.01367	0.28434	2.7588e-11
CTHT_0002170	protein_coding	no KO assigned	Uncharacterized protein	-2.01321	0.295356	1.61187e-10
CTHT_0021630	protein_coding	no KO assigned	Transferase-like protein	-2.01199	0.641465	0.00475898
CTHT_0039010	protein_coding	K14729 multifunctional beta-oxidation protein [EC:4.2.1.- 1.1.1.-]	Peroxisomal hydratase-dehydrogenase-epimerase-like protein	-2.01122	0.313684	2.05047e-09
CTHT_0019690	protein_coding	no KO assigned	Uncharacterized protein	-2.01114	0.332214	1.71356e-08
CTHT_0001780	protein_coding	no KO assigned	Putative DNA damage-responsive transcriptional repressor protein	-2.00931	0.367314	3.99213e-07
CTHT_0058100	protein_coding	K11498 centromeric protein E	Kinesin-like protein	-2.00791	0.29917	3.11324e-10
CTHT_0026230	protein_coding	no KO assigned	Uncharacterized protein	-2.00774	0.313077	2.03685e-09
CTHT_0023390	protein_coding	K11648 SWI/SNF-related matrix-associated actin-dependent regulator of chromatin subfamily B member 1	Uncharacterized protein	-2.00712	0.298229	2.77596e-10
CTHT_0038180	pseudogene			-2.00591	0.282432	2.41338e-11
CTHT_0061800	protein_coding	K01796 alpha-methylacyl-CoA racemase [EC:5.1.99.4]	Uncharacterized protein	-2.00204	0.574895	0.00160625
CTHT_0017280	protein_coding	no KO assigned	Putative resistance protein	-2.00195	0.449967	4.61037e-05
CTHT_0018930	protein_coding	no KO assigned	Uncharacterized protein	-2.00184	0.361849	2.87239e-07
CTHT_0007760	protein_coding	no KO assigned	5-methyltetrahydropteroyltriglutamate-homocysteine S-methyltransferase-like protein	-2.0016	0.396948	3.27203e-06
CTHT_0002820	protein_coding	no KO assigned	Uncharacterized protein	-2.00123	0.307487	1.13773e-09
CTHT_0009090	protein_coding	K13350 peroxisomal membrane protein 4	Putative peroxisomal membrane protein	-2.00064	0.209583	9.72751e-20
CTHT_0051320	protein_coding	no KO assigned	Uncharacterized protein	-1.99957	0.531649	0.000618682
CTHT_0056880	protein_coding	K15731 carboxy-terminal domain RNA polymerase II polypeptide A small phosphatase [EC:3.1.3.16]	Uncharacterized protein	-1.999	0.257344	2.25221e-13
CTHT_0049510	protein_coding	K07119 uncharacterized protein	Uncharacterized protein	-1.99898	0.421823	1.32841e-05
CTHT_0010110	protein_coding	no KO assigned	Uncharacterized protein	-1.99785	0.880226	0.0458908
CTHT_0021360	protein_coding	no KO assigned	Uncharacterized protein	-1.99727	0.525925	0.000543223
CTHT_0035020	protein_coding	K03124 transcription initiation factor TFIIB	Uncharacterized protein	-1.99594	0.436538	2.74805e-05
CTHT_0041100	protein_coding	no KO assigned	Uncharacterized protein	-1.99578	0.371884	6.75483e-07
CTHT_0073990	protein_coding	no KO assigned	Uncharacterized protein	-1.99559	0.320595	6.24944e-09
CTHT_0022230	protein_coding	no KO assigned	Putative FMN binding protein	-1.99164	0.455288	6.26492e-05
CTHT_0029310	protein_coding	K01907 acetoacetyl-CoA synthetase [EC:6.2.1.16]	Putative acetoacetyl-CoA protein	-1.9916	0.335991	3.4746e-08
CTHT_0036480	protein_coding	no KO assigned	Putative heat shock protein	-1.99154	0.790771	0.0255419
CTHT_0049590	protein_coding	no KO assigned	Glucan 1,3-beta-glucosidase-like protein	-1.98616	0.769705	0.0219197
CTHT_0055950	protein_coding	K18123 4-hydroxy-2-oxoglutarate aldolase [EC:4.1.3.16]	Uncharacterized protein	-1.97417	0.530865	0.000716195
CTHT_0017390	protein_coding	K20465 oxysterol-binding protein-related protein 9/10/11	Putative oxysterol binding protein	-1.96895	0.34848	1.56632e-07
CTHT_0007860	protein_coding	no KO assigned	Zinc-finger transcription factor of the Zn(2)-cys binuclear cluster domain type-like protein	-1.96787	0.311133	3.47394e-09
CTHT_0051130	protein_coding	K19791 iron transport multicopper oxidase	Uncharacterized protein	-1.96771	0.382302	2.02104e-06
CTHT_0067160	protein_coding	no KO assigned	Uncharacterized protein	-1.96764	0.396663	4.81855e-06
CTHT_0038860	protein_coding	no KO assigned	Uncharacterized protein	-1.96656	0.47296	0.000144766
CTHT_0047120	protein_coding	no KO assigned	Uncharacterized protein	-1.96306	0.301582	1.13347e-09
CTHT_0024430	protein_coding	K11853 ubiquitin carboxyl-terminal hydrolase 34 [EC:3.4.19.12]	Ubiquitin thiolesterase-like protein	-1.9624	0.335423	5.33809e-08
CTHT_0046590	protein_coding	no KO assigned	Uncharacterized protein	-1.96102	0.36065	4.67438e-07
CTHT_0063060	protein_coding	no KO assigned	Uncharacterized protein	-1.95691	0.307784	2.84809e-09
CTHT_0016760	protein_coding	no KO assigned	Uncharacterized protein	-1.95228	0.443259	5.53408e-05
CTHT_0021890	protein_coding	no KO assigned	Uncharacterized protein	-1.95142	0.472194	0.000159596
CTHT_0000860	protein_coding	K01279 tripeptidyl-peptidase I [EC:3.4.14.9]	Uncharacterized protein	-1.94913	0.444601	6.01785e-05
CTHT_0048250	protein_coding	no KO assigned	Uncharacterized protein	-1.94665	0.332832	5.37888e-08
CTHT_0027300	protein_coding	no KO assigned	Putative fork head protein	-1.94615	0.351559	2.82907e-07
CTHT_0004580	protein_coding	no KO assigned	Uncharacterized protein	-1.94577	0.472548	0.000168932
ENSRNA049505860	snoRNA			-1.94407	0.39534	5.8965e-06
CTHT_0051580	protein_coding	no KO assigned	Reductase-like protein	-1.94386	0.445079	6.43329e-05
CTHT_0018040	protein_coding	no KO assigned	Uncharacterized protein	-1.94281	0.300219	1.41129e-09
CTHT_0008170	protein_coding	no KO assigned	Uncharacterized protein	-1.94196	0.485132	0.000258949
ENSRNA049505608	rRNA			-1.94186	0.672778	0.00977687
CTHT_0048550	protein_coding	no KO assigned	Uncharacterized protein	-1.94031	0.236315	7.73105e-15
CTHT_0050920	protein_coding	K11231 osomolarity two-component system, sensor histidine kinase SLN1 [EC:2.7.13.3]	Histidine kinase-like protein	-1.93713	0.282072	1.16805e-10
CTHT_0050670	protein_coding	K00799 glutathione S-transferase [EC:2.5.1.18]	Uncharacterized protein	-1.93572	0.490143	0.000314616
CTHT_0063870	protein_coding	K14549 U3 small nucleolar RNA-associated protein 15	Uncharacterized protein	-1.93503	0.535149	0.00102601
CTHT_0021600	protein_coding	no KO assigned	RNA-dependent RNA polymerase (EC 2.7.7.48)	-1.93213	0.348401	2.68342e-07
CTHT_0047990	protein_coding	K03786 3-dehydroquinate dehydratase II [EC:4.2.1.10]	Catabolic 3-dehydroquinase (cDHQase) (EC 4.2.1.10) (3-dehydroquinate dehydratase)	-1.9213	0.811869	0.0369536
ENSRNA049505315	snoRNA			-1.92117	0.458878	0.000129559
CTHT_0002330	protein_coding	no KO assigned	Carboxylic ester hydrolase (EC 3.1.1.-)	-1.92103	0.426683	3.6871e-05
CTHT_0035850	protein_coding	no KO assigned	Uncharacterized protein	-1.918	0.52149	0.000825391
CTHT_0048670	protein_coding	no KO assigned	Uncharacterized protein	-1.9111	0.380853	3.67217e-06
CTHT_0034720	protein_coding	no KO assigned	Uncharacterized protein	-1.9105	0.425061	3.8044e-05
CTHT_0030480	protein_coding	K00059 3-oxoacyl-[acyl-carrier protein] reductase [EC:1.1.1.100]	Uncharacterized protein	-1.9091	0.487527	0.000354103
CTHT_0061320	protein_coding	K13278 60kDa lysophospholipase [EC:3.1.1.5 3.1.1.47 3.5.1.1]	Uncharacterized protein	-1.90721	0.604736	0.00452872
CTHT_0053840	protein_coding	no KO assigned	Uncharacterized protein	-1.90442	0.254517	1.73442e-12
CTHT_0012980	protein_coding	no KO assigned	Phosphoinositide phospholipase C (EC 3.1.4.11)	-1.90187	0.433483	5.94089e-05
CTHT_0061290	protein_coding	K11584 serine/threonine-protein phosphatase 2A regulatory subunit B'	Serine/threonine-protein phosphatase 2A 56 kDa regulatory subunit	-1.90164	0.260734	6.52643e-12
CTHT_0013320	protein_coding	K01969 3-methylcrotonyl-CoA carboxylase beta subunit [EC:6.4.1.4]	CoA carboxylase beta-like protein	-1.89828	0.473911	0.000256675
CTHT_0072410	protein_coding	no KO assigned	Uncharacterized protein	-1.89755	0.508922	0.000690983
CTHT_0052590	protein_coding	K12663 Delta(3,5)-Delta(2,4)-dienoyl-CoA isomerase [EC:5.3.3.-]	Enoyl CoA hydratase-like protein	-1.89577	0.435198	6.73638e-05
CTHT_0066760	protein_coding	no KO assigned	Uncharacterized protein	-1.89419	0.694271	0.0150062
CTHT_0063340	protein_coding	no KO assigned	Uncharacterized protein	-1.89346	0.314583	2.07709e-08
CTHT_0011200	protein_coding	K13335 peroxin-16	Peroxisomal membrane protein pex16-like protein	-1.88899	0.282638	3.75794e-10
CTHT_0074720	protein_coding	no KO assigned	Uncharacterized protein	-1.88865	0.451163	0.000129757
CTHT_0039810	protein_coding	no KO assigned	Uncharacterized protein	-1.88813	0.654526	0.00982018
CTHT_0070910	protein_coding	K19845 GTPase-activating protein SAC7	Putative GTPase-activating protein	-1.88753	0.2983	3.418e-09
CTHT_0027530	protein_coding	no KO assigned	Uncharacterized protein	-1.88518	0.385095	6.52657e-06
CTHT_0067180	protein_coding	K02349 DNA polymerase theta [EC:2.7.7.7]	ATP-dependent helicase-like protein	-1.88065	0.409201	2.49452e-05
CTHT_0024770	protein_coding	no KO assigned	Putative chromatin remodeling complex protein	-1.87969	0.40664	2.22702e-05
CTHT_0025030	protein_coding	K19356 lytic cellulose monooxygenase (C1-hydroxylating) [EC:1.14.99.54]	Uncharacterized protein	-1.87908	0.444106	0.000109716
CTHT_0012550	protein_coding	no KO assigned	Uncharacterized protein	-1.87874	0.413167	3.05311e-05
CTHT_0005920	protein_coding	no KO assigned	Uncharacterized protein	-1.8733	0.357268	1.25653e-06
CTHT_0046080	protein_coding	no KO assigned	Uncharacterized protein	-1.86889	0.651225	0.0102359
CTHT_0046890	protein_coding	no KO assigned	Uncharacterized protein	-1.86728	0.500515	0.000685804
CTHT_0006710	protein_coding	no KO assigned	Uncharacterized protein	-1.86725	0.293937	2.94679e-09
CTHT_0004300	protein_coding	no KO assigned	Poly(A) RNA polymerase-like protein	-1.86611	0.295863	3.80442e-09
CTHT_0021790	protein_coding	K15100 solute carrier family 25 (mitochondrial citrate transporter), member 1	Putative mitochondrial succinate-fumarate transporter protein	-1.86393	0.497869	0.000655505
CTHT_0006100	protein_coding	no KO assigned	Uncharacterized protein	-1.86347	0.701635	0.0181231
CTHT_0055220	protein_coding	no KO assigned	Uncharacterized protein	-1.86237	0.3276	1.2996e-07
CTHT_0022220	protein_coding	no KO assigned	3',5'-cyclic-nucleotide phosphodiesterase-like protein	-1.85967	0.326904	1.27239e-07
CTHT_0060520	protein_coding	K09531 DnaJ homolog subfamily C member 11	Uncharacterized protein	-1.85476	0.29344	3.54736e-09
CTHT_0040580	protein_coding	no KO assigned	Uncharacterized protein	-1.85305	0.297573	6.16955e-09
CTHT_0055700	protein_coding	K14855 ribosome assembly protein 4	Ribosome assembly protein 4 (Notchless protein homolog 1) (Ribosome biogenesis factor RSA4)	-1.84761	0.44663	0.000157124
CTHT_0009620	protein_coding	K18192 mitochondrial ATPase complex subunit ATP10	Uncharacterized protein	-1.84441	0.319778	8.43496e-08
CTHT_0041170	protein_coding	no KO assigned	Putative specific RNA polymerase II transcription factor	-1.84307	0.279768	6.939e-10
CTHT_0029110	protein_coding	no KO assigned	Putative sequence-specific DNA binding protein	-1.84136	0.353505	1.49157e-06
CTHT_0041550	protein_coding	no KO assigned	Putative arsenite transmembrane transporter protein	-1.84037	0.292682	4.28699e-09
CTHT_0066310	protein_coding	K03364 cell division cycle 20-like protein 1, cofactor of APC complex	Uncharacterized protein	-1.83873	0.222288	4.77546e-15
CTHT_0041930	protein_coding	no KO assigned	Uncharacterized protein	-1.83748	0.716524	0.0227957
CTHT_0029880	protein_coding	K09489 heat shock 70kDa protein 4	Uncharacterized protein	-1.83383	0.312123	4.65249e-08
CTHT_0010450	protein_coding	K20989 urea-proton symporter	Putative transporter protein	-1.83272	0.337145	4.7041e-07
ENSRNA049505845	snoRNA			-1.83255	0.49021	0.000668401
CTHT_0024410	protein_coding	no KO assigned	Uncharacterized protein	-1.83178	0.439687	0.000140487
CTHT_0058910	protein_coding	no KO assigned	Uncharacterized protein	-1.83161	0.552365	0.00275537
CTHT_0051440	protein_coding	no KO assigned	Putative structural constituent of cell wall protein	-1.82933	0.314808	6.61951e-08
CTHT_0040330	protein_coding	no KO assigned	Alkaline protease-like protein	-1.82746	0.358067	2.47838e-06
CTHT_0038220	protein_coding	no KO assigned	Uncharacterized protein	-1.826	0.472189	0.000422728
ENSRNA049505326	snoRNA			-1.82207	0.60843	0.00723759
CTHT_0027020	protein_coding	K15371 glutamate dehydrogenase [EC:1.4.1.2]	NAD-specific glutamate dehydrogenase (EC 1.4.1.2)	-1.82195	0.384504	1.33033e-05
CTHT_0042250	protein_coding	K00864 glycerol kinase [EC:2.7.1.30]	Glycerol kinase-like protein	-1.81514	0.265702	1.45958e-10
CTHT_0028540	protein_coding	no KO assigned	Uncharacterized protein	-1.81266	0.263336	1.04728e-10
CTHT_0006050	protein_coding	no KO assigned	Putative cytokinesis protein	-1.81209	0.320901	1.59167e-07
CTHT_0067190	protein_coding	K09503 DnaJ homolog subfamily A member 2	Mitochondrial protein import protein mas5-like protein	-1.81204	0.311487	6.38687e-08
CTHT_0050090	protein_coding	no KO assigned	Uncharacterized protein	-1.80967	0.520278	0.00162564
CTHT_0048240	protein_coding	K09506 DnaJ homolog subfamily A member 5	Uncharacterized protein	-1.80748	0.267835	2.47076e-10
CTHT_0015990	protein_coding	no KO assigned	Uncharacterized protein	-1.80727	0.382662	1.42906e-05
CTHT_0010750	protein_coding	no KO assigned	Uncharacterized protein	-1.80583	0.362693	4.43063e-06
CTHT_0001790	protein_coding	K16261 yeast amino acid transporter	Uncharacterized protein	-1.80432	0.5609	0.00372519
CTHT_0065400	protein_coding	no KO assigned	Uncharacterized protein	-1.80217	0.31301	8.91049e-08
CTHT_0074000	protein_coding	no KO assigned	Uncharacterized protein	-1.80175	0.271584	5.13745e-10
CTHT_0062150	protein_coding	K00029 malate dehydrogenase (oxaloacetate-decarboxylating)(NADP+) [EC:1.1.1.40]	Malic enzyme-like protein	-1.80044	0.406799	5.07629e-05
CTHT_0029490	protein_coding	no KO assigned	Helicase-like protein	-1.79612	0.287003	5.13386e-09
CTHT_0037160	protein_coding	no KO assigned	Uncharacterized protein	-1.79608	0.326334	3.36003e-07
CTHT_0041030	protein_coding	no KO assigned	Uncharacterized protein	-1.79433	0.708127	0.0245835
CTHT_0056770	protein_coding	no KO assigned	Uncharacterized protein	-1.79291	0.296575	1.79588e-08
CTHT_0028150	protein_coding	K11238 cytokinesis protein	Cytokinesis protein sepa-like protein	-1.79173	0.279635	2.09583e-09
CTHT_0044710	protein_coding	K00276 primary-amine oxidase [EC:1.4.3.21]	Amine oxidase (EC 1.4.3.-)	-1.7907	0.411157	6.7535e-05
CTHT_0004060	protein_coding	no KO assigned	Uncharacterized protein	-1.78866	0.441279	0.000214485
CTHT_0012160	protein_coding	no KO assigned	Putative GTP binding protein	-1.78649	0.28644	5.83264e-09
CTHT_0073010	protein_coding	no KO assigned	Uncharacterized protein	-1.78605	0.557653	0.003893
CTHT_0069430	protein_coding	no KO assigned	Peroxisomal membrane protein pex17-like protein	-1.78424	0.364926	6.70009e-06
CTHT_0067170	protein_coding	no KO assigned	Uncharacterized protein	-1.78326	0.406256	5.89692e-05
CTHT_0039050	protein_coding	no KO assigned	Uncharacterized protein	-1.78286	0.42339	0.00011819
CTHT_0023550	protein_coding	no KO assigned	Gal4-like Zn(II)2Cys6 binuclear cluster DNA-binding domain-containing protein	-1.78206	0.396608	3.82658e-05
ENSRNA049505535	rRNA			-1.78104	0.710542	0.0263217
CTHT_0002140	protein_coding	no KO assigned	Uncharacterized protein	-1.78056	0.334215	8.29596e-07
CTHT_0033430	protein_coding	no KO assigned	N-acetyltransferase-like protein	-1.78006	0.712326	0.0268107
CTHT_0069690	protein_coding	no KO assigned	SWR1-complex protein 5	-1.77739	0.423141	0.000122906
CTHT_0059450	protein_coding	no KO assigned	Putative monocarboxylic acid transmembrane transporter protein	-1.77669	0.252604	3.83728e-11
CTHT_0058950	protein_coding	K03539 ribonuclease P/MRP protein subunit RPP1 [EC:3.1.26.5]	Ribonuclease P-like protein	-1.77577	0.396152	3.99671e-05
CTHT_0069190	protein_coding	no KO assigned	Uncharacterized protein	-1.77513	0.396455	4.08586e-05
CTHT_0007000	protein_coding	no KO assigned	von willebrand factor (VWF) type A domain-containing protein	-1.77312	0.623705	0.0110133
ENSRNA049505081	rRNA			-1.77279	0.78456	0.046921
CTHT_0069250	protein_coding	no KO assigned	Uncharacterized protein	-1.77058	0.483694	0.000878421
ENSRNA049505044	rRNA			-1.76966	0.770132	0.043061
CTHT_0001890	protein_coding	K10901 bloom syndrome protein [EC:3.6.4.12]	ATP-dependent DNA helicase (EC 3.6.4.12)	-1.76895	0.364323	7.8392e-06
CTHT_0016090	protein_coding	no KO assigned	Uncharacterized protein	-1.76874	0.693364	0.0235904
CTHT_0002970	protein_coding	no KO assigned	Glutathione S-transferase kappa (EC 2.5.1.18)	-1.76687	0.317146	2.36102e-07
CTHT_0042470	protein_coding	K07513 acetyl-CoA acyltransferase 1 [EC:2.3.1.16]	3-ketoacyl-CoA thiolase-like protein	-1.76318	0.506481	0.0016124
CTHT_0006130	protein_coding	no KO assigned	Uncharacterized protein	-1.76218	0.382016	2.32652e-05
CTHT_0011480	protein_coding	K00008 L-iditol 2-dehydrogenase [EC:1.1.1.14]	Dehydrogenase-like protein	-1.76115	0.382532	2.41155e-05
CTHT_0015140	protein_coding	no KO assigned	Urea amidolyase-like protein	-1.76105	0.322631	4.24305e-07
ENSRNA049505075	rRNA			-1.75793	0.768289	0.0440018
CTHT_0043230	protein_coding	no KO assigned	Uncharacterized protein	-1.75775	0.456451	0.000448845
CTHT_0042630	protein_coding	K15104 solute carrier family 25 (mitochondrial oxoglutarate transporter), member 11	Uncharacterized protein	-1.75595	0.20833	1.39764e-15
CTHT_0028020	protein_coding	K07208 Ras homolog enriched in brain	Putative GTP-binding protein	-1.75533	0.236877	2.85685e-12
CTHT_0031850	protein_coding	no KO assigned	Hydrolase-like protein	-1.75148	0.373296	1.64396e-05
CTHT_0021150	protein_coding	no KO assigned	Uncharacterized protein	-1.74982	0.306413	1.13898e-07
CTHT_0038920	protein_coding	K10413 dynein heavy chain 1, cytosolic	Uncharacterized protein	-1.74676	0.30479	1.02742e-07
CTHT_0002920	protein_coding	no KO assigned	Uncharacterized protein	-1.74552	0.330354	1.02879e-06
CTHT_0064060	protein_coding	no KO assigned	Metalloprotease MEP1-like protein	-1.74473	0.401773	7.07183e-05
CTHT_0074510	protein_coding	no KO assigned	Uncharacterized protein	-1.74052	0.629609	0.013631
CTHT_0003930	protein_coding	no KO assigned	Uncharacterized protein	-1.7386	0.617867	0.0119378
CTHT_0045140	protein_coding	K02218 casein kinase 1 [EC:2.7.11.1]	Casein kinase-like protein	-1.73636	0.22953	9.84441e-13
CTHT_0074360	protein_coding	no KO assigned	Uncharacterized protein	-1.73541	0.447758	0.000410379
CTHT_0017630	protein_coding	no KO assigned	Uncharacterized protein	-1.73523	0.448476	0.000420046
CTHT_0003140	protein_coding	no KO assigned	Uncharacterized protein	-1.73508	0.502438	0.00176578
CTHT_0069560	protein_coding	no KO assigned	Putative ATP-binding cassette (ABC) transporter protein	-1.73377	0.369143	1.60704e-05
CTHT_0069680	protein_coding	no KO assigned	Uncharacterized protein	-1.73297	0.457063	0.000555295
CTHT_0073510	protein_coding	K00135 succinate-semialdehyde dehydrogenase / glutarate-semialdehyde dehydrogenase [EC:1.2.1.16 1.2.1.79 1.2.1.20]	Succinate-semialdehyde dehydrogenase-like protein	-1.73206	0.377312	2.5455e-05
CTHT_0016300	protein_coding	no KO assigned	Uncharacterized protein	-1.73003	0.379333	2.88033e-05
CTHT_0060900	protein_coding	no KO assigned	Uncharacterized protein	-1.72961	0.327708	1.05999e-06
CTHT_0007400	protein_coding	no KO assigned	Uncharacterized protein	-1.72944	0.480379	0.00108191
CTHT_0018750	protein_coding	no KO assigned	Uncharacterized protein	-1.72915	0.412292	0.000125915
CTHT_0024740	protein_coding	K14213 Xaa-Pro dipeptidase [EC:3.4.13.9]	Aminopeptidase-like protein	-1.72759	0.30259	1.14487e-07
CTHT_0059050	protein_coding	K11315 transcriptional adapter 3	Uncharacterized protein	-1.72691	0.270422	2.39679e-09
CTHT_0023230	protein_coding	no KO assigned	Putative forkhead transcription factor	-1.72633	0.318012	4.89371e-07
CTHT_0074320	protein_coding	no KO assigned	Uncharacterized protein	-1.72312	0.519663	0.00275537
CTHT_0059290	protein_coding	no KO assigned	Uncharacterized protein	-1.72211	0.396765	7.12892e-05
CTHT_0028700	protein_coding	K16196 eukaryotic translation initiation factor 2-alpha kinase 4 [EC:2.7.11.1]	Uncharacterized protein	-1.72032	0.316125	4.57781e-07
CTHT_0044340	protein_coding	no KO assigned	Uncharacterized protein	-1.71975	0.554093	0.00526357
CTHT_0031950	protein_coding	no KO assigned	Uncharacterized protein	-1.71958	0.32193	7.70292e-07
CTHT_0043270	protein_coding	no KO assigned	Uncharacterized protein	-1.71921	0.296895	7.42764e-08
CTHT_0054630	protein_coding	no KO assigned	Uncharacterized protein	-1.71592	0.253165	2.03554e-10
CTHT_0006150	protein_coding	no KO assigned	Uncharacterized protein	-1.71543	0.324326	1.00213e-06
CTHT_0070500	protein_coding	no KO assigned	Uncharacterized protein	-1.71523	0.384551	4.39437e-05
CTHT_0030590	protein_coding	no KO assigned	Uncharacterized protein	-1.71336	0.717624	0.035115
CTHT_0057120	protein_coding	no KO assigned	Uncharacterized protein	-1.71158	0.5215	0.00304014
CTHT_0037990	protein_coding	K12879 THO complex subunit 2	Putative THO complex protein	-1.70609	0.310132	3.40623e-07
CTHT_0020800	protein_coding	K08257 mannan endo-1,6-alpha-mannosidase [EC:3.2.1.101]	Mannan endo-1,6-alpha-mannosidase (EC 3.2.1.101)	-1.70404	0.251651	2.11819e-10
CTHT_0014140	protein_coding	no KO assigned	Oligopeptide transporter-like protein	-1.70401	0.306104	2.41462e-07
CTHT_0067100	protein_coding	K01191 alpha-mannosidase [EC:3.2.1.24]	Alpha-mannosidase (EC 3.2.1.-)	-1.70079	0.262355	1.32372e-09
CTHT_0013840	protein_coding	no KO assigned	Uncharacterized protein	-1.69888	0.389711	6.65725e-05
CTHT_0029260	protein_coding	no KO assigned	Uncharacterized protein	-1.69812	0.296881	1.08811e-07
CTHT_0031700	protein_coding	no KO assigned	Cation channel-like protein	-1.69466	0.423947	0.000263948
CTHT_0049290	protein_coding	no KO assigned	Uncharacterized protein	-1.69346	0.452071	0.000651123
ENSRNA049505524	rRNA			-1.69099	0.757802	0.049965
CTHT_0024540	protein_coding	K03262 translation initiation factor 5	Eukaryotic translation initiation factor 5-like protein	-1.68974	0.310195	4.46146e-07
CTHT_0072760	protein_coding	K05658 ATP-binding cassette, subfamily B (MDR/TAP), member 1 [EC:3.6.3.44]	Uncharacterized protein	-1.68936	0.524341	0.00366885
CTHT_0009610	protein_coding	K09699 2-oxoisovalerate dehydrogenase E2 component (dihydrolipoyl transacylase) [EC:2.3.1.168]	Dihydrolipoamide acetyltransferase component of pyruvate dehydrogenase complex (EC 2.3.1.-)	-1.68913	0.476875	0.00131851
CTHT_0053690	protein_coding	K20705 dynamin-binding protein	Uncharacterized protein	-1.68912	0.332456	2.75523e-06
CTHT_0020740	protein_coding	K01536 Na+-exporting ATPase [EC:3.6.3.7]	Uncharacterized protein	-1.68735	0.388435	7.03702e-05
CTHT_0018610	protein_coding	no KO assigned	Uncharacterized protein	-1.68654	0.283851	3.22351e-08
CTHT_0055240	protein_coding	no KO assigned	Uncharacterized protein	-1.68495	0.432717	0.000384525
CTHT_0015160	protein_coding	no KO assigned	Uncharacterized protein	-1.6808	0.530771	0.00435529
CTHT_0003600	protein_coding	no KO assigned	Uncharacterized protein	-1.67623	0.390993	8.71222e-05
CTHT_0042740	protein_coding	no KO assigned	Uncharacterized protein	-1.67486	0.405156	0.000158962
CTHT_0070390	protein_coding	K01188 beta-glucosidase [EC:3.2.1.21]	Beta-glucosidase-like protein	-1.6746	0.637995	0.0196018
CTHT_0063690	protein_coding	no KO assigned	Uncharacterized protein	-1.67356	0.533504	0.00475475
CTHT_0002150	protein_coding	no KO assigned	Uncharacterized protein	-1.67045	0.3697	3.44817e-05
CTHT_0041600	protein_coding	no KO assigned	Uncharacterized protein	-1.67001	0.573819	0.0091698
CTHT_0056600	protein_coding	K06062 histone acetyltransferase [EC:2.3.1.48]	Uncharacterized protein	-1.6693	0.180987	1.76205e-18
CTHT_0003120	protein_coding	no KO assigned	Uncharacterized protein	-1.668	0.324536	2.09249e-06
CTHT_0014850	protein_coding	no KO assigned	Long-chain fatty-acid-CoA ligase-like protein	-1.66749	0.187386	2.87609e-17
CTHT_0073320	protein_coding	no KO assigned	Uncharacterized protein	-1.66728	0.229874	8.49679e-12
CTHT_0072380	protein_coding	no KO assigned	Uncharacterized protein	-1.66725	0.457484	0.00092787
CTHT_0043360	protein_coding	no KO assigned	Copper-exporting ATPase-like protein	-1.66637	0.370626	3.78381e-05
CTHT_0025070	protein_coding	no KO assigned	Putative transcription factor	-1.66357	0.307459	5.35927e-07
CTHT_0049170	protein_coding	no KO assigned	Uncharacterized protein	-1.66127	0.46612	0.00122579
CTHT_0046500	protein_coding	no KO assigned	Uncharacterized protein	-1.66096	0.598868	0.0133145
CTHT_0046860	protein_coding	no KO assigned	Uncharacterized protein	-1.65896	0.448397	0.000764929
CTHT_0043840	protein_coding	no KO assigned	Uncharacterized protein	-1.65721	0.290748	1.20371e-07
CTHT_0004070	protein_coding	no KO assigned	Uncharacterized protein	-1.65218	0.349098	1.36509e-05
CTHT_0020470	protein_coding	no KO assigned	Uncharacterized protein	-1.65069	0.450474	0.000866319
CTHT_0049950	protein_coding	no KO assigned	Putative integral membrane protein	-1.65035	0.383893	8.34127e-05
CTHT_0052600	protein_coding	no KO assigned	Uncharacterized protein	-1.64979	0.326102	3.04659e-06
CTHT_0034430	protein_coding	no KO assigned	Uncharacterized protein	-1.64805	0.378636	6.8119e-05
CTHT_0071770	protein_coding	no KO assigned	Uncharacterized protein	-1.64656	0.444029	0.000743064
CTHT_0057580	protein_coding	no KO assigned	Uncharacterized protein	-1.64652	0.50768	0.00343734
CTHT_0060710	protein_coding	K15728 phosphatidate phosphatase LPIN [EC:3.1.3.4]	Uncharacterized protein	-1.64597	0.220258	1.85293e-12
CTHT_0033660	protein_coding	no KO assigned	Uncharacterized protein	-1.64544	0.426443	0.000436689
CTHT_0017510	protein_coding	K01027 3-oxoacid CoA-transferase [EC:2.8.3.5]	Succinyl-CoA:3-ketoacid-coenzyme A transferase (EC 2.8.3.5)	-1.6451	0.480956	0.00197614
CTHT_0009790	protein_coding	no KO assigned	Uncharacterized protein	-1.64108	0.261185	4.41251e-09
CTHT_0067670	protein_coding	K10903 HUS1 checkpoint protein	Checkpoint protein hus1-like protein	-1.63892	0.41445	0.000308743
CTHT_0024710	pseudogene			-1.63729	0.680679	0.0337185
CTHT_0042690	protein_coding	no KO assigned	Putative copper-activated transcription factor	-1.63469	0.217298	1.31798e-12
CTHT_0019200	protein_coding	no KO assigned	Uncharacterized protein	-1.6345	0.54548	0.00720172
CTHT_0011520	protein_coding	no KO assigned	Uncharacterized protein	-1.63435	0.299762	4.35889e-07
CTHT_0040080	protein_coding	K10661 E3 ubiquitin-protein ligase MARCH6 [EC:2.3.2.27]	Uncharacterized protein	-1.63178	0.368917	5.12535e-05
CTHT_0022600	protein_coding	no KO assigned	Uncharacterized protein	-1.63117	0.667386	0.030733
CTHT_0042920	protein_coding	no KO assigned	Uncharacterized protein	-1.63111	0.240207	1.88755e-10
CTHT_0073620	protein_coding	no KO assigned	Uncharacterized protein	-1.62975	0.337537	8.91304e-06
CTHT_0019760	protein_coding	no KO assigned	Uncharacterized protein	-1.62962	0.234906	7.36133e-11
CTHT_0060530	protein_coding	no KO assigned	Cellulase-like protein	-1.62724	0.555516	0.00870359
CTHT_0025840	protein_coding	no KO assigned	Uncharacterized protein	-1.62644	0.192929	1.38677e-15
CTHT_0000420	protein_coding	K11681 helicase SWR1 [EC:3.6.4.12]	Uncharacterized protein	-1.6251	0.324293	3.79589e-06
CTHT_0015520	protein_coding	no KO assigned	Putative transcription factor	-1.62451	0.23868	1.70323e-10
CTHT_0067690	protein_coding	K13118 protein DGCR14	Uncharacterized protein	-1.62311	0.216215	1.47763e-12
CTHT_0010780	protein_coding	K01915 glutamine synthetase [EC:6.3.1.2]	Glutamine synthetase-like protein	-1.62124	0.252193	1.84886e-09
CTHT_0012670	protein_coding	K11594 ATP-dependent RNA helicase DDX3X [EC:3.6.4.13]	Uncharacterized protein	-1.61969	0.529437	0.00597795
CTHT_0055260	protein_coding	no KO assigned	Uncharacterized protein	-1.61932	0.348218	1.9755e-05
CTHT_0054360	protein_coding	no KO assigned	Uncharacterized protein	-1.61691	0.486014	0.00266174
CTHT_0068340	protein_coding	no KO assigned	Uncharacterized protein	-1.61447	0.357286	3.44595e-05
CTHT_0038590	protein_coding	no KO assigned	Uncharacterized protein	-1.61439	0.262356	9.46648e-09
CTHT_0018180	protein_coding	no KO assigned	Uncharacterized protein	-1.61369	0.319961	3.25958e-06
CTHT_0044780	protein_coding	K01555 fumarylacetoacetase [EC:3.7.1.2]	Fumarylacetoacetase-like protein	-1.61349	0.510038	0.00439724
CTHT_0053900	protein_coding	no KO assigned	Uncharacterized protein	-1.6109	0.308534	1.40143e-06
CTHT_0057590	protein_coding	no KO assigned	Uncharacterized protein	-1.61062	0.51231	0.00465793
CTHT_0025580	protein_coding	K13239 peroxisomal 3,2-trans-enoyl-CoA isomerase [EC:5.3.3.8]	D3,D2-enoyl-CoA isomerase-like protein	-1.61028	0.52387	0.00572796
CTHT_0001120	protein_coding	no KO assigned	Uncharacterized protein	-1.60993	0.279227	8.52823e-08
CTHT_0004140	protein_coding	no KO assigned	Putative integral membrane protein	-1.60942	0.397593	0.000218766
CTHT_0070490	protein_coding	K05012 chloride channel 3/4/5	Voltage-gated chloride channel-like protein	-1.6085	0.374183	8.34557e-05
CTHT_0060950	protein_coding	no KO assigned	Uncharacterized protein	-1.60576	0.436963	0.000833498
CTHT_0020070	protein_coding	K11771 SWI/SNF chromatin-remodeling complex subunit SWI1	Uncharacterized protein	-1.60569	0.206562	2.16342e-13
CTHT_0019330	protein_coding	K01082 3'(2'), 5'-bisphosphate nucleotidase [EC:3.1.3.7]	Uncharacterized protein	-1.60542	0.452081	0.00127786
CTHT_0014420	protein_coding	no KO assigned	Uncharacterized protein	-1.60504	0.512125	0.00479356
CTHT_0053350	protein_coding	no KO assigned	RING-type E3 ubiquitin transferase (EC 2.3.2.27)	-1.60409	0.275261	6.02895e-08
CTHT_0070700	protein_coding	no KO assigned	Oxidoreductase-like protein	-1.60309	0.56239	0.0107749
CTHT_0060450	protein_coding	no KO assigned	Uncharacterized protein	-1.60171	0.401045	0.000267427
CTHT_0039740	protein_coding	no KO assigned	Putative siderochrome-iron transporter protein	-1.60156	0.606547	0.0188756
CTHT_0045970	protein_coding	no KO assigned	Uncharacterized protein	-1.59996	0.333749	1.03688e-05
CTHT_0071600	protein_coding	K18670 dual specificity protein kinase YAK1 [EC:2.7.12.1]	Serine-threonine protein kinase-like protein	-1.59967	0.223645	1.72947e-11
CTHT_0050870	protein_coding	no KO assigned	Uncharacterized protein	-1.59891	0.349404	2.70359e-05
CTHT_0006930	protein_coding	K19708 protein phosphatase PTC6 [EC:3.1.3.16 3.1.3.43]	Uncharacterized protein	-1.59796	0.407472	0.000348001
CTHT_0007190	protein_coding	K11361 transcription factor SPT20	Uncharacterized protein	-1.5952	0.27242	5.19076e-08
CTHT_0041540	protein_coding	no KO assigned	Uncharacterized protein	-1.59456	0.324391	5.9434e-06
CTHT_0068680	protein_coding	no KO assigned	1,3-beta-glucanosyltransferase (EC 2.4.1.-)	-1.59439	0.304664	1.3215e-06
CTHT_0039180	protein_coding	K10627 E3 ubiquitin-protein ligase RAD18 [EC:2.3.2.27]	Uncharacterized protein	-1.59127	0.30156	1.06522e-06
CTHT_0014730	protein_coding	no KO assigned	Putative RNA binding protein	-1.58972	0.236335	2.82817e-10
CTHT_0011720	protein_coding	no KO assigned	Uncharacterized protein	-1.58818	0.339361	1.73604e-05
CTHT_0052050	protein_coding	no KO assigned	Uncharacterized protein	-1.58736	0.483028	0.0030033
CTHT_0026880	protein_coding	no KO assigned	Uncharacterized protein	-1.58505	0.514257	0.00559362
CTHT_0020390	protein_coding	K01102 pyruvate dehydrogenase phosphatase [EC:3.1.3.43]	Uncharacterized protein	-1.58379	0.503611	0.0046435
CTHT_0038700	protein_coding	no KO assigned	Uncharacterized protein	-1.58372	0.580987	0.0150915
CTHT_0016530	protein_coding	no KO assigned	Uncharacterized protein	-1.58095	0.386493	0.000186898
CTHT_0035410	protein_coding	no KO assigned	Uncharacterized protein	-1.58024	0.323149	6.68432e-06
CTHT_0064340	protein_coding	K15271 ATP-dependent DNA helicase HFM1/MER3 [EC:3.6.4.12]	DNA helicase-like protein	-1.58018	0.427014	0.00076337
CTHT_0053850	protein_coding	no KO assigned	Uncharacterized protein	-1.57923	0.390581	0.000222608
CTHT_0012260	protein_coding	no KO assigned	Putative FAD binding protein	-1.57899	0.414597	0.000523082
CTHT_0058470	protein_coding	no KO assigned	Uncharacterized protein	-1.57847	0.456627	0.00174765
CTHT_0031860	protein_coding	no KO assigned	Uncharacterized protein	-1.57761	0.312616	3.21968e-06
CTHT_0002240	protein_coding	K01178 glucoamylase [EC:3.2.1.3]	Glucoamylase (EC 3.2.1.3) (1,4-alpha-D-glucan glucohydrolase) (Glucan 1,4-alpha-glucosidase)	-1.57687	0.394117	0.000260469
CTHT_0047170	protein_coding	no KO assigned	Uncharacterized protein	-1.57587	0.281395	2.02355e-07
CTHT_0043820	protein_coding	no KO assigned	Uncharacterized protein	-1.57578	0.221474	2.22001e-11
CTHT_0046270	protein_coding	no KO assigned	Uncharacterized protein	-1.5754	0.477828	0.00291217
CTHT_0044430	protein_coding	no KO assigned	Uncharacterized protein	-1.57476	0.346802	3.13921e-05
CTHT_0056730	protein_coding	K13346 peroxin-10	Putative peroxin-10 protein	-1.5731	0.359241	6.14588e-05
CTHT_0053700	protein_coding	K11126 telomerase reverse transcriptase [EC:2.7.7.49]	Telomerase reverse transcriptase-like protein	-1.57238	0.417061	0.000598122
CTHT_0029570	protein_coding	no KO assigned	Uncharacterized protein	-1.57155	0.346143	3.14642e-05
CTHT_0051830	protein_coding	K06950 uncharacterized protein	Uncharacterized protein	-1.57051	0.443307	0.00131655
CTHT_0061150	protein_coding	no KO assigned	Uncharacterized protein	-1.56881	0.370479	0.000108275
CTHT_0057300	protein_coding	K08736 DNA mismatch repair protein MSH3	Uncharacterized protein	-1.56782	0.393934	0.000282007
CTHT_0049050	protein_coding	no KO assigned	Putative ARF guanyl-nucleotide exchange factor	-1.56673	0.342534	2.72758e-05
CTHT_0014100	protein_coding	no KO assigned	Uncharacterized protein	-1.5667	0.341996	2.65291e-05
CTHT_0015180	protein_coding	no KO assigned	Phosphoglycerate mutase-like protein	-1.56622	0.474632	0.00288973
CTHT_0041560	protein_coding	no KO assigned	Uncharacterized protein	-1.56608	0.411761	0.000532384
CTHT_0063450	protein_coding	no KO assigned	Uncharacterized protein	-1.56577	0.600244	0.0203968
CTHT_0015580	protein_coding	K05727 dedicator of cytokinesis protein 3	Uncharacterized protein	-1.5656	0.366787	9.42512e-05
CTHT_0012690	protein_coding	no KO assigned	Helicase-like protein	-1.56279	0.296455	1.09222e-06
CTHT_0054530	pseudogene			-1.56171	0.26237	3.03953e-08
CTHT_0050100	protein_coding	no KO assigned	Uncharacterized protein	-1.55906	0.427496	0.000920898
CTHT_0023850	protein_coding	K15206 transcription factor C subunit 7	Putative transcription initiation factor	-1.55872	0.351202	4.81775e-05
CTHT_0073840	protein_coding	K01930 folylpolyglutamate synthase [EC:6.3.2.17]	Folylpolyglutamate synthase (EC 6.3.2.17) (Folylpoly-gamma-glutamate synthetase) (Tetrahydrofolylpolyglutamate synthase)	-1.55847	0.302373	1.94995e-06
CTHT_0000870	protein_coding	no KO assigned	Uncharacterized protein	-1.55827	0.25598	1.40051e-08
CTHT_0026070	protein_coding	no KO assigned	Uncharacterized protein	-1.55799	0.39819	0.00035807
CTHT_0057420	protein_coding	K03648 uracil-DNA glycosylase [EC:3.2.2.27]	Uracil-DNA glycosylase (UDG) (EC 3.2.2.27)	-1.55374	0.410443	0.000566633
CTHT_0044130	protein_coding	K11763 chromatin structure-remodeling complex subunit RSC9	Putative chromatin structure-remodeling complex protein	-1.55147	0.337635	2.49979e-05
CTHT_0033800	protein_coding	no KO assigned	Uncharacterized protein	-1.5495	0.285324	4.84003e-07
CTHT_0051810	protein_coding	no KO assigned	Putative cytochrome b5 protein	-1.54674	0.433134	0.00119566
CTHT_0022290	protein_coding	K08287 dual-specificity kinase [EC:2.7.12.1]	Uncharacterized protein	-1.54659	0.316974	7.02631e-06
CTHT_0027510	protein_coding	no KO assigned	Uncharacterized protein	-1.54568	0.409357	0.000586006
CTHT_0050130	protein_coding	K05972 acetylxylan esterase [EC:3.1.1.72]	Putative cellulose binding protein	-1.54526	0.36559	0.000111311
CTHT_0024280	protein_coding	no KO assigned	Putative sequence-specific DNA binding protein	-1.54504	0.386882	0.000267452
CTHT_0057930	protein_coding	no KO assigned	Uncharacterized protein	-1.54378	0.327359	1.47187e-05
CTHT_0029130	protein_coding	K10997 replication fork protection complex subunit Tof1/Swi1	Uncharacterized protein	-1.54231	0.493492	0.0049277
CTHT_0071800	protein_coding	K03507 DNA replication regulator DPB11	Uncharacterized protein	-1.54055	0.35667	7.73897e-05
CTHT_0020360	protein_coding	no KO assigned	Uncharacterized protein	-1.53796	0.415674	0.000764807
CTHT_0018600	protein_coding	no KO assigned	Putative fungal specific transcription factor	-1.53695	0.333518	2.3652e-05
CTHT_0045040	protein_coding	no KO assigned	Uncharacterized protein	-1.53613	0.495989	0.00536014
CTHT_0008790	protein_coding	no KO assigned	Oligopeptide transporter-like protein	-1.53607	0.377978	0.00020609
CTHT_0066710	protein_coding	no KO assigned	Uncharacterized protein	-1.53568	0.232768	6.53015e-10
CTHT_0000440	protein_coding	no KO assigned	Uncharacterized protein	-1.53545	0.351427	6.39134e-05
CTHT_0038070	protein_coding	no KO assigned	Uncharacterized protein	-1.53535	0.358117	8.71071e-05
CTHT_0053520	protein_coding	no KO assigned	Uncharacterized protein	-1.53529	0.337963	3.11253e-05
CTHT_0010590	protein_coding	K11246 SHO1 osmosensor	Uncharacterized protein	-1.53489	0.208599	4.13931e-12
CTHT_0011140	protein_coding	no KO assigned	SWIRM domain-containing protein	-1.5342	0.306247	3.822e-06
CTHT_0070710	protein_coding	K06176 tRNA pseudouridine13 synthase [EC:5.4.99.27]	Pseudouridine synthase-like protein	-1.53418	0.390482	0.000338715
CTHT_0074210	protein_coding	no KO assigned	Oxidoreductase-like protein	-1.53384	0.318025	9.09735e-06
CTHT_0021290	protein_coding	no KO assigned	Putative heat shock protein	-1.53375	0.541604	0.011362
CTHT_0022170	protein_coding	no KO assigned	Uncharacterized protein	-1.53264	0.267833	1.076e-07
CTHT_0061900	protein_coding	no KO assigned	Uncharacterized protein	-1.53185	0.354151	7.55753e-05
CTHT_0015980	protein_coding	no KO assigned	1,3-beta-glucanosyltransferase (EC 2.4.1.-)	-1.53086	0.334278	2.66736e-05
CTHT_0020990	protein_coding	K03317 concentrative nucleoside transporter, CNT family	Putative nucleoside:sodium symporter protein	-1.52899	0.456706	0.00249
CTHT_0032820	protein_coding	K14676 lysophospholipid hydrolase [EC:3.1.1.5]	Lysophospholipase NTE1 (EC 3.1.1.5) (Intracellular phospholipase B)	-1.52893	0.502339	0.00626308
CTHT_0041410	protein_coding	no KO assigned	Putative multidrug protein	-1.52882	0.438302	0.0015792
CTHT_0025240	protein_coding	no KO assigned	Uncharacterized protein	-1.52712	0.282626	5.57357e-07
CTHT_0008840	protein_coding	K08052 neurofibromin 1	Putative GTPase activating protein	-1.52712	0.302621	3.21968e-06
CTHT_0002340	protein_coding	no KO assigned	Uncharacterized protein	-1.52492	0.226588	2.77596e-10
CTHT_0023210	protein_coding	K13336 peroxin-3	Peroxisomal biogenesis factor 3-like protein	-1.52465	0.328903	2.10436e-05
CTHT_0040440	protein_coding	no KO assigned	Putative transcription factor	-1.52422	0.312554	7.1124e-06
CTHT_0056270	protein_coding	no KO assigned	Uncharacterized protein	-1.52372	0.680096	0.0489341
CTHT_0057840	protein_coding	no KO assigned	Uncharacterized protein	-1.52184	0.578157	0.0192664
CTHT_0035720	protein_coding	no KO assigned	Carboxypeptidase-like protein	-1.52051	0.224273	2.0144e-10
CTHT_0037350	protein_coding	K00545 catechol O-methyltransferase [EC:2.1.1.6]	Catechol o-methyltransferase-like protein	-1.51918	0.44882	0.00221292
CTHT_0053480	protein_coding	no KO assigned	Uncharacterized protein	-1.51844	0.300773	3.19984e-06
CTHT_0002910	protein_coding	no KO assigned	Uncharacterized protein	-1.51822	0.385544	0.000327893
CTHT_0016880	protein_coding	K14408 cleavage stimulation factor subunit 3	Putative mRNA 3'-end protein	-1.51806	0.369647	0.000175764
CTHT_0010100	protein_coding	no KO assigned	PHD zinc finger-like protein	-1.51751	0.398163	0.000518347
CTHT_0031160	protein_coding	K03538 ribonuclease P protein subunit POP4 [EC:3.1.26.5]	Putative rRNA and tRNA processing protein	-1.51563	0.361677	0.000127673
CTHT_0016540	protein_coding	no KO assigned	Uncharacterized protein	-1.51454	0.508977	0.00763647
CTHT_0017180	protein_coding	no KO assigned	Uncharacterized protein	-1.51433	0.493419	0.00581137
CTHT_0049760	protein_coding	no KO assigned	Uncharacterized protein	-1.51284	0.48364	0.00488961
CTHT_0032710	protein_coding	no KO assigned	Uncharacterized protein	-1.51278	0.416601	0.000973676
CTHT_0040090	protein_coding	K10661 E3 ubiquitin-protein ligase MARCH6 [EC:2.3.2.27]	Uncharacterized protein	-1.51247	0.344956	6.00772e-05
CTHT_0060460	protein_coding	no KO assigned	Uncharacterized protein	-1.51141	0.375616	0.000239899
CTHT_0029720	protein_coding	no KO assigned	Spindle pole body component	-1.51034	0.416229	0.000981698
CTHT_0029300	protein_coding	K08874 transformation/transcription domain-associated protein	Uncharacterized protein	-1.50892	0.487476	0.00538133
CTHT_0000560	protein_coding	no KO assigned	Uncharacterized protein	-1.50891	0.491137	0.00575329
CTHT_0015380	protein_coding	K14807 ATP-dependent RNA helicase DDX51/DBP6 [EC:3.6.4.13]	Uncharacterized protein	-1.50815	0.313488	9.62638e-06
CTHT_0025330	protein_coding	no KO assigned	Uncharacterized protein	-1.50739	0.638122	0.0373213
CTHT_0070950	protein_coding	K08269 serine/threonine-protein kinase ULK2 [EC:2.7.11.1]	Serine/threonine protein kinase-like protein	-1.50725	0.381198	0.000309182
CTHT_0030730	protein_coding	no KO assigned	Uncharacterized protein	-1.5059	0.416338	0.00102206
CTHT_0055690	protein_coding	K07300 Ca2+:H+ antiporter	Serine/threonine protein kinase-like protein	-1.50549	0.459288	0.00307774
CTHT_0006740	protein_coding	no KO assigned	Uncharacterized protein	-1.50284	0.428921	0.00150165
CTHT_0014600	protein_coding	no KO assigned	Putative cell fusion protein	-1.50194	0.296524	2.95765e-06
CTHT_0022980	protein_coding	no KO assigned	Putative chromosome transmission fidelity protein	-1.50181	0.565104	0.0180618
CTHT_0043250	protein_coding	no KO assigned	Uncharacterized protein	-1.50091	0.459276	0.00317707
CTHT_0042310	protein_coding	K08331 autophagy-related protein 13	Autophagy-related protein 13	-1.50018	0.242688	8.06156e-09
CTHT_0006020	protein_coding	no KO assigned	Uncharacterized protein	-1.49691	0.328689	2.96673e-05
CTHT_0001850	protein_coding	K12598 ATP-dependent RNA helicase DOB1 [EC:3.6.4.13]	ATP dependent RNA helicase (Dob1)-like protein	-1.49687	0.374191	0.000260875
CTHT_0032810	protein_coding	K17491 protein phosphatase 4 regulatory subunit 3	Uncharacterized protein	-1.49557	0.289568	1.85111e-06
CTHT_0048780	protein_coding	no KO assigned	Uncharacterized protein	-1.49519	0.363535	0.0001721
CTHT_0013850	protein_coding	K12765 meiosis induction protein kinase IME2/SME1 [EC:2.7.11.1]	Uncharacterized protein	-1.49514	0.302506	5.24e-06
CTHT_0065890	protein_coding	no KO assigned	Uncharacterized protein	-1.49475	0.362835	0.000167764
CTHT_0045030	protein_coding	no KO assigned	3-ketoacyl-CoA thiolase-like protein	-1.49435	0.42753	0.00154308
CTHT_0064820	protein_coding	no KO assigned	Uncharacterized protein	-1.49355	0.273997	4.37624e-07
CTHT_0025490	protein_coding	K11240 tyrosine-protein phosphatase MSG5 [EC:3.1.3.48]	Dual-specificity protein phosphatase-like protein	-1.49286	0.220064	1.96337e-10
CTHT_0049070	protein_coding	no KO assigned	Uncharacterized protein	-1.49194	0.416458	0.00114885
CTHT_0032360	protein_coding	no KO assigned	Putative GTP-binding protein	-1.49081	0.314443	1.31629e-05
CTHT_0074190	protein_coding	no KO assigned	Structure-specific endonuclease subunit SLX4	-1.48904	0.458708	0.00341026
CTHT_0031150	protein_coding	no KO assigned	Acyltransferase-like protein	-1.48831	0.471514	0.0044907
CTHT_0050850	protein_coding	no KO assigned	Uncharacterized protein	-1.48785	0.265054	1.89715e-07
CTHT_0060330	protein_coding	no KO assigned	Uncharacterized protein	-1.48763	0.333649	4.42588e-05
CTHT_0029920	protein_coding	K11462 polycomb protein EED	Uncharacterized protein	-1.48751	0.418746	0.00127304
CTHT_0007890	protein_coding	K01634 sphinganine-1-phosphate aldolase [EC:4.1.2.27]	Sphingosine-1-phosphate lyase-like protein	-1.48715	0.221969	3.36689e-10
CTHT_0015450	protein_coding	K03854 mannosyltransferase [EC:2.4.1.-]	Uncharacterized protein	-1.48471	0.390444	0.00053374
CTHT_0025960	protein_coding	no KO assigned	Uncharacterized protein	-1.48268	0.414095	0.00115576
CTHT_0065380	protein_coding	no KO assigned	Uncharacterized protein	-1.48252	0.331711	4.23615e-05
CTHT_0001680	protein_coding	K20176 small G protein signaling modulator 3	Uncharacterized protein	-1.48152	0.252213	4.68172e-08
CTHT_0066910	protein_coding	no KO assigned	Uncharacterized protein	-1.47955	0.371655	0.00028089
CTHT_0073610	protein_coding	no KO assigned	Putative UPF0658 golgi apparatus membrane protein	-1.47585	0.269943	4.05133e-07
CTHT_0024000	protein_coding	no KO assigned	Helicase-like protein	-1.47128	0.361258	0.00020014
CTHT_0018620	protein_coding	no KO assigned	Putative siderochrome-iron transporter protein	-1.46918	0.507594	0.00957222
CTHT_0017060	protein_coding	K21631 Gti1/Pac2 family transcription factor	Uncharacterized protein	-1.46892	0.29073	3.13864e-06
CTHT_0040640	protein_coding	no KO assigned	Uncharacterized protein	-1.46825	0.30208	7.68385e-06
CTHT_0014050	protein_coding	no KO assigned	Putative multidrug transporter protein	-1.46663	0.62128	0.0374473
CTHT_0039940	protein_coding	no KO assigned	Uncharacterized protein	-1.4655	0.508639	0.00991999
CTHT_0044320	protein_coding	no KO assigned	Uncharacterized protein	-1.46158	0.340448	8.52449e-05
CTHT_0042950	protein_coding	K10736 minichromosome maintenance protein 10	Uncharacterized protein	-1.46062	0.291932	3.93976e-06
CTHT_0036050	protein_coding	no KO assigned	Uncharacterized protein	-1.45975	0.392456	0.000714417
CTHT_0021570	protein_coding	no KO assigned	Uncharacterized protein	-1.45863	0.312725	1.85669e-05
CTHT_0039470	protein_coding	no KO assigned	Uncharacterized protein	-1.45751	0.384306	0.000553531
CTHT_0062080	protein_coding	no KO assigned	Putative nucleotide exchange factor	-1.45726	0.342795	0.000101037
CTHT_0046840	pseudogene			-1.45396	0.481602	0.00675021
CTHT_0073030	protein_coding	no KO assigned	Tetracycline:hydrogen antiporter-like protein	-1.45308	0.350021	0.000148615
CTHT_0028760	protein_coding	no KO assigned	Uncharacterized protein	-1.45039	0.424615	0.00200273
CTHT_0053780	protein_coding	no KO assigned	Uncharacterized protein	-1.44926	0.411799	0.00142391
CTHT_0020840	protein_coding	no KO assigned	L-amino-acid oxidase-like protein	-1.4483	0.450288	0.00372953
CTHT_0000290	protein_coding	no KO assigned	Uncharacterized protein	-1.44451	0.547038	0.0188727
CTHT_0011220	protein_coding	K01218 mannan endo-1,4-beta-mannosidase [EC:3.2.1.78]	Uncharacterized protein	-1.44233	0.598614	0.0334181
CTHT_0054730	protein_coding	no KO assigned	Ferredoxin hydrogenase-like protein	-1.43876	0.40835	0.00140549
CTHT_0023520	protein_coding	no KO assigned	Uncharacterized protein	-1.43757	0.437266	0.00299224
CTHT_0053500	protein_coding	K15077 elongin-A	Uncharacterized protein	-1.43742	0.390673	0.000823246
CTHT_0024200	protein_coding	no KO assigned	Uncharacterized protein	-1.43709	0.542555	0.0184652
CTHT_0072260	protein_coding	K05947 mannosyl-3-phosphoglycerate synthase [EC:2.4.1.217]	Uncharacterized protein	-1.4369	0.621584	0.0416992
CTHT_0022860	protein_coding	K11228 mitogen-activated protein kinase kinase kinase [EC:2.7.11.25]	MAPKK kinase-like protein	-1.43638	0.25558	1.83011e-07
CTHT_0062800	protein_coding	K11888 protein Cut8	Uncharacterized protein	-1.43619	0.194457	3.40758e-12
CTHT_0045070	protein_coding	K17819 beta-apo-4'-carotenal oxygenase [EC:1.2.1.82]	Aldehyde dehydrogenase	-1.43609	0.401996	0.00119053
CTHT_0068550	protein_coding	K19386 NADH kinase [EC:2.7.1.86]	Mitochondrial NADH kinase-like protein	-1.42822	0.36904	0.000418881
CTHT_0073240	protein_coding	no KO assigned	Uncharacterized protein	-1.42779	0.198176	1.19951e-11
CTHT_0003300	protein_coding	no KO assigned	Uncharacterized protein	-1.42719	0.367627	0.000401353
CTHT_0053760	protein_coding	K11319 inhibitor of growth protein 3	Chromatin modification-related protein	-1.42702	0.313375	2.97066e-05
CTHT_0052820	protein_coding	no KO assigned	Uncharacterized protein	-1.42625	0.481375	0.00792678
CTHT_0055200	protein_coding	no KO assigned	Uncharacterized protein	-1.42588	0.507745	0.0121189
CTHT_0003770	protein_coding	K01915 glutamine synthetase [EC:6.3.1.2]	Glutamine synthetase (EC 6.3.1.2)	-1.4246	0.355983	0.000259836
CTHT_0032210	protein_coding	no KO assigned	Uncharacterized protein	-1.42328	0.473319	0.00698997
CTHT_0055190	protein_coding	K03809 NAD(P)H dehydrogenase (quinone) [EC:1.6.5.2]	Putative cytoplasm protein	-1.42024	0.348746	0.000200232
CTHT_0007770	protein_coding	K01225 cellulose 1,4-beta-cellobiosidase [EC:3.2.1.91]	Glucanase (EC 3.2.1.-)	-1.41853	0.429274	0.00284835
CTHT_0047530	protein_coding	no KO assigned	Uncharacterized protein	-1.4162	0.58529	0.0325979
CTHT_0039670	protein_coding	no KO assigned	Uncharacterized protein	-1.41419	0.268636	1.13376e-06
CTHT_0010650	protein_coding	no KO assigned	Uncharacterized protein	-1.41287	0.484446	0.00902672
CTHT_0048770	protein_coding	no KO assigned	Metallo-beta-lactamase domain-containing protein	-1.41258	0.339638	0.000144241
CTHT_0017090	protein_coding	K11275 histone H1/5	Uncharacterized protein	-1.41196	0.391018	0.00104257
CTHT_0031120	protein_coding	K17623 pseudouridine 5'-phosphatase [EC:3.1.3.96]	Uncharacterized protein	-1.41166	0.277993	2.78338e-06
CTHT_0012580	protein_coding	K05747 Wiskott-Aldrich syndrome protein	Putative wiskott-aldrich syndrome protein	-1.41161	0.306753	2.43091e-05
CTHT_0026520	protein_coding	no KO assigned	Putative specific RNA polymerase II transcription factor	-1.4114	0.394204	0.00115587
CTHT_0047260	protein_coding	no KO assigned	Uncharacterized protein	-1.41101	0.217297	1.24335e-09
CTHT_0007900	protein_coding	K19951 TBC1 domain family member 8/9	GTPase-activating protein gyp2-like protein	-1.41052	0.193247	6.27629e-12
CTHT_0050460	protein_coding	no KO assigned	Uncharacterized protein	-1.41008	0.307308	2.56418e-05
CTHT_0032410	protein_coding	no KO assigned	Uncharacterized protein	-1.4098	0.34843	0.00022029
CTHT_0053710	protein_coding	no KO assigned	Uncharacterized protein	-1.40927	0.335229	0.000121292
CTHT_0060370	protein_coding	K15544 RNA polymerase II subunit A C-terminal domain phosphatase SSU72 [EC:3.1.3.16]	Uncharacterized protein	-1.4065	0.32067	5.96801e-05
CTHT_0055430	protein_coding	no KO assigned	Uncharacterized protein	-1.40601	0.518003	0.0155363
CTHT_0061840	protein_coding	no KO assigned	Uncharacterized protein	-1.40594	0.344191	0.000190649
CTHT_0039320	protein_coding	no KO assigned	Uncharacterized protein	-1.40497	0.255189	3.33015e-07
CTHT_0042590	protein_coding	K14297 nuclear pore complex protein Nup98-Nup96	Nucleoporin NUP145 (EC 3.4.21.-) (Nuclear pore protein NUP145) [Cleaved into: Nucleoporin NUP145N (N-NUP145); Nucleoporin NUP145C (C-NUP145)]	-1.40417	0.253122	2.66418e-07
CTHT_0023220	protein_coding	K19730 autophagy-related protein 101	Uncharacterized protein	-1.40386	0.340677	0.000167156
CTHT_0050340	protein_coding	no KO assigned	Uncharacterized protein	-1.40333	0.352009	0.000274742
CTHT_0072100	protein_coding	no KO assigned	Uncharacterized protein	-1.40215	0.33242	0.000115122
CTHT_0050170	protein_coding	no KO assigned	Putative fatty acid protein	-1.39868	0.596226	0.0386512
CTHT_0053000	protein_coding	no KO assigned	Uncharacterized protein	-1.39791	0.487686	0.0103215
CTHT_0015560	protein_coding	no KO assigned	Uncharacterized protein	-1.39733	0.387182	0.00104976
CTHT_0025230	protein_coding	no KO assigned	Uncharacterized protein	-1.39629	0.3638	0.000470017
CTHT_0073270	protein_coding	no KO assigned	Uncharacterized protein	-1.39599	0.247888	1.71924e-07
CTHT_0074550	protein_coding	no KO assigned	Uncharacterized protein	-1.3946	0.239065	5.849e-08
CTHT_0036190	protein_coding	no KO assigned	Uncharacterized protein	-1.39147	0.352372	0.000314992
CTHT_0041430	protein_coding	K00167 2-oxoisovalerate dehydrogenase E1 component beta subunit [EC:1.2.4.4]	Putative F-actin-capping protein	-1.39142	0.380759	0.000896536
CTHT_0025430	protein_coding	no KO assigned	Uncharacterized protein	-1.38989	0.29745	1.79079e-05
CTHT_0005370	pseudogene			-1.3872	0.334526	0.0001512
CTHT_0011740	protein_coding	K18550 IMP and pyridine-specific 5'-nucleotidase [EC:3.1.3.99 3.1.3.-]	IMP-specific 5'-nucleotidase 1 (EC 3.1.3.-)	-1.38602	0.371277	0.000679997
CTHT_0062830	protein_coding	no KO assigned	Uncharacterized protein	-1.38255	0.263999	1.29686e-06
CTHT_0045050	protein_coding	no KO assigned	Uncharacterized protein	-1.381	0.416692	0.00276698
CTHT_0069440	protein_coding	K00587 protein-S-isoprenylcysteine O-methyltransferase [EC:2.1.1.100]	Protein-S-isoprenylcysteine O-methyltransferase (EC 2.1.1.100)	-1.38055	0.257622	7.03852e-07
CTHT_0063860	protein_coding	no KO assigned	Uncharacterized protein	-1.37951	0.427969	0.00365518
CTHT_0000080	protein_coding	no KO assigned	Uncharacterized protein	-1.37951	0.281056	6.14505e-06
CTHT_0045390	protein_coding	no KO assigned	Uncharacterized protein	-1.37844	0.587606	0.0386512
CTHT_0061550	protein_coding	no KO assigned	Uncharacterized protein	-1.37727	0.368642	0.000673396
CTHT_0012010	protein_coding	no KO assigned	Dioxygenase-like protein	-1.37702	0.476317	0.00965699
CTHT_0015240	protein_coding	K12472 epidermal growth factor receptor substrate 15	Putative calcium ion binding protein	-1.37657	0.289409	1.22632e-05
CTHT_0002500	protein_coding	K11558 kinetochore protein Spc25, fungi type	Uncharacterized protein	-1.37594	0.326023	0.00011398
CTHT_0062910	protein_coding	K14326 regulator of nonsense transcripts 1 [EC:3.6.4.-]	Eliminates the production of nonsense-containing-like protein	-1.37514	0.28225	7.26641e-06
CTHT_0070600	protein_coding	no KO assigned	Putative GTP binding protein	-1.3731	0.381485	0.00108424
CTHT_0051920	protein_coding	no KO assigned	Putative sequence-specific DNA binding protein	-1.37297	0.424912	0.00356982
CTHT_0018290	protein_coding	no KO assigned	Uncharacterized protein	-1.37241	0.358244	0.00048255
CTHT_0017310	protein_coding	no KO assigned	Uncharacterized protein	-1.37218	0.407987	0.00237489
CTHT_0073630	protein_coding	K10866 DNA repair protein RAD50 [EC:3.6.-.-]	Uncharacterized protein	-1.37208	0.36585	0.000641464
CTHT_0031940	protein_coding	no KO assigned	Uncharacterized protein	-1.3714	0.471357	0.00919267
CTHT_0023160	protein_coding	no KO assigned	Uncharacterized protein	-1.37106	0.324217	0.000110361
CTHT_0046600	protein_coding	no KO assigned	Uncharacterized protein	-1.36934	0.334485	0.000184427
CTHT_0022300	protein_coding	no KO assigned	Probable mitochondrial transport protein (Fungal sideroflexin)	-1.36917	0.279871	6.62887e-06
CTHT_0064860	protein_coding	no KO assigned	Uncharacterized protein	-1.36831	0.564535	0.0322773
CTHT_0041130	protein_coding	K19852 serine/threonine protein kinase KIN1/2 [EC:2.7.11.1]	Non-specific serine/threonine protein kinase (EC 2.7.11.1)	-1.36797	0.326333	0.000126972
CTHT_0001500	protein_coding	no KO assigned	Aldehyde dehydrogenase-like protein	-1.36455	0.233941	5.86424e-08
CTHT_0063900	protein_coding	no KO assigned	Putative sugar binding protein	-1.36133	0.311798	6.46979e-05
CTHT_0012700	protein_coding	no KO assigned	Uncharacterized protein	-1.36104	0.365771	0.000710574
CTHT_0029280	protein_coding	no KO assigned	Disease resistance protein aig2-like protein	-1.36072	0.234526	6.96111e-08
CTHT_0014200	protein_coding	K00866 choline kinase [EC:2.7.1.32]	Choline kinase-like protein	-1.36058	0.444786	0.0059818
CTHT_0056640	protein_coding	K06670 cohesin complex subunit SCC1	Putative cohesin complex protein	-1.36049	0.230042	3.74717e-08
CTHT_0022910	protein_coding	K11267 sister chromatid cohesion protein PDS5	Putative sister chromatid cohesion protein	-1.36043	0.321592	0.000109921
CTHT_0072310	protein_coding	no KO assigned	Uncharacterized protein	-1.3599	0.344856	0.000321592
CTHT_0046010	protein_coding	K10389 tubulin gamma	Tubulin gamma chain	-1.35947	0.298191	2.90064e-05
CTHT_0066880	protein_coding	no KO assigned	Uncharacterized protein	-1.35855	0.343542	0.000308743
CTHT_0063410	protein_coding	no KO assigned	Uncharacterized protein	-1.35854	0.264363	2.09688e-06
CTHT_0046790	protein_coding	no KO assigned	Uncharacterized protein	-1.3583	0.265752	2.39472e-06
CTHT_0048660	protein_coding	no KO assigned	Uncharacterized protein	-1.35804	0.28709	1.37971e-05
CTHT_0045650	protein_coding	K12661 L-rhamnonate dehydratase [EC:4.2.1.90]	Uncharacterized protein	-1.35791	0.387814	0.00151065
CTHT_0045020	protein_coding	K07513 acetyl-CoA acyltransferase 1 [EC:2.3.1.16]	3-ketoacyl-CoA thiolase-like protein	-1.35693	0.517515	0.0197544
CTHT_0021260	protein_coding	no KO assigned	Uncharacterized protein	-1.35244	0.402845	0.00242078
CTHT_0057480	protein_coding	K16073 magnesium transporter	Uncharacterized protein	-1.35046	0.279754	8.94309e-06
CTHT_0037400	protein_coding	no KO assigned	Uncharacterized protein	-1.34978	0.369139	0.000889575
CTHT_0070150	protein_coding	no KO assigned	Uncharacterized protein	-1.34933	0.267232	3.18879e-06
CTHT_0046820	protein_coding	no KO assigned	Uncharacterized protein	-1.3488	0.577527	0.0395432
CTHT_0018940	protein_coding	K02324 DNA polymerase epsilon subunit 1 [EC:2.7.7.7]	DNA polymerase-like protein	-1.3482	0.438684	0.00573579
CTHT_0045150	protein_coding	K14300 nuclear pore complex protein Nup133	Nucleoporin NUP133 (Nuclear pore protein NUP133)	-1.3472	0.299197	3.68177e-05
CTHT_0035040	protein_coding	no KO assigned	Uncharacterized protein	-1.34688	0.327499	0.000172224
CTHT_0062530	protein_coding	K10392 kinesin family member 1	Putative microtubule motor protein	-1.34558	0.333863	0.000234272
CTHT_0073660	protein_coding	no KO assigned	Uncharacterized protein	-1.34519	0.240718	2.15946e-07
CTHT_0073650	protein_coding	no KO assigned	Uncharacterized protein	-1.3431	0.37556	0.00117373
CTHT_0035680	protein_coding	no KO assigned	Uncharacterized protein	-1.3427	0.37439	0.00113386
CTHT_0028690	protein_coding	no KO assigned	Uncharacterized protein	-1.34041	0.303034	5.12535e-05
CTHT_0065220	protein_coding	no KO assigned	Uncharacterized protein	-1.33818	0.481034	0.0130098
CTHT_0067430	protein_coding	K12668 oligosaccharyltransferase complex subunit epsilon	Dolichyl-diphosphooligosaccharide--protein glycosyltransferase subunit OST2 (Oligosaccharyl transferase subunit OST2) (EC 2.4.99.18)	-1.338	0.325552	0.000174014
CTHT_0072680	protein_coding	no KO assigned	Uncharacterized protein	-1.33692	0.462492	0.00966264
CTHT_0004900	protein_coding	no KO assigned	Uncharacterized protein	-1.33691	0.539445	0.028203
CTHT_0009360	protein_coding	K21545 C2H2 transcription facotor	Zinc finger domain-containing protein	-1.33672	0.278926	1.04372e-05
CTHT_0026610	protein_coding	no KO assigned	Putative phosducin protein	-1.3359	0.339231	0.000327893
CTHT_0046680	protein_coding	no KO assigned	Uncharacterized protein	-1.33587	0.404027	0.00283335
CTHT_0012440	protein_coding	K08257 mannan endo-1,6-alpha-mannosidase [EC:3.2.1.101]	Uncharacterized protein	-1.33569	0.448509	0.00758758
CTHT_0065840	protein_coding	K18802 glutamine amidotransferase	Amidophosphoribosyltransferase-like protein	-1.33414	0.277543	9.79011e-06
CTHT_0051850	protein_coding	no KO assigned	Uncharacterized protein	-1.33286	0.252728	1.08e-06
CTHT_0010400	protein_coding	no KO assigned	Uncharacterized protein	-1.3325	0.432482	0.00560914
CTHT_0060470	protein_coding	K08334 beclin	Uncharacterized protein	-1.3321	0.356026	0.000660422
CTHT_0026280	protein_coding	no KO assigned	Elongation of fatty acids protein (EC 2.3.1.199) (Very-long-chain 3-oxoacyl-CoA synthase)	-1.33077	0.355578	0.000658494
CTHT_0008060	protein_coding	no KO assigned	Uncharacterized protein	-1.33062	0.34898	0.000515725
CTHT_0013560	protein_coding	no KO assigned	Uncharacterized protein	-1.3289	0.252191	1.10413e-06
CTHT_0052990	protein_coding	K15105 solute carrier family 25 (mitochondrial aspartate/glutamate transporter), member 12/13	Uncharacterized protein	-1.32888	0.321496	0.000159174
CTHT_0071140	protein_coding	K13201 nucleolysin TIA-1/TIAR	Putative polyadenylated RNA protein	-1.32837	0.267644	4.756e-06
CTHT_0021130	protein_coding	no KO assigned	Uncharacterized protein	-1.32782	0.456425	0.00919831
CTHT_0033280	protein_coding	K21989 calcium permeable stress-gated cation channel	Uncharacterized protein	-1.32636	0.331559	0.000260875
CTHT_0070470	protein_coding	no KO assigned	Uncharacterized protein	-1.32505	0.36468	0.000966254
CTHT_0004430	protein_coding	K10395 kinesin family member 4/21/27	Putative kinesin family protein	-1.32458	0.379273	0.00155576
CTHT_0007920	protein_coding	K04345 protein kinase A [EC:2.7.11.11]	Uncharacterized protein	-1.32399	0.244204	5.07379e-07
CTHT_0000260	protein_coding	no KO assigned	Uncharacterized protein	-1.32371	0.252438	1.25572e-06
CTHT_0055390	protein_coding	no KO assigned	Uncharacterized protein	-1.3236	0.241751	3.91981e-07
CTHT_0011130	protein_coding	no KO assigned	Uncharacterized protein	-1.32306	0.233013	1.34509e-07
CTHT_0024850	protein_coding	K17775 mitochondrial distribution and morphology protein 34	Mitochondrial distribution and morphology protein 34	-1.32259	0.231326	1.10226e-07
CTHT_0027420	protein_coding	no KO assigned	Uncharacterized protein	-1.32203	0.349791	0.000578383
CTHT_0065760	protein_coding	no KO assigned	tRNA a64-2'-o-ribosylphosphate transferase-like protein	-1.32106	0.247581	7.93515e-07
CTHT_0008270	protein_coding	K00264 glutamate synthase (NADPH/NADH) [EC:1.4.1.13 1.4.1.14]	Glutamate synthase-like protein	-1.32085	0.307789	8.56678e-05
CTHT_0037110	protein_coding	no KO assigned	Acyl-CoA dehydrogenase-like protein	-1.31943	0.453639	0.00921123
CTHT_0032920	protein_coding	no KO assigned	Uncharacterized protein	-1.31813	0.346285	0.000526575
CTHT_0016550	protein_coding	K01230 mannosyl-oligosaccharide alpha-1,2-mannosidase [EC:3.2.1.113]	alpha-1,2-Mannosidase (EC 3.2.1.-)	-1.31811	0.255554	1.91361e-06
CTHT_0004170	protein_coding	no KO assigned	Uncharacterized protein	-1.31607	0.387846	0.0021577
CTHT_0046780	protein_coding	no KO assigned	Uncharacterized protein	-1.31567	0.313701	0.000125915
CTHT_0052750	protein_coding	K08991 crossover junction endonuclease MUS81 [EC:3.1.22.-]	Endonuclease-like protein	-1.31566	0.543317	0.0324491
CTHT_0039700	protein_coding	no KO assigned	Uncharacterized protein	-1.31471	0.305967	8.40253e-05
CTHT_0032940	protein_coding	no KO assigned	Uncharacterized protein	-1.31468	0.31053	0.000108571
CTHT_0025980	protein_coding	no KO assigned	Uncharacterized protein	-1.31434	0.445023	0.00813037
CTHT_0024840	protein_coding	K19786 inositol-pentakisphosphate 2-kinase [EC:2.7.1.158]	Inositol-pentakisphosphate 2-kinase (EC 2.7.1.158)	-1.31402	0.279032	1.51571e-05
CTHT_0027060	protein_coding	no KO assigned	Alkaline phosphatase (EC 3.1.3.1)	-1.31351	0.283808	2.17188e-05
CTHT_0041240	protein_coding	K13507 glycerol-3-phosphate O-acyltransferase / dihydroxyacetone phosphate acyltransferase [EC:2.3.1.15 2.3.1.42]	Glycerol-3-phosphate O-acyltransferase-like protein	-1.31336	0.304294	7.81382e-05
CTHT_0027010	protein_coding	K01556 kynureninase [EC:3.7.1.3]	Kynureninase (EC 3.7.1.3) (Biosynthesis of nicotinic acid protein 5) (L-kynurenine hydrolase)	-1.31276	0.457404	0.0102323
CTHT_0063720	protein_coding	no KO assigned	Uncharacterized protein	-1.31184	0.323661	0.000214556
CTHT_0070720	protein_coding	no KO assigned	Putative actin cross-linking protein	-1.31085	0.236437	2.70328e-07
CTHT_0049040	protein_coding	no KO assigned	Uncharacterized protein	-1.30904	0.399388	0.00307937
CTHT_0060160	protein_coding	no KO assigned	Uncharacterized protein	-1.30882	0.5119	0.0232578
CTHT_0037730	protein_coding	K01487 guanine deaminase [EC:3.5.4.3]	Guanine deaminase-like protein	-1.30855	0.414094	0.00444388
CTHT_0001690	protein_coding	no KO assigned	Uncharacterized protein	-1.30835	0.522005	0.0263217
CTHT_0067650	protein_coding	K01530 phospholipid-translocating ATPase [EC:3.6.3.1]	Phospholipid-transporting ATPase (EC 3.6.3.1)	-1.30804	0.319382	0.000183198
CTHT_0069370	protein_coding	K07973 guanine nucleotide-binding protein subunit gamma, other	Guanine nucleotide-binding protein subunit-like protein	-1.30723	0.274362	1.17887e-05
CTHT_0064740	protein_coding	no KO assigned	Putative sulfate transporter protein	-1.30702	0.270661	8.89211e-06
CTHT_0051650	protein_coding	K19850 protein OPY2	Uncharacterized protein	-1.3069	0.257914	2.93197e-06
CTHT_0072170	protein_coding	no KO assigned	Uncharacterized protein	-1.30651	0.270705	8.97982e-06
CTHT_0034680	protein_coding	K11092 U2 small nuclear ribonucleoprotein A'	U2 small nuclear ribonucleoprotein A'-like protein	-1.3047	0.246778	1.01369e-06
CTHT_0044920	protein_coding	no KO assigned	Uncharacterized protein	-1.30185	0.325376	0.000260469
CTHT_0004850	protein_coding	no KO assigned	Uncharacterized protein	-1.29889	0.465739	0.0127617
CTHT_0063440	protein_coding	K17617 CTD nuclear envelope phosphatase 1 [EC:3.1.3.16]	Putative nuclear envelope morphology protein	-1.29863	0.260987	4.48559e-06
CTHT_0006270	protein_coding	K15283 solute carrier family 35, member E1	Uncharacterized protein	-1.29695	0.274674	1.43447e-05
CTHT_0071260	protein_coding	no KO assigned	Uncharacterized protein	-1.29622	0.430485	0.00691141
CTHT_0074340	protein_coding	no KO assigned	Alcohol dehydrogenase-like protein	-1.29493	0.327369	0.000307848
CTHT_0048430	protein_coding	no KO assigned	Uncharacterized protein	-1.29451	0.261617	5.09618e-06
CTHT_0025450	protein_coding	no KO assigned	Putative rRNA processing protein	-1.29441	0.453047	0.0105812
CTHT_0051730	protein_coding	no KO assigned	Uncharacterized protein	-1.2944	0.451794	0.0103527
CTHT_0008830	protein_coding	K12619 5'-3' exoribonuclease 2 [EC:3.1.13.-]	5'-3' exoribonuclease (EC 3.1.13.-)	-1.29397	0.358768	0.001057
CTHT_0064260	protein_coding	no KO assigned	Uncharacterized protein	-1.29296	0.539633	0.0345013
CTHT_0006810	protein_coding	no KO assigned	Uncharacterized protein	-1.29267	0.343613	0.000616722
CTHT_0014880	protein_coding	no KO assigned	Uncharacterized protein	-1.29167	0.407714	0.00433992
CTHT_0013800	protein_coding	K10754 replication factor C subunit 1	Replication factor C subunit 1	-1.29167	0.390594	0.00282941
CTHT_0000060	protein_coding	no KO assigned	Uncharacterized protein	-1.29138	0.34492	0.000655505
CTHT_0072420	protein_coding	no KO assigned	Uncharacterized protein	-1.29041	0.254728	2.95021e-06
CTHT_0072110	protein_coding	no KO assigned	Uncharacterized protein	-1.2899	0.380298	0.00216591
CTHT_0030370	protein_coding	no KO assigned	Putative phosphatidylglycerol protein	-1.28303	0.309314	0.000150654
CTHT_0055490	protein_coding	K00472 prolyl 4-hydroxylase [EC:1.14.11.2]	Uncharacterized protein	-1.28241	0.410118	0.00490439
CTHT_0013250	protein_coding	K07512 mitochondrial trans-2-enoyl-CoA reductase [EC:1.3.1.38]	NONE-like protein	-1.28156	0.346065	0.000755963
CTHT_0026090	protein_coding	no KO assigned	Uncharacterized protein	-1.28151	0.535709	0.0347635
CTHT_0067030	protein_coding	K03128 transcription initiation factor TFIID subunit 2	Uncharacterized protein	-1.27954	0.293291	6.56076e-05
CTHT_0032390	protein_coding	no KO assigned	Serine/threonine-protein phosphatase (EC 3.1.3.16)	-1.27935	0.255929	4.02765e-06
CTHT_0034030	protein_coding	K09704 uncharacterized protein	Uncharacterized protein	-1.27933	0.291027	5.73804e-05
CTHT_0047960	protein_coding	no KO assigned	Putative hexose transport-related protein	-1.27839	0.339698	0.000613768
CTHT_0015210	protein_coding	no KO assigned	Uncharacterized protein	-1.27617	0.239857	8.58361e-07
CTHT_0053220	pseudogene			-1.27559	0.398137	0.0038813
CTHT_0012310	protein_coding	K16675 palmitoyltransferase ZDHHC9/14/18 [EC:2.3.1.225]	Palmitoyltransferase (EC 2.3.1.225)	-1.27525	0.24311	1.24435e-06
CTHT_0060920	protein_coding	K17508 protein phosphatase PTC7 [EC:3.1.3.16]	Phosphoprotein phosphatase-like protein	-1.27506	0.406574	0.00476437
CTHT_0063210	protein_coding	K11979 E3 ubiquitin-protein ligase UBR7 [EC:2.3.2.27]	Uncharacterized protein	-1.27365	0.307117	0.000151046
CTHT_0030240	protein_coding	K01702 3-isopropylmalate dehydratase [EC:4.2.1.33]	3-isopropylmalate dehydratase (EC 4.2.1.33) (Alpha-IPM isomerase) (Isopropylmalate isomerase)	-1.27078	0.459479	0.0135836
CTHT_0070140	protein_coding	K09527 DnaJ homolog subfamily C member 7	Uncharacterized protein	-1.26933	0.265995	1.14232e-05
CTHT_0027710	protein_coding	no KO assigned	Uncharacterized protein	-1.26833	0.330624	0.000473148
CTHT_0059690	protein_coding	K15378 solute carrier family 45, member 1/2/4	Uncharacterized protein	-1.26735	0.33524	0.000577141
CTHT_0053020	protein_coding	no KO assigned	Uncharacterized protein	-1.26724	0.477199	0.0181286
CTHT_0054010	protein_coding	no KO assigned	Uncharacterized protein	-1.26696	0.437786	0.00958019
CTHT_0017920	protein_coding	no KO assigned	Uncharacterized protein	-1.26672	0.319116	0.000292354
CTHT_0069620	protein_coding	no KO assigned	Putative sequence-specific DNA binding protein	-1.26558	0.29509	8.65732e-05
CTHT_0014080	protein_coding	no KO assigned	Uncharacterized protein	-1.26551	0.352687	0.00112652
CTHT_0004420	protein_coding	K01895 acetyl-CoA synthetase [EC:6.2.1.1]	Acetyl-coenzyme A synthetase-like protein	-1.2655	0.373431	0.00218652
CTHT_0004270	protein_coding	no KO assigned	Uncharacterized protein	-1.26492	0.291689	7.23457e-05
CTHT_0073640	protein_coding	no KO assigned	Uncharacterized protein	-1.26141	0.480198	0.0195237
CTHT_0038670	protein_coding	no KO assigned	Uncharacterized protein	-1.26128	0.342592	0.000816842
CTHT_0026080	protein_coding	no KO assigned	Uncharacterized protein	-1.26033	0.411577	0.00592193
CTHT_0010090	protein_coding	K21864 voltage-dependent calcium channel	Calcium channel-like protein	-1.26026	0.286924	5.82479e-05
CTHT_0053130	protein_coding	K03515 DNA repair protein REV1 [EC:2.7.7.-]	DNA repair protein REV1 (EC 2.7.7.-)	-1.25953	0.428631	0.0084835
CTHT_0024060	protein_coding	no KO assigned	Uncharacterized protein	-1.2586	0.263982	1.16368e-05
CTHT_0028110	protein_coding	K15562 serine/threonine-protein kinase BUR1 [EC:2.7.11.22 2.7.11.23]	Serine/threonine-protein kinase-like protein	-1.25813	0.312165	0.000234272
CTHT_0019090	protein_coding	K10747 DNA ligase 1 [EC:6.5.1.1 6.5.1.6 6.5.1.7]	DNA ligase (EC 6.5.1.1)	-1.25749	0.356373	0.00138062
CTHT_0047880	protein_coding	no KO assigned	Uncharacterized protein	-1.25691	0.391381	0.00378488
CTHT_0057220	protein_coding	K18477 type IV protein arginine methyltransferase [EC:2.1.1.322]	Arginine N-methyltransferase 2-like protein	-1.25405	0.273071	2.52463e-05
CTHT_0066050	protein_coding	no KO assigned	Uncharacterized protein	-1.25366	0.305736	0.000179885
CTHT_0049200	protein_coding	no KO assigned	Uncharacterized protein	-1.25342	0.254745	5.81717e-06
CTHT_0000930	protein_coding	K19356 lytic cellulose monooxygenase (C1-hydroxylating) [EC:1.14.99.54]	Uncharacterized protein	-1.25318	0.312925	0.000257449
CTHT_0063590	protein_coding	K11841 ubiquitin carboxyl-terminal hydrolase 10 [EC:3.4.19.12]	Ubiquitin carboxyl-terminal hydrolase-like protein	-1.25214	0.296007	0.000109947
CTHT_0045640	protein_coding	K18337 L-rhamnose 1-dehydrogenase [EC:1.1.1.378 1.1.1.377 1.1.1.173]	Glucose 1-dehydrogenase-like protein	-1.25144	0.38286	0.00317159
CTHT_0006210	protein_coding	no KO assigned	Zinc finger domain-containing protein	-1.2502	0.346152	0.00104069
CTHT_0017100	protein_coding	no KO assigned	Uncharacterized protein	-1.24987	0.259869	9.67896e-06
CTHT_0051540	protein_coding	no KO assigned	Uncharacterized protein	-1.24948	0.344055	0.000972675
CTHT_0059800	protein_coding	no KO assigned	Metalloendopeptidase-like protein	-1.24489	0.484322	0.0225045
CTHT_0062140	protein_coding	no KO assigned	Uncharacterized protein	-1.24335	0.385104	0.00359479
CTHT_0013900	protein_coding	no KO assigned	Uncharacterized protein	-1.24334	0.35716	0.0016124
CTHT_0063630	protein_coding	no KO assigned	Uncharacterized protein	-1.24295	0.302534	0.00017492
CTHT_0060360	protein_coding	no KO assigned	Uncharacterized protein	-1.24208	0.267076	1.97356e-05
CTHT_0029020	protein_coding	no KO assigned	Uncharacterized protein	-1.24196	0.216453	9.91555e-08
CTHT_0052390	protein_coding	K11204 glutamate--cysteine ligase catalytic subunit [EC:6.3.2.2]	Glutamate-cysteine ligase-like protein	-1.2411	0.445702	0.0129183
CTHT_0066600	protein_coding	no KO assigned	Putative N-terminal asparagine protein	-1.24103	0.354303	0.00150618
CTHT_0060940	protein_coding	K18803 protein-histidine N-methyltransferase [EC:2.1.1.85]	S-adenosylmethionine-dependent methyltransferase-like protein	-1.23947	0.369695	0.00245536
CTHT_0047050	protein_coding	no KO assigned	Uncharacterized protein	-1.23886	0.483133	0.0228033
CTHT_0059200	protein_coding	K10751 chromatin assembly factor 1 subunit B	Chromatin assembly factor 1-like protein	-1.23758	0.446887	0.0134546
CTHT_0052330	protein_coding	K12349 neutral ceramidase [EC:3.5.1.23]	Uncharacterized protein	-1.23651	0.545541	0.0462277
CTHT_0025610	protein_coding	no KO assigned	Uncharacterized protein	-1.23528	0.325144	0.000540106
CTHT_0006600	protein_coding	K14809 ATP-dependent RNA helicase DDX55/SPB4 [EC:3.6.4.13]	RNA helicase (EC 3.6.4.13)	-1.23524	0.450496	0.0145054
CTHT_0004360	protein_coding	no KO assigned	Putative G protein	-1.2342	0.441255	0.0124914
CTHT_0061300	protein_coding	K15202 general transcription factor 3C polypeptide 5 (transcription factor C subunit 1)	Putative transcription factor	-1.2342	0.318178	0.000406047
CTHT_0009920	protein_coding	no KO assigned	Putative bhlh/zip transcription factor	-1.23398	0.381961	0.00357377
CTHT_0002450	protein_coding	no KO assigned	Uncharacterized protein	-1.23381	0.374668	0.00294593
CTHT_0043830	protein_coding	no KO assigned	Uncharacterized protein	-1.2336	0.242974	2.79188e-06
CTHT_0059110	protein_coding	K17686 Cu+-exporting ATPase [EC:3.6.3.54]	Uncharacterized protein	-1.2328	0.309827	0.000282774
CTHT_0033850	protein_coding	K16066 3-hydroxy acid dehydrogenase / malonic semialdehyde reductase [EC:1.1.1.381 1.1.1.-]	Uncharacterized protein	-1.23278	0.488569	0.0252198
CTHT_0012540	protein_coding	no KO assigned	Serine/threonine-protein kinase-like protein	-1.23053	0.481292	0.0232578
CTHT_0012870	protein_coding	no KO assigned	Uncharacterized protein	-1.23028	0.452605	0.0153868
CTHT_0009860	protein_coding	no KO assigned	Uncharacterized protein	-1.23004	0.2998	0.000178134
CTHT_0022190	protein_coding	no KO assigned	Uncharacterized protein	-1.22997	0.322972	0.000523262
CTHT_0060340	protein_coding	no KO assigned	Uncharacterized protein	-1.22997	0.321734	0.000497466
CTHT_0051310	protein_coding	no KO assigned	Altered inheritance of mitochondria protein 24, mitochondrial	-1.2286	0.350662	0.00150165
CTHT_0050600	protein_coding	no KO assigned	Uncharacterized protein	-1.22774	0.344207	0.00121377
CTHT_0063570	protein_coding	no KO assigned	Putative cell wall protein	-1.22577	0.320662	0.000497861
CTHT_0023080	protein_coding	no KO assigned	Uncharacterized protein	-1.22424	0.305536	0.000255438
CTHT_0034850	protein_coding	no KO assigned	Uncharacterized protein	-1.22399	0.214436	1.14983e-07
CTHT_0064670	protein_coding	no KO assigned	Uncharacterized protein	-1.22393	0.400557	0.00604307
CTHT_0044110	protein_coding	K04409 p21-activated kinase 1 [EC:2.7.11.1]	Uncharacterized protein	-1.2236	0.200835	1.35884e-08
CTHT_0026770	protein_coding	no KO assigned	Uncharacterized protein	-1.2236	0.338515	0.00102957
CTHT_0024130	protein_coding	no KO assigned	NAD-independent histone deacetylase-like protein	-1.22169	0.320365	0.000514899
CTHT_0073250	protein_coding	K06100 symplekin	Putative cleavage and polyadenylation protein	-1.22118	0.268558	3.05311e-05
CTHT_0032310	protein_coding	K06672 cohesin loading factor subunit SCC2	Sister chromatid cohesion protein	-1.22061	0.283648	8.22583e-05
CTHT_0039490	protein_coding	no KO assigned	AP complex subunit beta	-1.21976	0.202306	1.95504e-08
CTHT_0031130	protein_coding	no KO assigned	Uncharacterized protein	-1.21827	0.292981	0.000144725
CTHT_0000700	protein_coding	no KO assigned	Uncharacterized protein	-1.21647	0.267148	2.97116e-05
CTHT_0013530	protein_coding	no KO assigned	Uncharacterized protein	-1.21594	0.295999	0.000175216
CTHT_0034350	protein_coding	no KO assigned	Uncharacterized protein	-1.21502	0.335252	0.000997291
CTHT_0045090	protein_coding	K00645 [acyl-carrier-protein] S-malonyltransferase [EC:2.3.1.39]	Uncharacterized protein	-1.21492	0.266915	2.99408e-05
CTHT_0049300	protein_coding	K01845 glutamate-1-semialdehyde 2,1-aminomutase [EC:5.4.3.8]	Uncharacterized protein	-1.21419	0.379684	0.00395525
CTHT_0044910	protein_coding	no KO assigned	Putative leucine-rich protein	-1.21196	0.335936	0.00105337
CTHT_0038660	protein_coding	K12769 meiosis-specific transcription factor NDT80	Putative meiosis-specific protein	-1.20826	0.421173	0.0102598
CTHT_0071190	protein_coding	no KO assigned	Uncharacterized protein	-1.20798	0.476549	0.0245429
CTHT_0053550	protein_coding	no KO assigned	Uncharacterized protein	-1.20757	0.381056	0.00432787
CTHT_0073040	protein_coding	no KO assigned	Uncharacterized protein	-1.20719	0.306663	0.000329452
CTHT_0069940	protein_coding	no KO assigned	RNA recognition motif-containing protein	-1.20666	0.293939	0.000176815
CTHT_0059560	protein_coding	no KO assigned	Uncharacterized protein	-1.20625	0.416744	0.00957222
CTHT_0018960	protein_coding	no KO assigned	Uncharacterized protein	-1.20577	0.381263	0.00440941
CTHT_0048900	protein_coding	no KO assigned	Uncharacterized protein	-1.20526	0.249666	8.94296e-06
CTHT_0021400	protein_coding	no KO assigned	Putative thiamin pyrophosphate binding protein	-1.20519	0.47861	0.0255605
CTHT_0055070	pseudogene			-1.20446	0.358701	0.00241816
CTHT_0006670	protein_coding	no KO assigned	Uncharacterized protein	-1.20425	0.4234	0.01097
CTHT_0031460	protein_coding	no KO assigned	Uncharacterized protein	-1.20242	0.296953	0.000217694
CTHT_0066160	protein_coding	K20028 palmitoyltransferase ZDHHC2/15/20 [EC:2.3.1.225]	Palmitoyltransferase (EC 2.3.1.225)	-1.20089	0.295018	0.000201597
CTHT_0050590	protein_coding	no KO assigned	Uncharacterized protein	-1.20086	0.34533	0.00163016
CTHT_0060500	pseudogene			-1.20059	0.317564	0.000576937
CTHT_0043050	protein_coding	K12346 metal iron transporter	Putative manganese transporter protein	-1.19968	0.387459	0.00537095
CTHT_0072500	protein_coding	no KO assigned	SANT SWI3, ADA2, N-coR and TFIIIB'' DNA-binding domain-containing protein	-1.1986	0.250129	1.0452e-05
CTHT_0012560	protein_coding	K10848 DNA excision repair protein ERCC-4 [EC:3.1.-.-]	Uncharacterized protein	-1.19814	0.247821	8.66298e-06
CTHT_0049140	protein_coding	no KO assigned	Uncharacterized protein	-1.19714	0.325584	0.000827552
CTHT_0043490	protein_coding	no KO assigned	Uncharacterized protein	-1.19624	0.460978	0.0211153
CTHT_0005800	protein_coding	no KO assigned	Uncharacterized protein	-1.19545	0.31384	0.000522088
CTHT_0053680	protein_coding	no KO assigned	Uncharacterized protein	-1.19533	0.264412	3.41861e-05
CTHT_0042350	protein_coding	no KO assigned	Uncharacterized protein	-1.19345	0.276324	7.74203e-05
CTHT_0040980	protein_coding	no KO assigned	Uncharacterized protein	-1.19286	0.52185	0.0442186
CTHT_0020670	protein_coding	K00749 alpha-1,3-glucan synthase [EC:2.4.1.183]	Alpha-1,3-glucan synthase-like protein	-1.19112	0.312527	0.000518347
CTHT_0014550	protein_coding	no KO assigned	Uncharacterized protein	-1.19065	0.281756	0.000111678
CTHT_0058680	protein_coding	K08008 NADPH oxidase 1	Putative FAD binding protein	-1.18912	0.351083	0.00219835
CTHT_0051780	protein_coding	no KO assigned	Uncharacterized protein	-1.18794	0.444483	0.0173824
CTHT_0071460	protein_coding	K01182 oligo-1,6-glucosidase [EC:3.2.1.10]	Glucosidase-like protein	-1.18705	0.400995	0.00798269
CTHT_0063230	protein_coding	K03785 3-dehydroquinate dehydratase I [EC:4.2.1.10]	3-dehydroquinate dehydratase-like protein	-1.18695	0.277951	9.36083e-05
CTHT_0008320	protein_coding	no KO assigned	Suppressor protein spt23-like protein	-1.1868	0.263665	3.70343e-05
CTHT_0024270	protein_coding	no KO assigned	Uncharacterized protein	-1.18664	0.268043	5.05172e-05
CTHT_0069970	protein_coding	K01078 acid phosphatase [EC:3.1.3.2]	Acid phosphatase-like protein	-1.18663	0.276529	8.57163e-05
CTHT_0025100	protein_coding	no KO assigned	Uncharacterized protein	-1.18642	0.23851	4.5167e-06
CTHT_0053300	protein_coding	no KO assigned	Putative UPF0507 protein	-1.18592	0.293537	0.000225515
CTHT_0016790	protein_coding	no KO assigned	Putative DNA-binding protein	-1.18556	0.388957	0.00617543
CTHT_0017370	protein_coding	no KO assigned	Uncharacterized protein	-1.18494	0.485857	0.0311221
CTHT_0018880	protein_coding	no KO assigned	N-acetyltransferase-like protein	-1.18454	0.37986	0.00503937
CTHT_0048830	protein_coding	K18725 nucleoporin POM152	Nucleoporin POM152 (Nuclear pore protein POM152) (Pore membrane protein POM152)	-1.18411	0.31188	0.000544742
CTHT_0035200	protein_coding	no KO assigned	Uncharacterized protein	-1.18356	0.339176	0.00157207
CTHT_0060630	protein_coding	K14769 U3 small nucleolar RNA-associated protein 11	U3 small nucleolar RNA-associated protein 11 (U3 snoRNA-associated protein 11)	-1.18282	0.371107	0.00409204
CTHT_0062720	protein_coding	no KO assigned	Uncharacterized protein	-1.18256	0.274787	8.21955e-05
CTHT_0019860	protein_coding	no KO assigned	Transesterase-like protein	-1.18246	0.321442	0.00082399
CTHT_0046280	protein_coding	no KO assigned	Uncharacterized protein	-1.18127	0.308327	0.000482284
CTHT_0020620	protein_coding	no KO assigned	Uncharacterized protein	-1.17954	0.380878	0.00536203
CTHT_0018390	protein_coding	no KO assigned	Uncharacterized protein	-1.17732	0.458429	0.0226338
CTHT_0059700	protein_coding	no KO assigned	Putative chitin synthase regulatory factor	-1.17691	0.201562	5.67183e-08
CTHT_0067340	protein_coding	K11663 zinc finger HIT domain-containing protein 1	Uncharacterized protein	-1.17644	0.27061	6.94873e-05
CTHT_0005910	protein_coding	no KO assigned	Uncharacterized protein	-1.17583	0.279269	0.000118394
CTHT_0074220	protein_coding	no KO assigned	Uncharacterized protein	-1.1746	0.397062	0.00802126
CTHT_0016810	protein_coding	no KO assigned	Uncharacterized protein	-1.17388	0.303387	0.000420046
CTHT_0057390	protein_coding	K06902 MFS transporter, UMF1 family	Autophagy-related protein	-1.17183	0.321507	0.000926779
CTHT_0009940	protein_coding	K18757 la-related protein 1	Uncharacterized protein	-1.17144	0.35352	0.00277134
CTHT_0052110	protein_coding	no KO assigned	Endo-1,3(4)-beta-glucanase-like protein	-1.17125	0.242705	8.99406e-06
CTHT_0070960	protein_coding	no KO assigned	Uncharacterized protein	-1.17074	0.406228	0.00989953
CTHT_0038580	protein_coding	no KO assigned	Uncharacterized protein	-1.17062	0.243404	9.68071e-06
CTHT_0033750	protein_coding	no KO assigned	Uncharacterized protein	-1.17059	0.242143	8.67481e-06
CTHT_0032040	protein_coding	no KO assigned	Uncharacterized protein	-1.17023	0.274584	9.68883e-05
CTHT_0001880	protein_coding	no KO assigned	Uncharacterized protein	-1.16983	0.295625	0.000306461
CTHT_0017120	protein_coding	K06675 structural maintenance of chromosome 4	Uncharacterized protein	-1.16971	0.251896	2.03556e-05
CTHT_0027410	protein_coding	no KO assigned	Uncharacterized protein	-1.16914	0.408196	0.0103741
CTHT_0070460	protein_coding	no KO assigned	Uncharacterized protein	-1.1674	0.308965	0.00058035
CTHT_0004540	protein_coding	K08150 MFS transporter, SP family, solute carrier family 2 (myo-inositol transporter), member 13	Putative transporter protein	-1.16658	0.251049	2.00564e-05
CTHT_0069350	protein_coding	K11380 NuA3 HAT complex component NTO1	Uncharacterized protein	-1.16386	0.251664	2.20748e-05
CTHT_0049830	protein_coding	no KO assigned	Uncharacterized protein	-1.16221	0.336504	0.00176521
CTHT_0063550	protein_coding	no KO assigned	Uncharacterized protein	-1.16054	0.273934	0.000107393
CTHT_0024140	protein_coding	K10768 alkylated DNA repair protein alkB homolog 6 [EC:1.14.11.-]	Uncharacterized protein	-1.15936	0.291695	0.00028727
CTHT_0017950	protein_coding	no KO assigned	Uncharacterized protein	-1.15883	0.386303	0.00714104
CTHT_0056720	protein_coding	no KO assigned	Uncharacterized protein	-1.15813	0.293804	0.00032349
CTHT_0011300	protein_coding	no KO assigned	Uncharacterized protein	-1.15796	0.24135	1.01831e-05
CTHT_0069080	protein_coding	K07824 benzoate 4-monooxygenase [EC:1.14.13.12]	Benzoate 4-monooxygenase-like protein	-1.15789	0.382755	0.00662661
CTHT_0032120	protein_coding	no KO assigned	Uncharacterized protein	-1.15783	0.298141	0.000399617
CTHT_0038740	protein_coding	no KO assigned	Uncharacterized protein	-1.15771	0.348786	0.00273094
CTHT_0030570	protein_coding	no KO assigned	Uncharacterized protein	-1.15768	0.275029	0.000118738
CTHT_0021880	protein_coding	no KO assigned	Uncharacterized protein	-1.15744	0.425016	0.0151822
CTHT_0071080	protein_coding	K14962 COMPASS component SWD2	Uncharacterized protein	-1.15722	0.282255	0.000180222
CTHT_0030690	protein_coding	no KO assigned	Uncharacterized protein	-1.15475	0.308938	0.000669373
CTHT_0007950	protein_coding	no KO assigned	Uncharacterized protein	-1.15457	0.316124	0.00090337
CTHT_0068950	protein_coding	K01230 mannosyl-oligosaccharide alpha-1,2-mannosidase [EC:3.2.1.113]	alpha-1,2-Mannosidase (EC 3.2.1.-)	-1.15438	0.39451	0.00877604
CTHT_0067110	protein_coding	no KO assigned	Uncharacterized protein	-1.15435	0.288792	0.000263958
CTHT_0061260	protein_coding	no KO assigned	Putative inositol polyphosphate protein	-1.15425	0.2649	6.70958e-05
CTHT_0012660	protein_coding	no KO assigned	Uncharacterized protein	-1.15371	0.283879	0.000206052
CTHT_0055880	protein_coding	K01179 endoglucanase [EC:3.2.1.4]	Endoglucanase-like protein	-1.15	0.42163	0.01503
CTHT_0051070	protein_coding	no KO assigned	Uncharacterized protein	-1.14844	0.309296	0.000731
CTHT_0018380	protein_coding	no KO assigned	Uncharacterized protein	-1.14791	0.467413	0.0298601
CTHT_0042880	protein_coding	K17541 SCY1-like protein 2	Uncharacterized protein	-1.14717	0.298766	0.000467404
CTHT_0070970	protein_coding	K13886 coronin-1B/1C/6	Coronin	-1.14653	0.265529	7.76652e-05
CTHT_0062280	protein_coding	no KO assigned	Uncharacterized protein	-1.14624	0.362539	0.00442054
CTHT_0027070	protein_coding	no KO assigned	Uncharacterized protein	-1.14523	0.30526	0.000639201
CTHT_0022380	protein_coding	no KO assigned	Uncharacterized protein	-1.14414	0.355288	0.00368597
CTHT_0031450	protein_coding	no KO assigned	Uncharacterized protein	-1.14331	0.263883	7.34446e-05
CTHT_0004800	protein_coding	K11595 chromo domain-containing protein 1	Putative chromatin binding protein	-1.14254	0.366092	0.00499807
CTHT_0065450	protein_coding	no KO assigned	Beta-glucosidase (EC 3.2.1.21)	-1.14073	0.473619	0.0334926
CTHT_0017780	protein_coding	no KO assigned	Uncharacterized protein	-1.13948	0.465357	0.0304276
CTHT_0059580	protein_coding	no KO assigned	Uncharacterized protein	-1.13695	0.433989	0.0198487
CTHT_0005400	protein_coding	no KO assigned	Putative flocculation suppression protein	-1.1369	0.227131	3.8985e-06
CTHT_0013810	protein_coding	no KO assigned	Uncharacterized protein	-1.13576	0.273269	0.000145636
CTHT_0039820	protein_coding	no KO assigned	Uncharacterized protein	-1.1355	0.287048	0.000307848
CTHT_0013540	protein_coding	no KO assigned	Uncharacterized protein	-1.13351	0.277333	0.00018904
CTHT_0007130	protein_coding	no KO assigned	Uncharacterized protein	-1.13322	0.460673	0.0296044
CTHT_0065660	protein_coding	no KO assigned	Uncharacterized protein	-1.1308	0.436547	0.0213709
CTHT_0039370	protein_coding	K03885 NADH dehydrogenase [EC:1.6.99.3]	64 kDa mitochondrial NADH dehydrogenase-like protein	-1.13028	0.345133	0.0031063
CTHT_0027590	protein_coding	K11446 histone demethylase JARID1 [EC:1.14.11.-]	Histone demethylase (H3-trimethyl-K4 specific)-like protein	-1.12997	0.232553	7.72179e-06
CTHT_0060320	protein_coding	no KO assigned	Uncharacterized protein	-1.1299	0.414039	0.0149862
CTHT_0043390	protein_coding	K10643 CCR4-NOT transcription complex subunit 4 [EC:2.3.2.27]	Uncharacterized protein	-1.12863	0.238994	1.43115e-05
CTHT_0064880	protein_coding	K18730 PERQ amino acid-rich with GYF domain-containing protein	Uncharacterized protein	-1.12862	0.340517	0.00276591
CTHT_0024600	protein_coding	no KO assigned	Putative bud site selection protein	-1.12767	0.246278	2.67491e-05
CTHT_0053790	protein_coding	no KO assigned	Uncharacterized protein	-1.12742	0.355496	0.00429547
CTHT_0054560	protein_coding	no KO assigned	Uncharacterized protein	-1.12729	0.199072	1.46508e-07
CTHT_0013280	protein_coding	K20409 WD repeat-containing protein 59	Uncharacterized protein	-1.12496	0.317772	0.00132643
CTHT_0020530	protein_coding	no KO assigned	Uncharacterized protein	-1.12443	0.23823	1.44633e-05
CTHT_0054070	protein_coding	no KO assigned	Uncharacterized protein	-1.12435	0.311516	0.00104896
CTHT_0004860	pseudogene			-1.1243	0.489016	0.0429337
CTHT_0011790	pseudogene			-1.124	0.377527	0.00760185
CTHT_0049260	protein_coding	K05841 sterol 3beta-glucosyltransferase [EC:2.4.1.173]	Uncharacterized protein	-1.12317	0.283831	0.000306461
CTHT_0067900	protein_coding	no KO assigned	Uncharacterized protein	-1.12313	0.393644	0.010696
CTHT_0043580	protein_coding	no KO assigned	Uncharacterized protein	-1.12243	0.360296	0.00508628
CTHT_0015170	protein_coding	no KO assigned	Putative nucleotide exchange protein	-1.12231	0.399389	0.0120632
CTHT_0004520	protein_coding	no KO assigned	WD40 repeat-containing protein	-1.12204	0.24416	2.49706e-05
CTHT_0074100	protein_coding	no KO assigned	Uncharacterized protein	-1.12148	0.327487	0.0019522
CTHT_0037750	protein_coding	K00668 fatty acid synthase subunit beta, fungi type [EC:2.3.1.86]	Malonyltransferase-like protein	-1.12122	0.315513	0.00126765
CTHT_0013330	protein_coding	no KO assigned	D-arabinitol dehydrogenase-like protein	-1.11995	0.397284	0.0117942
CTHT_0027520	protein_coding	no KO assigned	Uncharacterized protein	-1.1196	0.489495	0.0440775
CTHT_0064930	protein_coding	no KO assigned	Uncharacterized protein	-1.11861	0.204788	4.1565e-07
CTHT_0066300	protein_coding	K00948 ribose-phosphate pyrophosphokinase [EC:2.7.6.1]	Ribose-phosphate pyrophosphokinase-like protein	-1.11608	0.490041	0.0450825
CTHT_0023880	protein_coding	no KO assigned	Uncharacterized protein	-1.11536	0.426055	0.0199405
CTHT_0050980	protein_coding	no KO assigned	Uncharacterized protein	-1.11297	0.352969	0.00453609
CTHT_0019940	protein_coding	no KO assigned	Uncharacterized protein	-1.11164	0.41668	0.0175793
CTHT_0016200	protein_coding	no KO assigned	Putative RNA-binding protein	-1.1091	0.408525	0.0155182
CTHT_0001570	protein_coding	no KO assigned	Cinnamyl-alcohol dehydrogenase-like protein	-1.10473	0.384975	0.0102382
CTHT_0022920	protein_coding	K04630 guanine nucleotide-binding protein G(i) subunit alpha	Uncharacterized protein	-1.10415	0.263131	0.000124857
CTHT_0032600	protein_coding	K11541 carbamoyl-phosphate synthase / aspartate carbamoyltransferase [EC:6.3.5.5 2.1.3.2]	Uncharacterized protein	-1.1038	0.305168	0.00102206
CTHT_0009950	protein_coding	no KO assigned	Uncharacterized protein	-1.1036	0.21209	1.53246e-06
CTHT_0050190	protein_coding	no KO assigned	Uncharacterized protein	-1.10319	0.40692	0.0156679
CTHT_0033190	protein_coding	K19838 GTPase-activating protein SST2	Uncharacterized protein	-1.10253	0.253558	6.92503e-05
CTHT_0068360	protein_coding	no KO assigned	Uncharacterized protein	-1.10229	0.289273	0.00051955
CTHT_0048850	protein_coding	no KO assigned	Uncharacterized protein	-1.10118	0.242786	3.20536e-05
CTHT_0071360	protein_coding	K08267 rapamycin-insensitive companion of mTOR	Hmp-phosphate kinase (HMP-P kinase)-like protein	-1.09988	0.229049	1.00218e-05
CTHT_0026590	protein_coding	K01488 adenosine deaminase [EC:3.5.4.4]	Adenosine deaminase-like protein	-1.09961	0.391658	0.0121277
CTHT_0066350	protein_coding	K10981 DNA polymerase IV [EC:2.7.7.7]	DNA polymerase-like protein	-1.0996	0.409878	0.0169169
CTHT_0022110	protein_coding	no KO assigned	Uncharacterized protein	-1.09888	0.331095	0.00273291
CTHT_0070640	protein_coding	K09537 DnaJ homolog subfamily C member 17	Uncharacterized protein	-1.09734	0.324489	0.00223426
CTHT_0072860	protein_coding	no KO assigned	Uncharacterized protein	-1.0971	0.35485	0.00544587
CTHT_0043700	protein_coding	K11547 kinetochore protein NDC80	Uncharacterized protein	-1.09705	0.261249	0.000123412
CTHT_0059870	protein_coding	K11121 NAD-dependent histone deacetylase SIR2 [EC:3.5.1.-]	NAD-dependent histone deacetylase-like protein	-1.09303	0.32174	0.0021287
CTHT_0043500	protein_coding	no KO assigned	Uncharacterized protein	-1.09278	0.474284	0.0424205
CTHT_0060660	protein_coding	no KO assigned	Uncharacterized protein	-1.09172	0.449487	0.0318595
CTHT_0070750	protein_coding	K17900 lipase ATG15 [EC:3.1.1.3]	Putative lysis of subvacuolar cytoplasm to vacuole targeted bodies protein	-1.09139	0.290829	0.00063695
CTHT_0016750	protein_coding	K01613 phosphatidylserine decarboxylase [EC:4.1.1.65]	Phosphatidylserine decarboxylase-like protein	-1.09123	0.373773	0.00894839
CTHT_0025350	protein_coding	K03165 DNA topoisomerase III [EC:5.99.1.2]	DNA topoisomerase (EC 5.99.1.2)	-1.08875	0.463567	0.0384612
CTHT_0040280	protein_coding	no KO assigned	Uncharacterized protein	-1.0881	0.400329	0.0153917
CTHT_0020760	protein_coding	no KO assigned	Uncharacterized protein	-1.08806	0.272449	0.000267452
CTHT_0053190	protein_coding	no KO assigned	Uncharacterized protein	-1.08665	0.381742	0.0109018
CTHT_0028630	protein_coding	no KO assigned	Ubiquitin thiolesterase-like protein	-1.0866	0.27777	0.000358886
CTHT_0064540	protein_coding	no KO assigned	Uncharacterized protein	-1.08623	0.449722	0.0329485
CTHT_0042960	protein_coding	no KO assigned	Alpha-1,2-mannosidase-like protein	-1.08452	0.310064	0.00152992
CTHT_0043030	protein_coding	no KO assigned	Uncharacterized protein	-1.08366	0.381522	0.0110937
CTHT_0007290	protein_coding	K15339 holliday junction resolvase YEN1 [EC:3.1.-.-]	Nuclease-like protein	-1.08223	0.250925	7.90956e-05
CTHT_0015730	protein_coding	no KO assigned	Uncharacterized protein	-1.08001	0.275466	0.000349211
CTHT_0047720	protein_coding	no KO assigned	Putative sporulation-related protein	-1.07972	0.272963	0.000307848
CTHT_0004180	protein_coding	no KO assigned	Uncharacterized protein	-1.07764	0.274051	0.000335009
CTHT_0001430	protein_coding	no KO assigned	Uncharacterized protein	-1.07658	0.433947	0.0280246
CTHT_0009080	protein_coding	K14842 ribosome biogenesis protein NSA2	Uncharacterized protein	-1.0753	0.308726	0.00160354
CTHT_0025530	protein_coding	no KO assigned	Uncharacterized protein	-1.07509	0.260989	0.000167914
CTHT_0034260	protein_coding	no KO assigned	Uncharacterized protein	-1.07332	0.248176	7.57138e-05
CTHT_0026480	protein_coding	K19841 protein STE50	Uncharacterized protein	-1.07281	0.298216	0.00109083
CTHT_0025210	protein_coding	K13100 pre-mRNA-splicing factor CWC22	Putative pre-mRNA splicing protein	-1.07257	0.353975	0.00653153
CTHT_0057210	protein_coding	no KO assigned	Uncharacterized protein	-1.0703	0.199827	7.12921e-07
CTHT_0009160	protein_coding	no KO assigned	Uncharacterized protein	-1.07016	0.269938	0.000298036
CTHT_0000250	protein_coding	no KO assigned	Uncharacterized protein	-1.06869	0.335445	0.00411016
CTHT_0012410	protein_coding	no KO assigned	Nucleoporin NUP53 (Nuclear pore protein NUP53)	-1.06672	0.265167	0.000240795
CTHT_0054610	protein_coding	no KO assigned	Uncharacterized protein	-1.06619	0.206151	1.79222e-06
CTHT_0042820	protein_coding	no KO assigned	Uncharacterized protein	-1.06529	0.299426	0.00125028
CTHT_0022160	protein_coding	K08502 regulator of vacuolar morphogenesis	Putative phosphoinositide binding protein	-1.06503	0.231051	2.35378e-05
CTHT_0011660	protein_coding	K12572 PAB-dependent poly(A)-specific ribonuclease subunit 3	PAN2-PAN3 deadenylation complex subunit PAN3 (PAB1P-dependent poly(A)-specific ribonuclease) (Poly(A)-nuclease deadenylation complex subunit 3) (PAN deadenylation complex subunit 3)	-1.06429	0.277158	0.000466997
CTHT_0056710	protein_coding	no KO assigned	Uncharacterized protein	-1.06423	0.269711	0.000318696
CTHT_0040020	protein_coding	no KO assigned	Uncharacterized protein	-1.06316	0.414183	0.0226705
CTHT_0052550	protein_coding	no KO assigned	Putative lipid transfer protein	-1.06315	0.328051	0.00346235
CTHT_0042500	protein_coding	K12839 survival of motor neuron-related-splicing factor 30	Uncharacterized protein	-1.06261	0.23769	4.21439e-05
CTHT_0011320	protein_coding	K06901 putative MFS transporter, AGZA family, xanthine/uracil permease	Uncharacterized protein	-1.06216	0.397773	0.0174816
CTHT_0065280	protein_coding	no KO assigned	Uncharacterized protein	-1.06183	0.454832	0.0396075
CTHT_0030860	protein_coding	K03781 catalase [EC:1.11.1.6]	Uncharacterized protein	-1.0607	0.376709	0.0119011
CTHT_0005580	protein_coding	K12193 charged multivesicular body protein 3	Putative vps protein	-1.05965	0.244109	7.11672e-05
CTHT_0021190	protein_coding	no KO assigned	Uncharacterized protein	-1.05932	0.405652	0.0202589
CTHT_0026440	protein_coding	K13289 cathepsin A (carboxypeptidase C) [EC:3.4.16.5]	Carboxypeptidase (EC 3.4.16.-)	-1.05822	0.342808	0.00551841
CTHT_0054920	protein_coding	no KO assigned	Uncharacterized protein	-1.05792	0.24784	9.42438e-05
CTHT_0054760	protein_coding	K19800 serine/threonine protein kinase SCH9 [EC:2.7.11.1]	Uncharacterized protein	-1.05691	0.27836	0.000544548
CTHT_0004090	protein_coding	no KO assigned	Zinc finger domain-containing protein	-1.05671	0.454082	0.0402319
CTHT_0008120	protein_coding	K12870 pre-mRNA-splicing factor ISY1	Putative pre-mRNA splicing protein	-1.04958	0.32543	0.00363376
CTHT_0042750	protein_coding	K12604 CCR4-NOT transcription complex subunit 1	Uncharacterized protein	-1.04472	0.233854	4.26782e-05
CTHT_0070420	protein_coding	no KO assigned	Uncharacterized protein	-1.04469	0.465553	0.0485788
CTHT_0064730	protein_coding	no KO assigned	Uncharacterized protein	-1.04461	0.289889	0.00106863
CTHT_0029220	protein_coding	no KO assigned	Putative rho-GTPase-activating protein	-1.04383	0.2453	9.9542e-05
CTHT_0063950	protein_coding	no KO assigned	Uncharacterized protein	-1.04257	0.258759	0.000234973
CTHT_0040520	protein_coding	no KO assigned	Putative very-long-chain protein	-1.04243	0.296512	0.001442
CTHT_0036820	protein_coding	K10838 xeroderma pigmentosum group C-complementing protein	Uncharacterized protein	-1.04133	0.360164	0.0096514
CTHT_0017220	protein_coding	no KO assigned	Uncharacterized protein	-1.04121	0.304353	0.00197455
CTHT_0043780	protein_coding	no KO assigned	Splicing factor srp2-like protein	-1.04077	0.297496	0.00152725
CTHT_0048700	protein_coding	K15859 osomolarity two-component system, response regulator SKN7	Transcription factor SKN7	-1.04067	0.329333	0.00444388
CTHT_0074280	protein_coding	K20408 WD repeat-containing protein 24	Uncharacterized protein	-1.03962	0.241935	8.40119e-05
CTHT_0020100	protein_coding	no KO assigned	Uncharacterized protein	-1.03896	0.23059	3.63919e-05
CTHT_0009560	protein_coding	K12811 ATP-dependent RNA helicase DDX46/PRP5 [EC:3.6.4.13]	Uncharacterized protein	-1.03686	0.279656	0.000744116
CTHT_0039280	protein_coding	no KO assigned	Serine protease-like protein	-1.03618	0.343263	0.00675657
CTHT_0063930	protein_coding	no KO assigned	Uncharacterized protein	-1.03597	0.26651	0.000394014
CTHT_0055010	protein_coding	K03125 transcription initiation factor TFIID subunit 1	Transcription initiation factor tfiid-like protein	-1.03531	0.272045	0.000527812
CTHT_0072290	protein_coding	no KO assigned	Uncharacterized protein	-1.03522	0.433265	0.0349818
CTHT_0009340	protein_coding	no KO assigned	Carboxylic ester hydrolase (EC 3.1.1.-)	-1.03506	0.303746	0.0020589
CTHT_0047040	protein_coding	no KO assigned	Splicing factor (Prp24)-like protein	-1.03505	0.34866	0.00779612
CTHT_0048320	protein_coding	K17907 autophagy-related protein 9	Putative mitochondrial carrier protein	-1.03397	0.243114	0.00010038
CTHT_0026790	protein_coding	no KO assigned	Uncharacterized protein	-1.03381	0.316751	0.0032167
CTHT_0034410	protein_coding	no KO assigned	Uncharacterized protein	-1.03287	0.334161	0.00545661
CTHT_0071820	protein_coding	no KO assigned	Uncharacterized protein	-1.03186	0.269249	0.000480316
CTHT_0003870	protein_coding	no KO assigned	Uncharacterized protein	-1.03141	0.388966	0.0183173
CTHT_0059940	protein_coding	no KO assigned	Putative homeobox protein	-1.03134	0.355786	0.00945969
CTHT_0003650	protein_coding	no KO assigned	Uncharacterized protein	-1.02784	0.292685	0.00146181
CTHT_0032890	protein_coding	no KO assigned	Uncharacterized protein	-1.02757	0.380569	0.0161426
CTHT_0043190	protein_coding	K16302 metal transporter CNNM	Uncharacterized protein	-1.02595	0.261994	0.000354103
CTHT_0053620	protein_coding	K15631 molybdenum cofactor sulfurtransferase [EC:2.8.1.9]	Molybdenum cofactor sulfurase (MCS) (MOS) (MoCo sulfurase) (EC 2.8.1.9) (Molybdenum cofactor sulfurtransferase)	-1.02579	0.304909	0.00236868
CTHT_0022180	protein_coding	no KO assigned	Uncharacterized protein	-1.02538	0.338787	0.00659938
CTHT_0007720	protein_coding	no KO assigned	Uncharacterized protein	-1.02463	0.279155	0.000846982
CTHT_0001390	protein_coding	no KO assigned	Uncharacterized protein	-1.0246	0.340492	0.00694979
CTHT_0008520	protein_coding	no KO assigned	Putative mitochondrial carrier protein	-1.0244	0.258441	0.000298762
CTHT_0062360	protein_coding	K20098 DNA excision repair protein ERCC-6-like 2 [EC:3.6.4.-]	Helicase-like protein	-1.0234	0.375691	0.0151577
CTHT_0043090	protein_coding	no KO assigned	Uncharacterized protein	-1.02271	0.277989	0.000823718
CTHT_0008500	protein_coding	no KO assigned	Uncharacterized protein	-1.02031	0.336363	0.00647038
CTHT_0057860	protein_coding	K13339 peroxin-6	Putative peroxisome biosynthesis protein	-1.01913	0.260004	0.000350107
CTHT_0060420	protein_coding	K05767 Ras GTPase-activating-like protein IQGAP2/3	Ras GTPase activator-like protein	-1.01813	0.320621	0.00424383
CTHT_0065310	protein_coding	K05535 alpha 1,2-mannosyltransferase [EC:2.4.1.-]	Uncharacterized protein	-1.01733	0.396562	0.0227471
CTHT_0022580	protein_coding	no KO assigned	Uncharacterized protein	-1.01697	0.236338	8.22833e-05
CTHT_0044760	protein_coding	K01655 homocitrate synthase [EC:2.3.3.14]	Homocitrate synthase-like protein	-1.01633	0.315403	0.00366597
CTHT_0051110	protein_coding	K01469 5-oxoprolinase (ATP-hydrolysing) [EC:3.5.2.9]	Putative oxysterol binding protein	-1.01488	0.25888	0.000349622
CTHT_0014510	protein_coding	no KO assigned	SWI/SNF family DNA-dependent ATPase-like protein	-1.01472	0.368291	0.0139716
CTHT_0058270	protein_coding	no KO assigned	Uncharacterized protein	-1.01391	0.268171	0.000576774
CTHT_0069270	protein_coding	K15322 tRNA-splicing endonuclease subunit Sen2 [EC:3.1.27.9]	Uncharacterized protein	-1.00969	0.346615	0.00910822
CTHT_0027160	protein_coding	K14376 poly(A) polymerase [EC:2.7.7.19]	Poly(A) polymerase-like protein	-1.00948	0.287492	0.00146283
CTHT_0063600	protein_coding	no KO assigned	Uncharacterized protein	-1.00893	0.397457	0.0243391
CTHT_0030390	protein_coding	no KO assigned	Uncharacterized protein	-1.00785	0.320468	0.0046435
CTHT_0013340	protein_coding	no KO assigned	Uncharacterized protein	-1.00746	0.312642	0.00366597
CTHT_0050910	protein_coding	no KO assigned	Uncharacterized protein	-1.00685	0.30598	0.00296856
CTHT_0046690	protein_coding	K03514 non-canonical poly(A) RNA polymerase PAPD5/7 [EC:2.7.7.19]	Uncharacterized protein	-1.00581	0.30829	0.00322946
CTHT_0042460	protein_coding	K03841 fructose-1,6-bisphosphatase I [EC:3.1.3.11]	Fructose-1,6-bisphosphatase-like protein	-1.00278	0.373952	0.0169659
CTHT_0006030	protein_coding	no KO assigned	Alpha-keto ester reductase-like protein	-1.00234	0.344007	0.0090967
CTHT_0064610	protein_coding	no KO assigned	Uncharacterized protein	-1.00213	0.392257	0.0233739
CTHT_0062900	protein_coding	K14561 U3 small nucleolar ribonucleoprotein protein IMP4	Putative U3 small nucleolar ribonucleoprotein	-1.00155	0.413655	0.0324683
CTHT_0057660	protein_coding	K15156 mediator of RNA polymerase II transcription subunit 14	Uncharacterized protein	-1.00013	0.240293	0.000142507
CTHT_0052920	protein_coding	K06671 cohesin complex subunit SA-1/2	Uncharacterized protein	-1.00007	0.303286	0.00290973
CTHT_0030410	protein_coding	K06628 cell division control protein 45	Uncharacterized protein	-0.999707	0.396449	0.0253277
CTHT_0060180	protein_coding	no KO assigned	Uncharacterized protein	-0.999393	0.430289	0.0406402
CTHT_0026350	protein_coding	no KO assigned	Uncharacterized protein	-0.99814	0.236206	0.000111678
CTHT_0045840	protein_coding	no KO assigned	Putative peroxisomal integral membrane protein	-0.997803	0.266645	0.000659456
CTHT_0034310	protein_coding	no KO assigned	Uncharacterized protein	-0.997531	0.236962	0.000118619
CTHT_0008370	protein_coding	no KO assigned	Uncharacterized protein	-0.997439	0.339563	0.00850928
CTHT_0046930	protein_coding	no KO assigned	Uncharacterized protein	-0.995696	0.190699	1.40143e-06
CTHT_0006330	protein_coding	K12872 pre-mRNA-splicing factor RBM22/SLT11	Putative pre-mRNA splicing protein	-0.995611	0.265589	0.000645453
CTHT_0037830	protein_coding	K00008 L-iditol 2-dehydrogenase [EC:1.1.1.14]	Dehydrogenase-like protein	-0.995482	0.363619	0.0146699
CTHT_0024660	protein_coding	no KO assigned	Uncharacterized protein	-0.993965	0.377471	0.019222
CTHT_0013860	protein_coding	no KO assigned	Putative hsp70 family protein	-0.993664	0.274166	0.000997291
CTHT_0006250	protein_coding	no KO assigned	Putative transcription factor	-0.993442	0.389441	0.0235904
CTHT_0062580	protein_coding	K04640 guanine nucleotide-binding protein subunit alpha, other	Guanine nucleotide-binding protein alpha-like protein	-0.993089	0.362413	0.0145685
CTHT_0028890	protein_coding	K11870 ubiquitin carboxyl-terminal hydrolase 1 [EC:3.4.19.12]	Terminal hydrolase-like protein	-0.992625	0.362895	0.0147635
CTHT_0055310	protein_coding	K05972 acetylxylan esterase [EC:3.1.1.72]	Putative cellulose binding protein	-0.992157	0.439099	0.046921
CTHT_0068500	protein_coding	K12603 CCR4-NOT transcription complex subunit 6 [EC:3.1.13.4]	Uncharacterized protein	-0.991109	0.184991	7.0784e-07
CTHT_0054670	protein_coding	no KO assigned	Uncharacterized protein	-0.989035	0.418643	0.037306
CTHT_0047950	protein_coding	no KO assigned	Uncharacterized protein	-0.98903	0.385292	0.0226705
CTHT_0019640	protein_coding	no KO assigned	Uncharacterized protein	-0.988543	0.296218	0.00257764
CTHT_0060240	protein_coding	no KO assigned	Glucan 1,4-alpha-glucosidase-like protein	-0.987933	0.352851	0.0123971
CTHT_0004980	protein_coding	no KO assigned	Uncharacterized protein	-0.987381	0.243264	0.000209955
CTHT_0022990	protein_coding	K03099 son of sevenless	Cell division control protein 25-like protein	-0.983562	0.243585	0.000227423
CTHT_0003190	protein_coding	K20046 actin cytoskeleton-regulatory complex protein SLA1	Putative actin cytoskeleton-regulatory complex protein	-0.983189	0.296958	0.00279556
CTHT_0021590	protein_coding	no KO assigned	Uncharacterized protein	-0.982824	0.351055	0.0124017
CTHT_0055850	protein_coding	no KO assigned	Uncharacterized protein	-0.981864	0.29845	0.00297254
CTHT_0013500	protein_coding	K08504 blocked early in transport 1	Uncharacterized protein	-0.980836	0.387435	0.0247226
CTHT_0004730	protein_coding	K06911 uncharacterized protein	Uncharacterized protein	-0.980096	0.288799	0.0021555
CTHT_0040880	protein_coding	K11293 protein HIRA/HIR1	Protein HIR	-0.97914	0.250159	0.000356212
CTHT_0031260	protein_coding	no KO assigned	Stress response protein NST1	-0.978949	0.253441	0.00042986
CTHT_0042320	protein_coding	no KO assigned	Uncharacterized protein	-0.977431	0.270181	0.00102047
CTHT_0023450	protein_coding	K20526 transgelin	Uncharacterized protein	-0.976102	0.340573	0.0103293
CTHT_0001070	protein_coding	no KO assigned	Uncharacterized protein	-0.974925	0.404327	0.033275
CTHT_0065820	protein_coding	no KO assigned	Uncharacterized protein	-0.974584	0.326938	0.00753145
CTHT_0004370	protein_coding	no KO assigned	Specific protease-like protein	-0.974308	0.376328	0.0214474
CTHT_0073930	protein_coding	no KO assigned	Uncharacterized protein	-0.973274	0.349792	0.0129946
CTHT_0052720	protein_coding	no KO assigned	Uncharacterized protein	-0.972488	0.412419	0.0376521
CTHT_0046000	protein_coding	K01115 phospholipase D1/2 [EC:3.1.4.4]	Phospholipase D-like protein	-0.969985	0.256616	0.00057776
ENSRNA049505871	snoRNA			-0.969629	0.340468	0.0108586
CTHT_0034470	protein_coding	no KO assigned	Uncharacterized protein	-0.969442	0.236021	0.000175491
CTHT_0005040	protein_coding	K16536 protein HOOK3	Uncharacterized protein	-0.968737	0.288558	0.00242078
CTHT_0013470	protein_coding	K03859 phosphatidylinositol glycan, class C	Phosphatidylinositol N-acetylglucosaminyltransferase-like protein	-0.966862	0.385037	0.0260363
CTHT_0012140	protein_coding	no KO assigned	Uncharacterized protein	-0.965189	0.369051	0.0200585
CTHT_0023360	protein_coding	K17974 protein JSN1	Uncharacterized protein	-0.964923	0.275497	0.00150689
CTHT_0010560	protein_coding	no KO assigned	Putative transporter protein	-0.963285	0.232555	0.00015409
CTHT_0023370	protein_coding	no KO assigned	Uncharacterized protein	-0.963265	0.26552	0.000984277
CTHT_0061520	protein_coding	no KO assigned	Uncharacterized protein	-0.962497	0.326402	0.00823764
CTHT_0074260	protein_coding	no KO assigned	Putative sequence-specific DNA binding protein	-0.961897	0.404164	0.0357941
CTHT_0021160	protein_coding	K22148 ferricrocin synthase	Nonribosomal peptide synthase-like protein	-0.961151	0.354011	0.015518
CTHT_0026020	protein_coding	K11365 SAGA-associated factor 73	Uncharacterized protein	-0.959082	0.221535	7.43181e-05
CTHT_0058480	protein_coding	K03006 DNA-directed RNA polymerase II subunit RPB1 [EC:2.7.7.6]	DNA-directed RNA polymerase subunit (EC 2.7.7.6)	-0.958805	0.311466	0.0056538
CTHT_0023350	protein_coding	K19833 serine/threonine-protein kinase CLA4 [EC:2.7.11.1]	Uncharacterized protein	-0.958682	0.216947	5.21464e-05
CTHT_0052380	protein_coding	no KO assigned	Putative sequence-specific DNA binding protein	-0.958498	0.287645	0.00261785
CTHT_0029610	protein_coding	no KO assigned	Uncharacterized protein	-0.95804	0.304894	0.00468237
CTHT_0052790	protein_coding	K10981 DNA polymerase IV [EC:2.7.7.7]	DNA polymerase-like protein	-0.956687	0.351157	0.0151467
CTHT_0024900	protein_coding	K08853 AP2-associated kinase [EC:2.7.11.1]	Uncharacterized protein	-0.956633	0.187487	2.49309e-06
CTHT_0050050	protein_coding	K01181 endo-1,4-beta-xylanase [EC:3.2.1.8]	Beta-xylanase (EC 3.2.1.8)	-0.956368	0.337533	0.0113147
CTHT_0013700	protein_coding	no KO assigned	Uncharacterized protein	-0.954877	0.356221	0.0170062
CTHT_0029360	protein_coding	no KO assigned	Uncharacterized protein	-0.954869	0.370379	0.0220553
CTHT_0008730	protein_coding	no KO assigned	Uncharacterized protein	-0.953768	0.255483	0.000679997
CTHT_0070980	protein_coding	no KO assigned	Uncharacterized protein	-0.953593	0.406179	0.0385245
CTHT_0063300	protein_coding	K11272 mediator of replication checkpoint protein 1	Uncharacterized protein	-0.953084	0.322783	0.00814293
CTHT_0059890	protein_coding	K11367 chromodomain-helicase-DNA-binding protein 1 [EC:3.6.4.12]	Uncharacterized protein	-0.951899	0.318486	0.00736241
CTHT_0015590	protein_coding	no KO assigned	Uncharacterized protein	-0.9514	0.211819	3.85391e-05
CTHT_0054090	protein_coding	no KO assigned	Transcription factor regA-like protein	-0.951297	0.311084	0.0059964
CTHT_0054800	protein_coding	no KO assigned	Uncharacterized protein	-0.950936	0.213858	4.65831e-05
CTHT_0062390	protein_coding	no KO assigned	Uncharacterized protein	-0.950245	0.337529	0.0119087
CTHT_0070610	protein_coding	no KO assigned	Uncharacterized protein	-0.95008	0.21097	3.67456e-05
CTHT_0009840	protein_coding	no KO assigned	Uncharacterized protein	-0.949878	0.302687	0.00473733
CTHT_0063680	protein_coding	no KO assigned	Putative VAMP-associated protein	-0.949802	0.295024	0.00369474
CTHT_0037920	protein_coding	no KO assigned	Uncharacterized protein	-0.949207	0.234252	0.000215403
CTHT_0052560	protein_coding	no KO assigned	Nucleoporin NUP152 (Nuclear pore protein NUP152)	-0.947909	0.279888	0.00219949
CTHT_0029340	protein_coding	K03138 transcription initiation factor TFIIF subunit alpha	Transcription initiation factor IIF subunit alpha-like protein	-0.946437	0.253132	0.000667151
CTHT_0013160	protein_coding	K11801 WD repeat-containing protein 23	Putative WD repeat protein	-0.946268	0.384723	0.0296206
CTHT_0053250	protein_coding	K06269 serine/threonine-protein phosphatase PP1 catalytic subunit [EC:3.1.3.16]	Serine/threonine-protein phosphatase (EC 3.1.3.16)	-0.945232	0.376377	0.0260289
CTHT_0056750	protein_coding	K06889 uncharacterized protein	Uncharacterized protein	-0.943294	0.299629	0.00459785
CTHT_0016850	protein_coding	K08518 syntaxin-binding protein 5	Uncharacterized protein	-0.942789	0.393761	0.0346008
CTHT_0010020	protein_coding	no KO assigned	Uncharacterized protein	-0.941382	0.288341	0.0032062
CTHT_0008160	protein_coding	K01336 cerevisin [EC:3.4.21.48]	Serine-type endopeptidase-like protein	-0.940459	0.25319	0.000727906
CTHT_0041070	protein_coding	K09291 nucleoprotein TPR	Protein MLP1 homolog	-0.940249	0.297604	0.00445051
CTHT_0016370	protein_coding	K01381 saccharopepsin [EC:3.4.23.25]	Aspartic-type endopeptidase-like protein	-0.939999	0.322647	0.00909996
CTHT_0072750	protein_coding	no KO assigned	Uncharacterized protein	-0.939697	0.387961	0.032404
CTHT_0062790	protein_coding	K10873 DNA repair and recombination protein RAD52	Putative DNA repair and recombination protein	-0.937861	0.281964	0.00266741
CTHT_0074270	protein_coding	no KO assigned	Uncharacterized protein	-0.937721	0.35974	0.0204845
CTHT_0049900	protein_coding	K21544 C2H2 transcription facotor	Uncharacterized protein	-0.937332	0.310975	0.00685116
CTHT_0056280	protein_coding	K06639 cell division cycle 14 [EC:3.1.3.16 3.1.3.48]	Uncharacterized protein	-0.935133	0.354063	0.0188482
CTHT_0006280	protein_coding	K12829 splicing factor 3B subunit 2	Uncharacterized protein	-0.934687	0.244583	0.000499751
CTHT_0008180	protein_coding	K21842 protein EFR3	Uncharacterized protein	-0.933345	0.22937	0.000202566
CTHT_0067250	protein_coding	no KO assigned	Uncharacterized protein	-0.933329	0.231842	0.000238244
CTHT_0016690	protein_coding	K20318 protein SYS1	Putative integral membrane protein	-0.931833	0.236726	0.000329544
CTHT_0007200	protein_coding	K13354 solute carrier family 25 (peroxisomal adenine nucleotide transporter), member 17	Putative peroxisomal membrane protein	-0.931369	0.341085	0.0149313
CTHT_0017710	protein_coding	no KO assigned	Uncharacterized protein	-0.931341	0.302246	0.00560683
CTHT_0015930	protein_coding	K11339 mortality factor 4-like protein 1	Uncharacterized protein	-0.930777	0.321858	0.00963891
CTHT_0029390	protein_coding	no KO assigned	Uncharacterized protein	-0.929572	0.40772	0.044836
CTHT_0052900	protein_coding	no KO assigned	Importin subunit alpha	-0.928036	0.238375	0.000385435
CTHT_0059480	protein_coding	K14301 nuclear pore complex protein Nup107	Nucleoporin NUP84 (Nuclear pore protein NUP84)	-0.927677	0.355618	0.0203968
CTHT_0024260	protein_coding	no KO assigned	Uncharacterized protein	-0.926706	0.37917	0.030733
CTHT_0010990	protein_coding	K06890 uncharacterized protein	Uncharacterized protein	-0.926097	0.312353	0.00788007
CTHT_0061000	protein_coding	no KO assigned	Uncharacterized protein	-0.925708	0.219705	0.000117036
CTHT_0059720	protein_coding	no KO assigned	Putative WD repeat protein	-0.925276	0.30996	0.00744156
CTHT_0061100	protein_coding	no KO assigned	Putative transcription factor	-0.924878	0.348277	0.0181286
CTHT_0028010	protein_coding	no KO assigned	Uncharacterized protein	-0.924341	0.286949	0.00367518
CTHT_0022100	protein_coding	K10089 cation-dependent mannose-6-phosphate receptor	Mannose 6-phosphate receptor-like protein	-0.923076	0.218983	0.000116145
CTHT_0066750	protein_coding	no KO assigned	Putative SAC3 family protein	-0.92282	0.314258	0.0085262
CTHT_0036400	protein_coding	no KO assigned	Uncharacterized protein	-0.921367	0.258851	0.00124454
CTHT_0058690	protein_coding	K06664 peroxin-2	Putative peroxisome assembly protein	-0.920509	0.3469	0.0182281
CTHT_0066420	protein_coding	no KO assigned	Uncharacterized protein	-0.920105	0.27239	0.00226282
CTHT_0065330	protein_coding	no KO assigned	Uncharacterized protein	-0.91936	0.315865	0.00916549
CTHT_0034500	protein_coding	no KO assigned	Golgi apparatus membrane protein tvp15-like protein	-0.91793	0.299279	0.00583558
CTHT_0013910	protein_coding	no KO assigned	Uncharacterized protein	-0.91781	0.335607	0.0147821
CTHT_0009990	protein_coding	no KO assigned	Acid phosphatase-like protein	-0.917474	0.199695	2.50477e-05
CTHT_0020020	protein_coding	K18716 nucleoporin NUP42	Nucleoporin AMO1 (Nuclear pore protein AMO1)	-0.916154	0.236726	0.000418881
CTHT_0015850	protein_coding	no KO assigned	SNAP receptor-like protein	-0.915775	0.208109	5.63074e-05
CTHT_0064460	protein_coding	no KO assigned	Uncharacterized protein	-0.915357	0.391028	0.0390818
CTHT_0023950	protein_coding	no KO assigned	Uncharacterized protein	-0.915157	0.252053	0.00097483
CTHT_0058140	protein_coding	K03122 transcription initiation factor TFIIA large subunit	Transcription factor TFIIA-like protein	-0.913106	0.204942	4.48641e-05
CTHT_0004870	protein_coding	no KO assigned	Uncharacterized protein	-0.912381	0.407059	0.0488389
CTHT_0059900	protein_coding	K11230 mitogen-activated protein kinase kinase kinase [EC:2.7.11.25]	MAP kinase kinase kinase-like protein	-0.912268	0.324569	0.0120429
CTHT_0052200	protein_coding	K14560 U3 small nucleolar ribonucleoprotein protein IMP3	Uncharacterized protein	-0.909728	0.37209	0.0306941
CTHT_0053210	protein_coding	K10846 DNA excision repair protein ERCC-5	Putative DNA repair protein	-0.909362	0.385252	0.0374489
CTHT_0042600	protein_coding	no KO assigned	Helicase-like protein	-0.908158	0.271464	0.00250789
CTHT_0027200	protein_coding	K12041 solute carrier family 9 (sodium/hydrogen exchanger), member 6/7	Sodium/hydrogen exchanger	-0.907335	0.215762	0.000120753
CTHT_0054650	protein_coding	K18715 nucleoporin NUP159	Nucleoporin NUP159 (Nuclear pore protein NUP159)	-0.90708	0.319545	0.011149
CTHT_0045250	protein_coding	no KO assigned	Pre-mRNA splicing factor (Srp1)-like protein	-0.90619	0.244847	0.000762199
CTHT_0011780	protein_coding	K12819 pre-mRNA-processing factor SLU7	Putative pre-mRNA splicing protein	-0.901873	0.298292	0.00665848
CTHT_0036550	protein_coding	no KO assigned	Uncharacterized protein	-0.90183	0.276163	0.00319904
CTHT_0040160	protein_coding	no KO assigned	Uncharacterized protein	-0.89794	0.256945	0.00154542
CTHT_0018560	protein_coding	no KO assigned	Long-chain-alcohol oxidase (EC 1.1.3.20)	-0.897235	0.381698	0.0383086
CTHT_0039570	protein_coding	no KO assigned	Uncharacterized protein	-0.897094	0.39855	0.0478058
CTHT_0032650	protein_coding	no KO assigned	Putative sequence-specific DNA binding protein	-0.896047	0.215053	0.000140245
CTHT_0068510	protein_coding	no KO assigned	Uncharacterized protein	-0.895936	0.227433	0.000326678
CTHT_0026600	protein_coding	K04536 guanine nucleotide-binding protein G(I)/G(S)/G(T) subunit beta-1	G protein beta subunit-like protein	-0.894103	0.239312	0.000673396
CTHT_0014170	protein_coding	no KO assigned	Uncharacterized protein	-0.893087	0.222199	0.000243822
CTHT_0068560	protein_coding	no KO assigned	Acyltransferase-like protein	-0.89187	0.324154	0.0141313
CTHT_0020690	protein_coding	K00102 D-lactate dehydrogenase (cytochrome) [EC:1.1.2.4]	Uncharacterized protein	-0.890312	0.351245	0.0245429
CTHT_0050530	pseudogene			-0.888746	0.393476	0.0470091
CTHT_0039210	protein_coding	no KO assigned	Hydrolase-like protein	-0.887807	0.267689	0.00275162
CTHT_0060960	protein_coding	no KO assigned	Uncharacterized protein	-0.886584	0.354925	0.02687
CTHT_0033100	protein_coding	no KO assigned	Uncharacterized protein	-0.886109	0.240333	0.000801931
CTHT_0022520	protein_coding	no KO assigned	Transcriptional activator	-0.884829	0.332541	0.0179171
CTHT_0060260	protein_coding	no KO assigned	Uncharacterized protein	-0.88459	0.29709	0.00759857
CTHT_0041450	protein_coding	K03137 transcription initiation factor TFIIE subunit beta	Putative transcription initiation factor	-0.882591	0.372386	0.036639
CTHT_0007020	protein_coding	no KO assigned	Uncharacterized protein	-0.882128	0.365984	0.0333507
CTHT_0044600	protein_coding	K11493 regulator of chromosome condensation	Putative regulator of chromosome condensation protein	-0.882095	0.291821	0.00667005
CTHT_0026060	protein_coding	no KO assigned	Uncharacterized protein	-0.880907	0.219826	0.000255403
CTHT_0061820	protein_coding	K22382 WD repeat-containing protein 26	Uncharacterized protein	-0.880227	0.199688	5.47335e-05
CTHT_0064800	protein_coding	K12481 rabenosyn-5	Uncharacterized protein	-0.879841	0.23869	0.00080393
CTHT_0063610	protein_coding	K09250 cellular nucleic acid-binding protein	DNA-binding protein hexbp-like protein	-0.87898	0.310564	0.0114109
CTHT_0072570	protein_coding	no KO assigned	Uncharacterized protein	-0.878293	0.309456	0.0111617
CTHT_0069140	protein_coding	K14012 UBX domain-containing protein 1	Uncharacterized protein	-0.877568	0.305907	0.0102598
CTHT_0033450	protein_coding	no KO assigned	Uncharacterized protein	-0.875075	0.272106	0.00373381
CTHT_0035590	protein_coding	no KO assigned	Uncharacterized protein	-0.874777	0.323393	0.0159263
CTHT_0059120	protein_coding	K12180 COP9 signalosome complex subunit 7	Putative COP9 signalosome protein	-0.874418	0.236424	0.000767934
CTHT_0020830	protein_coding	no KO assigned	Dehydrogenase-like protein	-0.871374	0.27508	0.00434211
CTHT_0065930	protein_coding	no KO assigned	Uncharacterized protein	-0.870289	0.238377	0.000907716
CTHT_0050570	protein_coding	K11826 AP-2 complex subunit mu-1	AP-1 complex subunit mu-1-like protein	-0.868873	0.30531	0.0109216
CTHT_0016500	protein_coding	K03126 transcription initiation factor TFIID subunit 12	Uncharacterized protein	-0.868806	0.176246	5.57546e-06
CTHT_0061430	protein_coding	K14209 solute carrier family 36 (proton-coupled amino acid transporter)	Putative amino acid transporter protein	-0.867869	0.263138	0.0029061
CTHT_0067720	protein_coding	K06268 serine/threonine-protein phosphatase 2B regulatory subunit	Putative calcineurin protein	-0.867024	0.206909	0.000127712
CTHT_0037950	protein_coding	K21989 calcium permeable stress-gated cation channel	Putative phosphate metabolism protein	-0.865133	0.345676	0.0265596
CTHT_0041460	protein_coding	no KO assigned	Uncharacterized protein	-0.864704	0.293483	0.00829453
CTHT_0049130	protein_coding	no KO assigned	Uncharacterized protein	-0.863397	0.260881	0.00280768
CTHT_0048520	protein_coding	no KO assigned	Uncharacterized protein	-0.863031	0.336142	0.0226705
CTHT_0038980	protein_coding	no KO assigned	Uncharacterized protein	-0.860374	0.352096	0.0307541
CTHT_0025420	protein_coding	no KO assigned	Uncharacterized protein	-0.859734	0.340233	0.0249744
CTHT_0035670	protein_coding	no KO assigned	Uncharacterized protein	-0.859081	0.364064	0.037502
CTHT_0035640	protein_coding	K12818 ATP-dependent RNA helicase DHX8/PRP22 [EC:3.6.4.13]	Putative pre-mRNA splicing factor	-0.858372	0.213423	0.00024156
CTHT_0058430	protein_coding	K22066 BolA-like protein 1	Bola-like protein	-0.856745	0.363373	0.0376669
CTHT_0062210	protein_coding	no KO assigned	Uncharacterized protein	-0.856621	0.266693	0.00378226
CTHT_0022770	protein_coding	no KO assigned	Uncharacterized protein	-0.856207	0.317155	0.0161536
CTHT_0023920	protein_coding	no KO assigned	Uncharacterized protein	-0.855525	0.304674	0.0121244
CTHT_0046480	protein_coding	K18195 rhamnogalacturonan endolyase [EC:4.2.2.23]	Rhamnogalacturonate lyase (EC 4.2.2.23)	-0.853991	0.285811	0.00738078
CTHT_0061880	protein_coding	K11501 centromere protein I	Uncharacterized protein	-0.853969	0.255262	0.00250789
CTHT_0032510	protein_coding	K10884 ATP-dependent DNA helicase 2 subunit 1	Uncharacterized protein	-0.852543	0.316117	0.016276
CTHT_0056350	protein_coding	K13174 THO complex subunit 5	Uncharacterized protein	-0.85121	0.28302	0.00698082
CTHT_0027350	protein_coding	no KO assigned	Putative carbohydrate transmembrane transporter protein	-0.851062	0.323197	0.019222
CTHT_0072630	protein_coding	no KO assigned	Uncharacterized protein	-0.849749	0.313409	0.0156612
CTHT_0012120	protein_coding	K09043 AP-1-like transcription factor	Uncharacterized protein	-0.847011	0.231228	0.000870108
CTHT_0049630	protein_coding	no KO assigned	Uncharacterized protein	-0.846659	0.257652	0.00300424
CTHT_0071250	protein_coding	K12856 pre-mRNA-processing factor 8	Putative pre-mRNA splicing factor	-0.844725	0.33334	0.0245756
CTHT_0006040	protein_coding	no KO assigned	Uncharacterized protein	-0.844152	0.219057	0.000444443
CTHT_0033650	protein_coding	K17637 exocyst complex component 2	Uncharacterized protein	-0.844122	0.197682	9.36615e-05
CTHT_0006220	protein_coding	K03544 ATP-dependent Clp protease ATP-binding subunit ClpX	Uncharacterized protein	-0.843776	0.305488	0.013713
CTHT_0029860	protein_coding	K14327 regulator of nonsense transcripts 2	Putative nonsense-mediated protein	-0.842738	0.255684	0.0029212
CTHT_0046730	protein_coding	no KO assigned	Uncharacterized protein	-0.842094	0.320524	0.019508
CTHT_0062180	protein_coding	no KO assigned	Glutaminase-like protein	-0.840065	0.251359	0.0025349
CTHT_0056800	protein_coding	K00858 NAD+ kinase [EC:2.7.1.23]	NAD+ kinase-like protein	-0.839925	0.273779	0.00582526
CTHT_0026170	protein_coding	no KO assigned	Uncharacterized protein	-0.838408	0.237433	0.00136865
CTHT_0026450	protein_coding	K14574 ribosome maturation protein SDO1	Uncharacterized protein	-0.837906	0.354853	0.0373954
CTHT_0019630	protein_coding	K18786 cellobionic acid phosphorylase [EC:2.4.1.321]	Uncharacterized protein	-0.837714	0.362503	0.0417611
CTHT_0030060	protein_coding	K00698 chitin synthase [EC:2.4.1.16]	Chitin synthase-like protein	-0.836204	0.319616	0.0200151
CTHT_0066130	protein_coding	no KO assigned	Uncharacterized protein	-0.836194	0.371795	0.0480192
CTHT_0011450	protein_coding	no KO assigned	Triacylglycerol lipase-like protein	-0.836029	0.314185	0.0179158
CTHT_0009330	protein_coding	K14457 2-acylglycerol O-acyltransferase 2 [EC:2.3.1.22]	Uncharacterized protein	-0.835459	0.232452	0.00110382
CTHT_0027260	protein_coding	no KO assigned	Putative heavy metal protein	-0.83531	0.343051	0.0314248
CTHT_0032440	protein_coding	no KO assigned	Uncharacterized protein	-0.83427	0.357625	0.03977
CTHT_0071680	protein_coding	K15505 DNA repair protein RAD5 [EC:3.6.4.-]	Putative DNA repair protein	-0.833756	0.348652	0.034828
CTHT_0022310	protein_coding	no KO assigned	Uncharacterized protein	-0.833617	0.21841	0.000508784
CTHT_0040780	protein_coding	no KO assigned	Uncharacterized protein	-0.833612	0.247374	0.00232502
CTHT_0045300	protein_coding	K03018 DNA-directed RNA polymerase III subunit RPC1 [EC:2.7.7.6]	DNA-directed RNA polymerase subunit (EC 2.7.7.6)	-0.833572	0.258433	0.00363159
CTHT_0051290	protein_coding	no KO assigned	Uncharacterized protein	-0.832115	0.279506	0.00760361
CTHT_0002070	protein_coding	no KO assigned	Uncharacterized protein	-0.831541	0.316742	0.0195958
CTHT_0055840	protein_coding	K11886 proteasome component ECM29	Uncharacterized protein	-0.829828	0.317827	0.0202798
CTHT_0021870	protein_coding	K03362 F-box and WD-40 domain protein 1/11	Uncharacterized protein	-0.825561	0.35457	0.0401241
CTHT_0057270	protein_coding	no KO assigned	GTPase-activator protein for rho-like GTPases-like protein	-0.82419	0.224382	0.000838545
CTHT_0069930	protein_coding	K11559 kinetochore protein Mis12/MTW1	Uncharacterized protein	-0.823686	0.314525	0.0198906
CTHT_0050490	protein_coding	K03135 transcription initiation factor TFIID subunit 11	Transcription initiation factor TFIID-like protein	-0.822527	0.274389	0.00718067
CTHT_0013490	protein_coding	no KO assigned	Uncharacterized protein	-0.820614	0.346252	0.0366396
CTHT_0005860	protein_coding	K06685 MOB kinase activator 1	Maintenance of ploidy protein mob1-like protein	-0.820528	0.296962	0.0136795
CTHT_0005350	protein_coding	K10592 E3 ubiquitin-protein ligase HUWE1 [EC:2.3.2.26]	E3 ubiquitin protein ligase TOM1-like protein	-0.819418	0.274928	0.00753607
CTHT_0000820	protein_coding	no KO assigned	Uncharacterized protein	-0.817447	0.351111	0.0401313
CTHT_0012950	protein_coding	no KO assigned	Putative L-ascorbic acid binding protein	-0.816534	0.320636	0.023842
CTHT_0010520	protein_coding	no KO assigned	Hydrolase-like protein	-0.81604	0.269269	0.00652302
CTHT_0064680	protein_coding	no KO assigned	Uncharacterized protein	-0.815636	0.330786	0.0291688
CTHT_0024910	protein_coding	no KO assigned	Uncharacterized protein	-0.814608	0.298221	0.0149026
CTHT_0010490	protein_coding	no KO assigned	Tetracycline:hydrogen antiporter-like protein	-0.814148	0.280047	0.00924076
CTHT_0000960	protein_coding	K22063 iron-sulfur cluster assembly 1	Putative iron sulfur assembly protein	-0.814061	0.271066	0.0070724
CTHT_0022080	protein_coding	K05349 beta-glucosidase [EC:3.2.1.21]	Beta-glucosidase-like protein	-0.813335	0.284753	0.0106022
CTHT_0069920	protein_coding	K11664 vacuolar protein sorting-associated protein 72	Uncharacterized protein	-0.812992	0.325898	0.027083
CTHT_0052530	protein_coding	no KO assigned	Putative chaperone protein	-0.812319	0.305232	0.0179018
CTHT_0033880	protein_coding	K12867 pre-mRNA-splicing factor SYF1	Putative pre-mRNA splicing protein	-0.812249	0.218765	0.000731
CTHT_0051100	protein_coding	K11292 transcription elongation factor SPT6	Transcription elongation factor Spt6	-0.807569	0.245396	0.00296644
CTHT_0017850	protein_coding	no KO assigned	Uncharacterized protein	-0.806857	0.35502	0.0455726
CTHT_0013370	protein_coding	no KO assigned	Uncharacterized protein	-0.806762	0.203481	0.000297781
CTHT_0039770	protein_coding	K22152 fusarinine C synthase	Synthetase-like protein	-0.806503	0.259922	0.00527186
CTHT_0048530	protein_coding	no KO assigned	Uncharacterized protein	-0.805829	0.343646	0.0387257
CTHT_0023240	protein_coding	K20047 actin cytoskeleton-regulatory complex protein PAN1	Putative actin cytoskeleton-regulatory complex protein	-0.804578	0.225544	0.0012124
CTHT_0071890	protein_coding	no KO assigned	Uncharacterized protein	-0.804103	0.208438	0.00043753
CTHT_0062220	protein_coding	K14566 U3 small nucleolar RNA-associated protein 24	Uncharacterized protein	-0.803681	0.256943	0.00489084
CTHT_0049360	protein_coding	no KO assigned	Uncharacterized protein	-0.802898	0.341425	0.0382201
CTHT_0067380	protein_coding	no KO assigned	Uncharacterized protein	-0.79994	0.274808	0.00915985
CTHT_0018310	protein_coding	K12614 ATP-dependent RNA helicase DDX6/DHH1 [EC:3.6.4.13]	ATP-dependent RNA helicase-like protein	-0.799779	0.303546	0.0191455
CTHT_0003200	protein_coding	K01490 AMP deaminase [EC:3.5.4.6]	AMP deaminase-like protein	-0.79737	0.352158	0.0464556
CTHT_0065630	protein_coding	K16572 gamma-tubulin complex component 5	Spindle pole body component	-0.797181	0.336287	0.0366164
CTHT_0046110	protein_coding	K10591 E3 ubiquitin-protein ligase NEDD4 [EC:2.3.2.26]	E3 ubiquitin-protein ligase RSP5 (EC 2.3.2.26) (HECT-type E3 ubiquitin transferase RSP5)	-0.796922	0.27337	0.009061
CTHT_0030720	protein_coding	K01536 Na+-exporting ATPase [EC:3.6.3.7]	Uncharacterized protein	-0.795767	0.342086	0.0403186
CTHT_0036300	protein_coding	K07023 putative hydrolases of HD superfamily	Metal dependent phosphohydrolases with conserved 'HD' motif-containing protein	-0.795187	0.2691	0.00809456
CTHT_0011010	protein_coding	no KO assigned	Uncharacterized protein	-0.79502	0.301134	0.0188899
CTHT_0057240	protein_coding	K02210 DNA replication licensing factor MCM7 [EC:3.6.4.12]	DNA helicase (EC 3.6.4.12)	-0.794626	0.328001	0.0323693
CTHT_0029590	protein_coding	K16569 gamma-tubulin complex component 2	Spindle pole body component	-0.794229	0.342577	0.0410531
CTHT_0040070	protein_coding	no KO assigned	Uncharacterized protein	-0.79412	0.294155	0.0161536
CTHT_0028230	protein_coding	no KO assigned	Putative cleft lip and palate protein	-0.793104	0.330193	0.0340145
CTHT_0056060	protein_coding	no KO assigned	Uncharacterized protein	-0.792846	0.296626	0.0173784
CTHT_0024690	protein_coding	K14802 phospholipid-transporting ATPase [EC:3.6.3.1]	Phospholipid-transporting ATPase (EC 3.6.3.1)	-0.792782	0.338765	0.0391394
CTHT_0002940	protein_coding	no KO assigned	Uncharacterized protein	-0.791901	0.326028	0.0318585
CTHT_0010770	protein_coding	no KO assigned	Uncharacterized protein	-0.791258	0.343023	0.0421467
CTHT_0013230	protein_coding	no KO assigned	Uncharacterized protein	-0.790594	0.227821	0.00167061
CTHT_0028560	protein_coding	K17600 vacuolar protein sorting-associated protein 54	Vacuolar protein sorting-associated protein 54-like protein	-0.789943	0.226611	0.00158988
CTHT_0002550	protein_coding	no KO assigned	40S ribosomal protein s10-like protein	-0.789727	0.264917	0.00753145
CTHT_0063800	protein_coding	no KO assigned	Uncharacterized protein	-0.786193	0.315814	0.0274315
CTHT_0051600	protein_coding	no KO assigned	Putative nuclear migration protein	-0.785528	0.307286	0.0232769
CTHT_0051090	protein_coding	K11226 mitogen-activated protein kinase kinase [EC:2.7.12.2]	MAP kinase kinase-like protein	-0.784358	0.345834	0.0460796
CTHT_0057810	protein_coding	K01489 cytidine deaminase [EC:3.5.4.5]	Cytidine deaminase (EC 3.5.4.5) (Cytidine aminohydrolase)	-0.784329	0.283196	0.0134497
CTHT_0022800	protein_coding	no KO assigned	Uncharacterized protein	-0.784254	0.316442	0.028203
CTHT_0026140	protein_coding	no KO assigned	Putative iron transporter protein	-0.784057	0.318948	0.0296975
CTHT_0060300	protein_coding	K11563 kinetochore protein Spc7/SPC105	Uncharacterized protein	-0.782525	0.285488	0.0145425
CTHT_0030230	protein_coding	no KO assigned	Uncharacterized protein	-0.781764	0.285945	0.0148088
CTHT_0017440	protein_coding	no KO assigned	Uncharacterized protein	-0.780946	0.257505	0.00648106
CTHT_0067680	protein_coding	no KO assigned	Uncharacterized protein	-0.780263	0.334742	0.0399139
CTHT_0023280	protein_coding	K17944 mRNA-binding protein PUF3	Uncharacterized protein	-0.779644	0.289293	0.0163597
CTHT_0069360	protein_coding	K06269 serine/threonine-protein phosphatase PP1 catalytic subunit [EC:3.1.3.16]	Serine/threonine-protein phosphatase (EC 3.1.3.16)	-0.778719	0.230214	0.0022292
CTHT_0029000	protein_coding	no KO assigned	Uncharacterized protein	-0.776861	0.294787	0.0191208
CTHT_0016320	protein_coding	K03063 26S proteasome regulatory subunit T3	26S protease regulatory subunit 6B-like protein	-0.775848	0.22206	0.0015494
CTHT_0064960	protein_coding	K05546 alpha 1,3-glucosidase [EC:3.2.1.84]	Alpha glucosidase-like protein	-0.775743	0.277665	0.0125935
CTHT_0022590	protein_coding	K19801 phosphatidylinositol 4-kinase B [EC:2.7.1.67]	Phosphatidylinositol 4-kinase-like protein	-0.775672	0.248982	0.00508628
CTHT_0002120	protein_coding	no KO assigned	Uncharacterized protein	-0.775612	0.264868	0.00872388
CTHT_0005520	protein_coding	K11824 AP-2 complex subunit alpha	AP-2 complex subunit alpha	-0.775458	0.3122	0.0278092
CTHT_0016650	protein_coding	K04799 flap endonuclease-1 [EC:3.-.-.-]	Flap endonuclease 1 (FEN-1) (EC 3.1.-.-) (Flap structure-specific endonuclease 1)	-0.775366	0.315357	0.0296704
CTHT_0009850	protein_coding	no KO assigned	Uncharacterized protein	-0.775141	0.243497	0.00414436
CTHT_0046650	protein_coding	no KO assigned	Uncharacterized protein	-0.774827	0.323603	0.0346008
CTHT_0060250	protein_coding	K15280 solute carrier family 35, member C2	Putative carbohydrate transmembrane transporter protein	-0.774565	0.230744	0.00242091
CTHT_0013740	protein_coding	K20477 RAB6A-GEF complex partner protein 2	Uncharacterized protein	-0.773542	0.280746	0.0139716
CTHT_0024860	protein_coding	K11341 YEATS domain-containing protein 4	Uncharacterized protein	-0.772661	0.288643	0.0171838
CTHT_0008080	protein_coding	K19842 RHO1 GDP-GTP exchange protein 1/2	RHO1 GDP-GTP exchange protein 1-like protein	-0.771874	0.195027	0.000305995
CTHT_0032570	protein_coding	no KO assigned	Uncharacterized protein	-0.768941	0.327333	0.0384338
CTHT_0066660	protein_coding	no KO assigned	Uncharacterized protein	-0.768301	0.281317	0.0149145
CTHT_0040630	protein_coding	K08336 ubiquitin-like protein ATG12	Ubiquitin-like protein ATG12	-0.767914	0.213783	0.00111215
CTHT_0028590	protein_coding	no KO assigned	Uncharacterized protein	-0.76739	0.223048	0.00184617
CTHT_0047420	protein_coding	K22068 iron-sulfur cluster assembly enzyme ISCU, mitochondrial	Iron-sulfur cluster assembly protein	-0.764646	0.325562	0.0384612
CTHT_0073970	protein_coding	no KO assigned	Uncharacterized protein	-0.761856	0.291355	0.0200786
CTHT_0019320	protein_coding	no KO assigned	Uncharacterized protein	-0.760668	0.318818	0.0352621
CTHT_0061050	protein_coding	K18738 heterogeneous nuclear rnp K-like protein	Putative pab1-binding protein	-0.759713	0.236535	0.00378299
CTHT_0021090	protein_coding	no KO assigned	Putative chaperone protein	-0.759533	0.331283	0.0435572
CTHT_0067500	protein_coding	K04348 serine/threonine-protein phosphatase 2B catalytic subunit [EC:3.1.3.16]	Serine/threonine-protein phosphatase (EC 3.1.3.16)	-0.758109	0.214083	0.00132203
CTHT_0041980	protein_coding	no KO assigned	Uncharacterized protein	-0.757878	0.331339	0.0440775
CTHT_0037980	protein_coding	no KO assigned	Putative ER membrane protein	-0.756275	0.270523	0.0125363
CTHT_0048260	protein_coding	K01739 cystathionine gamma-synthase [EC:2.5.1.48]	Cystathionine gamma-synthase-like protein	-0.755856	0.331273	0.0446553
CTHT_0069660	protein_coding	K13110 microfibrillar-associated protein 1	Uncharacterized protein	-0.754686	0.231004	0.00318697
CTHT_0007420	protein_coding	K22048 mechanosensitive ion channel protein 4/5/6/7/8/9/10	Uncharacterized protein	-0.753579	0.296498	0.0241431
CTHT_0003610	protein_coding	K13513 lysocardiolipin and lysophospholipid acyltransferase [EC:2.3.1.- 2.3.1.51]	Uncharacterized protein	-0.752742	0.267464	0.0119275
CTHT_0063880	protein_coding	no KO assigned	Mitogen-activated protein kinase (EC 2.7.11.24)	-0.751909	0.269585	0.0127558
CTHT_0043290	protein_coding	no KO assigned	Uncharacterized protein	-0.751734	0.313159	0.03413
CTHT_0028380	protein_coding	no KO assigned	Uncharacterized protein	-0.746501	0.287015	0.0207808
CTHT_0004280	protein_coding	K00641 homoserine O-acetyltransferase [EC:2.3.1.31]	Homoserine O-acetyltransferase-like protein	-0.746333	0.305936	0.0310835
CTHT_0063220	protein_coding	no KO assigned	Uncharacterized protein	-0.745865	0.228374	0.00319574
CTHT_0014120	protein_coding	no KO assigned	Uncharacterized protein	-0.745696	0.259038	0.0099884
CTHT_0034420	protein_coding	no KO assigned	Uncharacterized protein	-0.744032	0.266041	0.0124989
CTHT_0036560	protein_coding	no KO assigned	Uncharacterized protein	-0.742757	0.285341	0.020682
CTHT_0006730	protein_coding	K02154 V-type H+-transporting ATPase subunit a	V-type proton ATPase subunit a	-0.741171	0.221725	0.00253036
CTHT_0073340	protein_coding	no KO assigned	Serine/threonine protein kinase-like protein	-0.740319	0.239528	0.00545809
CTHT_0042480	protein_coding	no KO assigned	Uncharacterized protein	-0.740182	0.250818	0.00818059
CTHT_0064310	protein_coding	no KO assigned	Uncharacterized protein	-0.738775	0.23919	0.00549031
CTHT_0012810	protein_coding	K01530 phospholipid-translocating ATPase [EC:3.6.3.1]	Phospholipid-transporting ATPase (EC 3.6.3.1)	-0.737513	0.307923	0.0345643
CTHT_0057190	protein_coding	K00844 hexokinase [EC:2.7.1.1]	Phosphotransferase (EC 2.7.1.-)	-0.737391	0.311482	0.0368799
CTHT_0018770	protein_coding	K11244 cell wall integrity and stress response component	Uncharacterized protein	-0.737295	0.285453	0.0217764
CTHT_0013980	protein_coding	no KO assigned	Uncharacterized protein	-0.735646	0.299443	0.0298081
CTHT_0060140	protein_coding	no KO assigned	Uncharacterized protein	-0.735309	0.238349	0.00554751
CTHT_0013050	protein_coding	K04392 Ras-related C3 botulinum toxin substrate 1	GTPase rac-like protein	-0.73506	0.224631	0.00313392
CTHT_0063530	protein_coding	K15115 solute carrier family 25 (mitochondrial folate transporter), member 32	Putative mitochondrial carrier protein	-0.732294	0.230766	0.00427227
CTHT_0033370	protein_coding	K01338 ATP-dependent Lon protease [EC:3.4.21.53]	Lon protease homolog 2, peroxisomal (EC 3.4.21.-)	-0.731172	0.237343	0.00561468
CTHT_0072610	protein_coding	no KO assigned	Putative allantoate protein	-0.731152	0.302405	0.0327465
CTHT_0068120	protein_coding	no KO assigned	Uncharacterized protein	-0.730605	0.230384	0.00429618
CTHT_0048630	protein_coding	no KO assigned	Uncharacterized protein	-0.730431	0.324149	0.0475493
CTHT_0046520	protein_coding	no KO assigned	Uncharacterized protein	-0.730399	0.214765	0.00210387
CTHT_0008800	protein_coding	K11436 type I protein arginine methyltransferase [EC:2.1.1.319]	Arginine N-methyltransferase-like protein	-0.730319	0.288781	0.0248679
CTHT_0052470	protein_coding	no KO assigned	Uncharacterized protein	-0.728937	0.259627	0.0121277
CTHT_0005280	protein_coding	K09419 heat shock transcription factor, other eukaryote	Putative heat shock protein	-0.727783	0.315288	0.0419925
CTHT_0023110	protein_coding	no KO assigned	Uncharacterized protein	-0.727276	0.276211	0.019226
CTHT_0048470	protein_coding	K04371 mitogen-activated protein kinase 1/3 [EC:2.7.11.24]	Mitogen-activated protein kinase (EC 2.7.11.24)	-0.726631	0.227251	0.00395937
CTHT_0059360	protein_coding	no KO assigned	DNA binding domain with preference for A/T rich regions-like protein	-0.726497	0.276386	0.0194446
CTHT_0005170	protein_coding	no KO assigned	Uncharacterized protein	-0.726108	0.289903	0.0264356
CTHT_0008430	protein_coding	no KO assigned	Uncharacterized protein	-0.72602	0.273091	0.0180163
CTHT_0044540	protein_coding	no KO assigned	Uncharacterized protein	-0.725597	0.300794	0.0331892
CTHT_0067610	protein_coding	no KO assigned	Putative amino acid transporter protein	-0.724566	0.299488	0.0326163
CTHT_0036870	protein_coding	no KO assigned	Putative rho guanyl-nucleotide exchange factor	-0.722152	0.307293	0.0383489
CTHT_0010410	protein_coding	no KO assigned	Uncharacterized protein	-0.721777	0.30636	0.0378162
CTHT_0041350	protein_coding	no KO assigned	Uncharacterized protein	-0.721476	0.218484	0.00286806
CTHT_0015260	protein_coding	no KO assigned	Uncharacterized protein	-0.719188	0.298863	0.0336587
CTHT_0016160	protein_coding	K11359 transcriptional activator SPT7	Putative transcriptional activator protein	-0.718555	0.249922	0.010091
CTHT_0046340	protein_coding	K01483 ureidoglycolate lyase [EC:4.3.2.3]	Uncharacterized protein	-0.717768	0.276874	0.0212552
CTHT_0041310	protein_coding	no KO assigned	Uncharacterized protein	-0.714642	0.319086	0.0490077
CTHT_0068880	protein_coding	K03360 F-box and leucine-rich repeat protein GRR1	Uncharacterized protein	-0.713595	0.19289	0.000765386
CTHT_0025760	protein_coding	K11423 histone-lysine N-methyltransferase SETD2 [EC:2.1.1.43]	Histone-lysine N-methyltransferase (EC 2.1.1.43)	-0.713124	0.241131	0.00803992
CTHT_0040040	protein_coding	no KO assigned	ATPase-like protein	-0.711018	0.311238	0.0443629
CTHT_0037780	protein_coding	K20827 RNA polymerase II subunit B1 CTD phosphatase RPAP2 [EC:3.1.3.16]	Uncharacterized protein	-0.709491	0.283069	0.0263217
CTHT_0058410	protein_coding	K00921 1-phosphatidylinositol-3-phosphate 5-kinase [EC:2.7.1.150]	Uncharacterized protein	-0.707574	0.257205	0.0141423
CTHT_0006630	protein_coding	no KO assigned	Uncharacterized protein	-0.707518	0.271251	0.0204025
CTHT_0070300	protein_coding	K05310 ethanolaminephosphotransferase [EC:2.7.-.-]	Uncharacterized protein	-0.705811	0.239472	0.00827054
CTHT_0043540	protein_coding	K10590 E3 ubiquitin-protein ligase TRIP12 [EC:2.3.2.26]	Ubiquitin-protein ligase-like protein	-0.705276	0.288292	0.0305861
CTHT_0054500	protein_coding	no KO assigned	Uncharacterized protein	-0.704063	0.310904	0.0464462
CTHT_0014290	protein_coding	no KO assigned	Putative escort protein	-0.703443	0.303847	0.0413545
CTHT_0026050	protein_coding	no KO assigned	Uncharacterized protein	-0.702902	0.242128	0.00934805
CTHT_0021440	protein_coding	K21989 calcium permeable stress-gated cation channel	Putative phosphate metabolism protein	-0.702171	0.255524	0.0142612
CTHT_0052640	protein_coding	no KO assigned	Uncharacterized protein	-0.702055	0.257559	0.0150915
CTHT_0006200	protein_coding	no KO assigned	Uncharacterized protein	-0.699007	0.26305	0.0180698
CTHT_0065040	protein_coding	K08596 sentrin-specific protease 7 [EC:3.4.22.68]	Cysteine-type peptidase-like protein	-0.696327	0.221113	0.00458586
CTHT_0028100	protein_coding	K14951 cation-transporting P-type ATPase 13A3/4/5 [EC:3.6.3.-]	Cation-transporting ATPase (EC 3.6.3.-)	-0.693921	0.280863	0.0287875
CTHT_0055050	protein_coding	no KO assigned	Uncharacterized protein	-0.691663	0.251996	0.0143924
CTHT_0033150	protein_coding	no KO assigned	Uncharacterized protein	-0.690418	0.296228	0.0399169
CTHT_0073800	protein_coding	K21797 phosphatidylinositol 4-phosphatase [EC:3.1.3.-]	Putative recessive suppressor of secretory protein	-0.686938	0.216426	0.0042637
CTHT_0019130	protein_coding	no KO assigned	Oxidoreductase-like protein	-0.685298	0.206718	0.00276021
CTHT_0068210	protein_coding	no KO assigned	Uncharacterized protein	-0.684122	0.265985	0.0224214
CTHT_0051340	protein_coding	K18669 dual specificity tyrosine-phosphorylation-regulated kinase 2/3/4 [EC:2.7.12.1]	Serine/threonine protein kinase-like protein	-0.683999	0.27033	0.0247973
CTHT_0025360	protein_coding	no KO assigned	Uncharacterized protein	-0.679057	0.281254	0.0330156
CTHT_0046320	protein_coding	K11654 SWI/SNF-related matrix-associated actin-dependent regulator of chromatin subfamily A member 5 [EC:3.6.4.-]	Complex ATPase-like protein	-0.676627	0.301619	0.04865
CTHT_0042420	protein_coding	K16231 fungal type III polyketide synthase	Uncharacterized protein	-0.674602	0.21679	0.00513769
CTHT_0068530	protein_coding	no KO assigned	Uncharacterized protein	-0.672397	0.280183	0.0341697
CTHT_0065810	protein_coding	no KO assigned	Putative mynd-type zinc finger protein	-0.670397	0.297261	0.0473444
CTHT_0072560	protein_coding	no KO assigned	Uncharacterized protein	-0.669539	0.240377	0.012892
CTHT_0006960	protein_coding	K13091 RNA-binding protein 39	RNA splicing factor (Pad-1)-like protein	-0.667791	0.285576	0.0392891
CTHT_0060130	protein_coding	no KO assigned	Uncharacterized protein	-0.666812	0.283008	0.0378085
CTHT_0035950	protein_coding	no KO assigned	Uncharacterized protein	-0.658346	0.249453	0.0189356
CTHT_0026710	protein_coding	K00761 uracil phosphoribosyltransferase [EC:2.4.2.9]	Uracil phosphoribosyltransferase-like protein	-0.655458	0.240632	0.0151591
CTHT_0062260	protein_coding	no KO assigned	Putative exosome 3'->5 protein	-0.654085	0.220226	0.00777127
CTHT_0026000	protein_coding	K13125 nitric oxide synthase-interacting protein	Uncharacterized protein	-0.654008	0.232232	0.0118871
CTHT_0054320	protein_coding	K12488 Arf-GAP with SH3 domain, ANK repeat and PH domain-containing protein	Putative GTPase activating protein	-0.651937	0.245123	0.0179663
CTHT_0028180	protein_coding	K20306 trafficking protein particle complex subunit 9	Hypercellular protein hypA-like protein	-0.650534	0.251093	0.0213476
CTHT_0073810	protein_coding	K07889 Ras-related protein Rab-5C	Uncharacterized protein	-0.650269	0.215785	0.00686121
CTHT_0022660	protein_coding	K03350 anaphase-promoting complex subunit 3	Anaphase-promoting complex subunit-like protein	-0.650147	0.283251	0.0432946
CTHT_0041720	protein_coding	no KO assigned	Uncharacterized protein	-0.64903	0.258888	0.0263009
CTHT_0072160	protein_coding	no KO assigned	Uncharacterized protein	-0.647498	0.245121	0.0188326
CTHT_0014610	protein_coding	K07204 regulatory associated protein of mTOR	Uncharacterized protein	-0.643087	0.19631	0.00309708
CTHT_0058510	protein_coding	no KO assigned	Uncharacterized protein	-0.642329	0.27411	0.0388501
CTHT_0043160	protein_coding	no KO assigned	Putative copper resistance protein	-0.640947	0.21863	0.00864391
CTHT_0036780	protein_coding	no KO assigned	Uncharacterized protein	-0.640455	0.247437	0.0214801
CTHT_0022360	protein_coding	K15151 mediator of RNA polymerase II transcription subunit 10	Mediator of RNA polymerase II transcription subunit 10 (Mediator complex subunit 10)	-0.638264	0.256398	0.0274315
CTHT_0033600	protein_coding	K19839 Rho-type GTPase-activating protein 1/2	GTPase-activating protein for-like protein	-0.635621	0.225898	0.0119378
CTHT_0021000	protein_coding	K08073 bifunctional polynucleotide phosphatase/kinase [EC:3.1.3.32 2.7.1.78]	Uncharacterized protein	-0.633793	0.266752	0.0361435
CTHT_0009420	protein_coding	K14015 nuclear protein localization protein 4 homolog	Uncharacterized protein	-0.632792	0.235168	0.0165401
CTHT_0068250	protein_coding	no KO assigned	Peptide hydrolase (EC 3.4.-.-)	-0.632787	0.283366	0.0497769
CTHT_0038460	protein_coding	K13996 protein disulfide-isomerase [EC:5.3.4.1]	Uncharacterized protein	-0.628821	0.229949	0.0147844
CTHT_0073560	protein_coding	no KO assigned	Uncharacterized protein	-0.62826	0.246814	0.0239052
CTHT_0025500	protein_coding	K15275 solute carrier family 35 (UDP-galactose transporter), member B1	Uncharacterized protein	-0.626717	0.251868	0.0275064
CTHT_0037840	protein_coding	no KO assigned	Putative vacuolar protein sorting-associated protein	-0.622757	0.20862	0.00744156
CTHT_0023040	protein_coding	K15176 RNA polymerase-associated protein CTR9	Uncharacterized protein	-0.619462	0.265021	0.0393612
CTHT_0059710	protein_coding	K00698 chitin synthase [EC:2.4.1.16]	Chitin synthase-like protein	-0.6181	0.221223	0.01259
CTHT_0052130	protein_coding	no KO assigned	Uncharacterized protein	-0.618006	0.25693	0.0337185
CTHT_0041300	protein_coding	K08793 serine/threonine kinase 32 [EC:2.7.11.1]	Uncharacterized protein	-0.616705	0.207518	0.00773008
CTHT_0060990	protein_coding	no KO assigned	Uncharacterized protein	-0.616366	0.242583	0.0241805
CTHT_0049090	protein_coding	no KO assigned	Uncharacterized protein	-0.613146	0.252532	0.031922
CTHT_0007880	protein_coding	K05532 mannan polymerase II complex MNN11 subunit [EC:2.4.1.-]	Alpha-1,2-galactosyltransferase-like protein	-0.612951	0.196944	0.00513018
CTHT_0037480	protein_coding	no KO assigned	Uncharacterized protein	-0.609096	0.234412	0.0209195
CTHT_0044170	protein_coding	K08504 blocked early in transport 1	Uncharacterized protein	-0.608722	0.243247	0.0265665
CTHT_0071310	protein_coding	no KO assigned	Uncharacterized protein	-0.604774	0.269832	0.0488389
CTHT_0007180	protein_coding	no KO assigned	Uncharacterized protein	-0.6043	0.232173	0.0206908
CTHT_0053440	protein_coding	no KO assigned	Uncharacterized protein	-0.601864	0.258057	0.0398026
CTHT_0025180	protein_coding	no KO assigned	Uncharacterized protein	-0.601078	0.219603	0.014692
CTHT_0013950	protein_coding	no KO assigned	Uncharacterized protein	-0.600151	0.267163	0.0483161
CTHT_0026630	protein_coding	no KO assigned	Uncharacterized protein	-0.598099	0.240767	0.0277948
CTHT_0039160	protein_coding	no KO assigned	Uncharacterized protein	-0.595462	0.265814	0.0489585
CTHT_0030880	protein_coding	no KO assigned	Uncharacterized protein	-0.593867	0.216113	0.0142612
CTHT_0071410	protein_coding	no KO assigned	Uncharacterized protein	-0.593033	0.217205	0.0149363
CTHT_0009000	protein_coding	no KO assigned	Uncharacterized protein	-0.591014	0.212414	0.0129946
CTHT_0003400	protein_coding	no KO assigned	Uncharacterized protein	-0.583041	0.252341	0.0417806
CTHT_0067530	protein_coding	K15128 mediator of RNA polymerase II transcription subunit 6	Mediator of RNA polymerase II transcription subunit 6 (Mediator complex subunit 6)	-0.575648	0.220792	0.0204589
CTHT_0053150	protein_coding	K08856 serine/threonine kinase 16 [EC:2.7.11.1]	Serine/threonine-protein kinase-like protein	-0.573786	0.218161	0.0193629
CTHT_0073590	protein_coding	no KO assigned	Uncharacterized protein	-0.571086	0.245825	0.0405942
CTHT_0060740	protein_coding	no KO assigned	Putative glycerol transporter protein	-0.570103	0.238596	0.0349818
CTHT_0056970	protein_coding	no KO assigned	Uncharacterized protein	-0.569057	0.208541	0.0149912
CTHT_0007610	protein_coding	K03134 transcription initiation factor TFIID subunit 10	Transcription initiation factor TFIID subunit 10	-0.56589	0.249997	0.0464902
CTHT_0041020	protein_coding	no KO assigned	Uncharacterized protein	-0.564339	0.225493	0.0265596
CTHT_0047550	protein_coding	no KO assigned	Putative 2 iron, 2 sulfur cluster binding protein	-0.564057	0.252188	0.0493627
CTHT_0010050	protein_coding	K12844 U4/U6 small nuclear ribonucleoprotein PRP31	Putative RNA splicing factor	-0.562507	0.219305	0.0227686
CTHT_0023900	protein_coding	K13989 Derlin-2/3	Derlin	-0.560724	0.22923	0.0306006
CTHT_0014900	protein_coding	K20456 oxysterol-binding protein 1	Putative oxysterol-binding protein	-0.555611	0.218177	0.023842
CTHT_0015780	protein_coding	no KO assigned	Uncharacterized protein	-0.555558	0.216005	0.0224214
CTHT_0061710	protein_coding	K01551 arsenite/tail-anchored protein-transporting ATPase [EC:3.6.3.16 3.6.3.-]	ATPase GET3 (EC 3.6.-.-) (Arsenical pump-driving ATPase) (Arsenite-stimulated ATPase) (Golgi to ER traffic protein 3) (Guided entry of tail-anchored proteins 3)	-0.553959	0.246056	0.0477615
CTHT_0013360	protein_coding	no KO assigned	Uncharacterized protein	-0.549814	0.228355	0.0335582
CTHT_0041010	protein_coding	no KO assigned	Putative control protein	-0.548433	0.233005	0.0380231
CTHT_0070120	protein_coding	no KO assigned	Uncharacterized protein	-0.547417	0.217997	0.0260363
CTHT_0027820	protein_coding	K06682 Gtp-binding protein of the ras superfamily involved in termination of M-phase	Putative GTP binding protein	-0.53985	0.210314	0.0226705
CTHT_0035310	protein_coding	K14692 solute carrier family 30 (zinc transporter), member 5/7	Putative zinc transporter (Msc2) protein	-0.537575	0.226177	0.0360734
CTHT_0004950	protein_coding	K20183 Vam6/Vps39-like protein vacuolar protein sorting-associated protein 39	Uncharacterized protein	-0.536794	0.228726	0.038589
CTHT_0046140	protein_coding	no KO assigned	Putative GTPase activating protein	-0.530503	0.217149	0.0307911
CTHT_0025710	protein_coding	K10696 E3 ubiquitin-protein ligase BRE1 [EC:2.3.2.27]	E3 ubiquitin-protein ligase-like protein	-0.525807	0.222638	0.0373622
CTHT_0054480	protein_coding	no KO assigned	Uncharacterized protein	-0.523378	0.212097	0.0290245
CTHT_0028470	protein_coding	no KO assigned	Putative asparagine-rich protein	-0.510966	0.202677	0.0253607
CTHT_0025510	protein_coding	K18738 heterogeneous nuclear rnp K-like protein	Uncharacterized protein	-0.502856	0.22138	0.0457039
CTHT_0055820	protein_coding	K08838 serine/threonine-protein kinase 24/25/MST4 [EC:2.7.11.1]	Uncharacterized protein	-0.502473	0.176877	0.0110816
CTHT_0050780	protein_coding	no KO assigned	Uncharacterized protein	-0.501505	0.177009	0.0113176
CTHT_0068280	protein_coding	K03130 transcription initiation factor TFIID subunit 5	Transcription initiation factor TFIID subunit-like protein	-0.498887	0.217118	0.043061
CTHT_0061950	protein_coding	no KO assigned	Uncharacterized protein	-0.498782	0.212549	0.0386005
CTHT_0054660	protein_coding	no KO assigned	Uncharacterized protein	-0.486478	0.203227	0.0346329
CTHT_0064130	protein_coding	K03361 F-box and WD-40 domain protein CDC4	Uncharacterized protein	-0.478859	0.207342	0.0418823
CTHT_0025670	protein_coding	K11093 U1 small nuclear ribonucleoprotein 70kDa	U1 small nuclear ribonucleoprotein 70 kDa-like protein	-0.474539	0.207133	0.0437295
CTHT_0011800	protein_coding	no KO assigned	Uncharacterized protein	-0.47333	0.197097	0.034045
CTHT_0035330	protein_coding	no KO assigned	Gpi-anchor transamidase-like protein	0.476525	0.190923	0.0270169
CTHT_0070270	protein_coding	K20304 trafficking protein particle complex subunit 6	Uncharacterized protein	0.478304	0.211982	0.0472605
CTHT_0048920	protein_coding	K20222 importin-5	Uncharacterized protein	0.478638	0.19436	0.0294151
CTHT_0042780	protein_coding	no KO assigned	Uncharacterized protein	0.503674	0.217987	0.0417806
CTHT_0031310	protein_coding	no KO assigned	Uncharacterized protein	0.505679	0.21757	0.040501
CTHT_0010900	protein_coding	K14325 RNA-binding protein with serine-rich domain 1	Putative RNA binding protein	0.513941	0.22457	0.043963
CTHT_0003220	protein_coding	K20303 trafficking protein particle complex subunit 4	Uncharacterized protein	0.518823	0.223952	0.0412303
CTHT_0009170	protein_coding	K03022 DNA-directed RNA polymerase III subunit RPC8	DNA-directed RNA polymerase III subunit-like protein	0.521419	0.220469	0.0370796
CTHT_0034950	protein_coding	K18703 succinate---hydroxymethylglutarate CoA-transferase [EC:2.8.3.13]	Uncharacterized protein	0.522958	0.224838	0.040338
CTHT_0011930	protein_coding	no KO assigned	Uncharacterized protein	0.52305	0.220235	0.0362217
CTHT_0026380	protein_coding	K03456 serine/threonine-protein phosphatase 2A regulatory subunit A	Uncharacterized protein	0.531338	0.226082	0.0383436
CTHT_0070330	protein_coding	K14288 exportin-T	Uncharacterized protein	0.533105	0.229669	0.0407664
CTHT_0048280	protein_coding	K14568 rRNA small subunit pseudouridine methyltransferase Nep1 [EC:2.1.1.260]	Uncharacterized protein	0.535323	0.236335	0.0463941
CTHT_0021560	protein_coding	K08870 twinfilin	Putative actin binding protein	0.552486	0.213966	0.0218192
CTHT_0065230	protein_coding	no KO assigned	Uncharacterized protein	0.563077	0.237334	0.0364526
CTHT_0021060	protein_coding	no KO assigned	Uncharacterized protein	0.563915	0.225159	0.0264382
CTHT_0051660	protein_coding	K00698 chitin synthase [EC:2.4.1.16]	Chitin synthase-like protein	0.564548	0.249981	0.0470387
CTHT_0036980	protein_coding	no KO assigned	Uncharacterized protein	0.564695	0.251871	0.0487766
CTHT_0008130	protein_coding	K12670 oligosaccharyltransferase complex subunit beta	Dolichyl-diphosphooligosaccharide--protein glycosyltransferase subunit WBP1 (Oligosaccharyl transferase subunit WBP1) (EC 2.4.99.18)	0.566169	0.205222	0.0138365
CTHT_0046400	protein_coding	K08288 protein kinase C substrate 80K-H	Glucosidase 2 subunit beta-like protein	0.56983	0.242643	0.0384721
CTHT_0058190	protein_coding	no KO assigned	Uncharacterized protein	0.57084	0.224234	0.0238947
CTHT_0037820	protein_coding	K12179 COP9 signalosome complex subunit 6	Complex subunit 6-like protein	0.573983	0.250624	0.0437947
CTHT_0031020	protein_coding	no KO assigned	Uncharacterized protein	0.575795	0.249101	0.0417082
CTHT_0002650	protein_coding	no KO assigned	Putative cyclophilin protein	0.578263	0.232289	0.0274315
CTHT_0059600	protein_coding	K00728 dolichyl-phosphate-mannose-protein mannosyltransferase [EC:2.4.1.109]	Uncharacterized protein	0.581419	0.213954	0.015411
CTHT_0060750	protein_coding	no KO assigned	Uncharacterized protein	0.581665	0.20664	0.0119158
CTHT_0000890	protein_coding	K14546 U3 small nucleolar RNA-associated protein 5	Uncharacterized protein	0.584665	0.229952	0.0240843
CTHT_0032010	protein_coding	K18442 brefeldin A-inhibited guanine nucleotide-exchange protein	Uncharacterized protein	0.584896	0.235759	0.0280246
CTHT_0044260	protein_coding	no KO assigned	Uncharacterized protein	0.585062	0.235003	0.0274315
CTHT_0035340	protein_coding	no KO assigned	Uncharacterized protein	0.592757	0.254874	0.040353
CTHT_0044100	protein_coding	no KO assigned	Putative SCP160 protein	0.605142	0.218367	0.0133952
CTHT_0065010	protein_coding	K20475 protein transport protein SEC39	Uncharacterized protein	0.608792	0.218043	0.012653
CTHT_0001630	protein_coding	K09518 DnaJ homolog subfamily B member 12	Uncharacterized protein	0.610837	0.265414	0.0426797
CTHT_0039650	protein_coding	no KO assigned	Uncharacterized protein	0.611391	0.262313	0.0399169
CTHT_0002200	protein_coding	K14799 pre-rRNA-processing protein TSR1	Uncharacterized protein	0.611426	0.264057	0.0413239
CTHT_0057470	protein_coding	K14407 cleavage stimulation factor subunit 2	Putative polyadenylation factor	0.611922	0.246179	0.0276994
CTHT_0032240	protein_coding	K13291 terminal uridylyltransferase [EC:2.7.7.52]	Uncharacterized protein	0.614042	0.218685	0.0121249
CTHT_0038270	protein_coding	K15436 transportin-3	Putative mRNA transport regulator (Mtr10) protein	0.616067	0.26434	0.0399177
CTHT_0035610	protein_coding	K14399 polyribonucleotide 5'-hydroxyl-kinase [EC:2.7.1.78]	mRNA cleavage and polyadenylation factor CLP1	0.618137	0.274507	0.0477177
CTHT_0059780	protein_coding	K02737 20S proteasome subunit beta 5 [EC:3.4.25.1]	Proteasome subunit beta type (EC 3.4.25.1)	0.62129	0.263266	0.0374892
CTHT_0022090	protein_coding	K00222 Delta14-sterol reductase [EC:1.3.1.70]	Putative small nuclear ribonucleoprotein	0.622496	0.233095	0.0174711
CTHT_0018060	protein_coding	no KO assigned	Uncharacterized protein	0.623109	0.225252	0.0135639
CTHT_0056620	protein_coding	K20291 conserved oligomeric Golgi complex subunit 4	Uncharacterized protein	0.625636	0.213066	0.00852732
CTHT_0024750	protein_coding	K10080 lectin, mannose-binding 1	Uncharacterized protein	0.630553	0.22314	0.011563
CTHT_0061680	protein_coding	K03650 tRNA modification GTPase [EC:3.6.-.-]	Mitochondrial GTPase mss1-like protein	0.63106	0.276486	0.0445905
CTHT_0059440	protein_coding	K17065 dynamin 1-like protein [EC:3.6.5.5]	Uncharacterized protein	0.632303	0.245989	0.0225045
CTHT_0009750	protein_coding	K18466 vacuolar protein sorting-associated protein 26	Vacuolar protein sorting-associated protein 26-like protein	0.632772	0.270696	0.0393612
CTHT_0003520	protein_coding	K12837 splicing factor U2AF 65 kDa subunit	U2 snRNP auxiliary factor large subunit	0.636541	0.248052	0.0227101
CTHT_0052760	protein_coding	K01836 phosphoacetylglucosamine mutase [EC:5.4.2.3]	Phosphoacetylglucosamine mutase (PAGM) (EC 5.4.2.3) (Acetylglucosamine phosphomutase) (N-acetylglucosamine-phosphate mutase)	0.641798	0.273394	0.0385342
CTHT_0027170	protein_coding	no KO assigned	Uncharacterized protein	0.643948	0.264617	0.0315319
CTHT_0027610	protein_coding	K12827 splicing factor 3A subunit 3	RNA splicing factor PRP9-like protein	0.647108	0.230643	0.0121919
CTHT_0072390	protein_coding	no KO assigned	Uncharacterized protein	0.649385	0.239822	0.0158034
CTHT_0008630	protein_coding	K00728 dolichyl-phosphate-mannose-protein mannosyltransferase [EC:2.4.1.109]	Dolichyl-phosphate-mannose-protein mannosyltransferase 2-like protein	0.650146	0.24817	0.0198487
CTHT_0063400	protein_coding	K01465 dihydroorotase [EC:3.5.2.3]	Dihydroorotase-like protein	0.651004	0.249043	0.0201226
CTHT_0074560	protein_coding	no KO assigned	Uncharacterized protein	0.651262	0.235029	0.0134
CTHT_0033980	protein_coding	no KO assigned	tRNA nucleotidyltransferase-like protein	0.651537	0.285483	0.0446029
CTHT_0020780	protein_coding	K05756 actin related protein 2/3 complex, subunit 3	Actin-related protein 2/3 complex subunit 3 (Arp2/3 complex 21 kDa subunit)	0.653972	0.278539	0.0385195
CTHT_0005680	protein_coding	K11568 DASH complex subunit DAD3	Uncharacterized protein	0.655979	0.261527	0.026214
CTHT_0010940	protein_coding	K14308 nuclear pore complex protein Nup54	Nucleoporin NUP57 (Nuclear pore protein NUP57)	0.657004	0.205193	0.00390391
CTHT_0016930	protein_coding	K20296 vacuolar protein sorting-associated protein 51	Uncharacterized protein	0.657719	0.226464	0.00931646
CTHT_0073220	protein_coding	no KO assigned	Uncharacterized protein	0.658568	0.272487	0.0328192
CTHT_0055580	protein_coding	K03030 26S proteasome regulatory subunit N11	26S proteasome regulatory subunit rpn11-like protein	0.659348	0.226696	0.00921123
CTHT_0024190	protein_coding	no KO assigned	Uncharacterized protein	0.664068	0.208794	0.00417604
CTHT_0028160	protein_coding	K04460 serine/threonine-protein phosphatase 5 [EC:3.1.3.16]	Serine/threonine-protein phosphatase (EC 3.1.3.16)	0.664538	0.240135	0.0135281
CTHT_0018850	protein_coding	K01183 chitinase [EC:3.2.1.14]	Chitinase-like protein	0.665845	0.272462	0.0307437
CTHT_0062040	protein_coding	K11374 elongator complex protein 2	RNA polymerase II elongator-like protein	0.668337	0.248806	0.01675
CTHT_0023990	protein_coding	K21456 glutathione synthase [EC:6.3.2.3]	Glutathione synthetase (GSH-S) (EC 6.3.2.3)	0.668825	0.271846	0.0295805
CTHT_0024920	protein_coding	no KO assigned	Putative transcription factor	0.669045	0.266662	0.0261703
CTHT_0008860	protein_coding	K13830 pentafunctional AROM polypeptide [EC:4.2.3.4 4.2.1.10 1.1.1.25 2.7.1.71 2.5.1.19]	Pentafunctional AROM polypeptide [Includes: Shikimate dehydrogenase (EC 1.1.1.25); Shikimate kinase (SK) (EC 2.7.1.71); 3-dehydroquinate synthase (DHQS) (EC 4.2.3.4); 3-dehydroquinate dehydratase (3-dehydroquinase) (EC 4.2.1.10); 3-phosphoshikimate 1-carboxyvinyltransferase (EC 2.5.1.19) (5-enolpyruvylshikimate-3-phosphate synthase) (EPSP synthase) (EPSPS)]	0.670506	0.279789	0.0344666
CTHT_0015900	protein_coding	no KO assigned	Uncharacterized protein	0.671951	0.227381	0.00809257
CTHT_0012960	protein_coding	no KO assigned	Uncharacterized protein	0.671975	0.265738	0.0248681
CTHT_0058600	protein_coding	K20813 thymine-DNA glycosylase [EC:3.2.2.29]	Hydrolase-like protein	0.672106	0.264814	0.0243481
CTHT_0069090	protein_coding	no KO assigned	Uncharacterized protein	0.672563	0.23992	0.0122743
CTHT_0033910	protein_coding	no KO assigned	Putative amino acid sensor-independent protein	0.673397	0.275207	0.0305545
CTHT_0029080	protein_coding	K08956 AFG3 family protein [EC:3.4.24.-]	Mitochondrial respiratory chain complexes assembly protein rca1-like protein	0.673559	0.231785	0.00927345
CTHT_0054220	protein_coding	no KO assigned	Uncharacterized protein	0.674472	0.270359	0.0270826
CTHT_0059040	protein_coding	no KO assigned	Ring finger-like protein	0.67478	0.292243	0.0419307
CTHT_0068860	protein_coding	K03676 glutaredoxin 3	Uncharacterized protein	0.675042	0.288212	0.0389596
CTHT_0004770	protein_coding	K01855 tRNA pseudouridine38/39 synthase [EC:5.4.99.45]	Pseudouridylate synthase-like protein	0.677695	0.249223	0.0153451
CTHT_0050690	protein_coding	no KO assigned	Uncharacterized protein	0.678593	0.299722	0.0464556
CTHT_0065510	protein_coding	no KO assigned	Uncharacterized protein	0.678785	0.298454	0.0453986
CTHT_0032790	protein_coding	K00729 dolichyl-phosphate beta-glucosyltransferase [EC:2.4.1.117]	Dolichyl-phosphate beta-glucosyltransferase-like protein	0.678972	0.23492	0.0096699
CTHT_0068330	protein_coding	K04079 molecular chaperone HtpG	Heat shock protein hsp90-like protein	0.68034	0.295374	0.0424929
CTHT_0049000	protein_coding	K05236 coatomer subunit alpha	Coatomer subunit alpha	0.681169	0.251446	0.0157551
CTHT_0028900	protein_coding	no KO assigned	Uncharacterized protein	0.681314	0.19578	0.00161739
CTHT_0061920	protein_coding	K14845 RAT1-interacting protein	Uncharacterized protein	0.685836	0.202453	0.00219527
CTHT_0025140	protein_coding	no KO assigned	Uncharacterized protein	0.685938	0.221023	0.00526607
CTHT_0023300	protein_coding	K20181 vacuolar protein sorting-associated protein 18	Putative vacuolar protein sorting-associated protein	0.688576	0.229611	0.00715733
CTHT_0002950	protein_coding	K12843 U4/U6 small nuclear ribonucleoprotein PRP3	Putative U4/U6 small nuclear ribonucleoprotein	0.689429	0.271288	0.0241549
CTHT_0031980	protein_coding	K14307 nucleoporin p58/p45	Nucleoporin NUP49 (Nuclear pore protein NUP49)	0.690522	0.265174	0.0206292
CTHT_0028270	protein_coding	K11376 elongator complex protein 5	Uncharacterized protein	0.694538	0.241431	0.010044
CTHT_0059390	protein_coding	no KO assigned	Uncharacterized protein	0.696972	0.286436	0.0315442
CTHT_0025300	protein_coding	no KO assigned	Uncharacterized protein	0.697801	0.263401	0.0184458
CTHT_0043630	protein_coding	no KO assigned	Putative chaperone binding protein	0.697862	0.242772	0.0101038
CTHT_0012710	protein_coding	K16075 magnesium transporter	NONE-like protein	0.698906	0.271436	0.0222492
CTHT_0045130	protein_coding	K20346 p24 family protein alpha	Uncharacterized protein	0.699437	0.250238	0.0125521
CTHT_0036990	protein_coding	K10863 aprataxin [EC:3.1.11.7 3.1.11.8 3.1.12.2]	Uncharacterized protein	0.700728	0.296568	0.0372848
CTHT_0059400	protein_coding	K20520 drebrin-like protein	Putative actin binding protein	0.701256	0.208268	0.00234734
CTHT_0006430	protein_coding	K03872 transcription elongation factor B, polypeptide 1	Putative elongin-C protein	0.701322	0.294758	0.0358373
CTHT_0017030	protein_coding	K14007 protein transport protein SEC24	Putative ER to golgi transport protein	0.706557	0.298688	0.0370415
CTHT_0034230	protein_coding	no KO assigned	Membrane-spanning ATPase-like protein	0.707776	0.277266	0.0234932
CTHT_0065480	protein_coding	K00869 mevalonate kinase [EC:2.7.1.36]	Mevalonate kinase-like protein	0.709059	0.302353	0.0387161
CTHT_0025400	protein_coding	K01057 6-phosphogluconolactonase [EC:3.1.1.31]	6-phosphogluconolactonase-like protein	0.709864	0.291874	0.0316274
CTHT_0039310	protein_coding	no KO assigned	Putative pyridoxal phosphate binding protein	0.710968	0.298774	0.0358177
CTHT_0044010	protein_coding	K03037 26S proteasome regulatory subunit N7	26S proteasome regulatory subunit-like protein	0.712319	0.242526	0.00851349
CTHT_0007050	protein_coding	K11551 central kinetochore subunit Mis15/CHL4	Uncharacterized protein	0.713477	0.308101	0.0413115
CTHT_0015880	protein_coding	K15331 tRNA (uracil-5-)-methyltransferase [EC:2.1.1.35]	tRNA (Uracil-5-)-methyltransferase-like protein	0.714682	0.282603	0.0248679
CTHT_0005410	protein_coding	K11274 chromosome transmission fidelity protein 4	Uncharacterized protein	0.715257	0.257218	0.0130469
CTHT_0044030	protein_coding	K02913 large subunit ribosomal protein L33	Uncharacterized protein	0.716226	0.183655	0.000375774
CTHT_0028250	protein_coding	K08517 vesicle transport protein SEC22	Uncharacterized protein	0.716848	0.247895	0.00964005
CTHT_0023720	protein_coding	no KO assigned	Phosphoinositide phospholipase C (EC 3.1.4.11)	0.71693	0.318377	0.0477177
CTHT_0003210	protein_coding	K15278 solute carrier family 35 (UDP-xylose/UDP-N-acetylglucosamine transporter), member B4	Uncharacterized protein	0.717026	0.310669	0.0420146
CTHT_0066820	protein_coding	K02155 V-type H+-transporting ATPase 16kDa proteolipid subunit	V-type proton ATPase proteolipid subunit	0.717704	0.270563	0.0182709
CTHT_0035210	protein_coding	no KO assigned	Uncharacterized protein	0.72069	0.305731	0.037706
CTHT_0051080	protein_coding	no KO assigned	Phosphoglycolate phosphatase-like protein	0.722775	0.264133	0.0147188
CTHT_0060980	protein_coding	K19950 protein transport protein SEC9	Uncharacterized protein	0.723932	0.279943	0.0216078
CTHT_0033350	protein_coding	K00327 NADPH-ferrihemoprotein reductase [EC:1.6.2.4]	NADPH--cytochrome P450 reductase (CPR) (p450R) (EC 1.6.2.4)	0.724266	0.212974	0.00210438
CTHT_0033730	protein_coding	K03107 signal recognition particle subunit SRP68	Signal recognition particle subunit SRP68 (SRP68)	0.728705	0.323063	0.0473247
CTHT_0054460	protein_coding	K09496 T-complex protein 1 subunit delta	T-complex protein 1 subunit delta	0.729606	0.269606	0.0158741
CTHT_0058610	protein_coding	K00972 UDP-N-acetylglucosamine/UDP-N-acetylgalactosamine diphosphorylase [EC:2.7.7.23 2.7.7.83]	UDP-N-acetylglucosamine pyrophosphorylase-like protein	0.729747	0.278007	0.0196018
CTHT_0041370	protein_coding	no KO assigned	Uncharacterized protein	0.732198	0.313369	0.0394417
CTHT_0033790	protein_coding	K03248 translation initiation factor 3 subunit G	Eukaryotic translation initiation factor 3 subunit G (eIF3g) (Eukaryotic translation initiation factor 3 RNA-binding subunit) (eIF-3 RNA-binding subunit) (Translation initiation factor eIF3 p33 subunit homolog) (eIF3 p33 homolog)	0.737072	0.315757	0.0396229
CTHT_0031330	protein_coding	K01652 acetolactate synthase I/II/III large subunit [EC:2.2.1.6]	Acetolactate synthase (EC 2.2.1.6)	0.737496	0.282365	0.0202382
CTHT_0032110	protein_coding	no KO assigned	Uncharacterized protein	0.73758	0.296172	0.0273843
CTHT_0057770	protein_coding	K08794 calcium/calmodulin-dependent protein kinase I [EC:2.7.11.17]	Calcium/calmodulin-dependent protein kinase-like protein	0.737904	0.249228	0.00797578
CTHT_0054050	protein_coding	no KO assigned	U2 small nuclear ribonucleoprotein B'-like protein	0.739503	0.286297	0.0217764
CTHT_0054880	protein_coding	no KO assigned	WD40 repeat-containing protein	0.741481	0.281017	0.0189633
CTHT_0008890	protein_coding	K20286 TATA element modulatory factor	Uncharacterized protein	0.741514	0.182928	0.000214402
CTHT_0042620	protein_coding	K03267 peptide chain release factor subunit 3	Uncharacterized protein	0.741601	0.292187	0.0243481
CTHT_0046360	protein_coding	K15454 tRNA pseudouridine32 synthase [EC:5.4.99.28]	Uncharacterized protein	0.741919	0.309979	0.034653
CTHT_0062540	protein_coding	K01915 glutamine synthetase [EC:6.3.1.2]	Glutamine synthetase (EC 6.3.1.2)	0.742633	0.307548	0.0329978
CTHT_0010150	protein_coding	K14844 pumilio homology domain family member 6	Uncharacterized protein	0.744505	0.315399	0.0374489
CTHT_0023970	protein_coding	K17764 maintenance of mitochondrial morphology protein 1	Maintenance of mitochondrial morphology protein 1	0.74473	0.290849	0.0230323
CTHT_0068460	protein_coding	no KO assigned	Uncharacterized protein	0.745879	0.266156	0.0123036
CTHT_0040150	protein_coding	no KO assigned	Uncharacterized protein	0.746461	0.305418	0.030733
CTHT_0059270	protein_coding	no KO assigned	Uncharacterized protein	0.746886	0.251539	0.00778313
CTHT_0017810	protein_coding	K01265 methionyl aminopeptidase [EC:3.4.11.18]	Methionine aminopeptidase (EC 3.4.11.18)	0.748625	0.325985	0.0431813
CTHT_0005150	protein_coding	K14684 solute carrier family 25 (mitochondrial phosphate transporter), member 23/24/25/41	Uncharacterized protein	0.748946	0.312731	0.0345796
CTHT_0044610	protein_coding	K20363 protein transport protein YIP1	Uncharacterized protein	0.749027	0.260694	0.0101435
CTHT_0037520	protein_coding	K14765 U3 small nucleolar ribonucleoprotein protein LCP5	U3 small nucleolar ribonucleoprotein protein lcp5-like protein	0.750057	0.294076	0.0236094
CTHT_0061200	protein_coding	K17790 mitochondrial import inner membrane translocase subunit TIM22	Mitochondrial import inner membrane translocase subunit tim22-like protein	0.750181	0.266467	0.0119087
CTHT_0064380	protein_coding	K05292 phosphatidylinositol glycan, class T	Uncharacterized protein	0.751913	0.299091	0.0258458
CTHT_0045270	protein_coding	K17275 plastin-1	Uncharacterized protein	0.754651	0.244149	0.00545661
CTHT_0007540	protein_coding	no KO assigned	Putative inorganic phosphate transporter protein	0.75626	0.331815	0.0449137
CTHT_0068610	protein_coding	K12274 translocation protein SEC72	Uncharacterized protein	0.756572	0.228127	0.00275162
CTHT_0009190	protein_coding	no KO assigned	Signal peptidase complex-like protein	0.757053	0.258551	0.00872515
CTHT_0057200	protein_coding	K01739 cystathionine gamma-synthase [EC:2.5.1.48]	Uncharacterized protein	0.75871	0.336392	0.047334
CTHT_0014330	protein_coding	K22139 mitochondrial pyruvate carrier 2	Mitochondrial pyruvate carrier	0.761966	0.264699	0.0099884
CTHT_0015830	protein_coding	no KO assigned	Uncharacterized protein	0.762124	0.283083	0.0164802
CTHT_0035440	protein_coding	no KO assigned	Uncharacterized protein	0.762533	0.335212	0.0453586
CTHT_0061640	protein_coding	K07127 5-hydroxyisourate hydrolase [EC:3.5.2.17]	5-hydroxyisourate hydrolase (HIU hydrolase) (HIUHase) (EC 3.5.2.17)	0.762544	0.223236	0.00200273
CTHT_0058080	protein_coding	K10732 GINS complex subunit 1	DNA replication complex GINS protein psf1-like protein	0.766279	0.278056	0.0139537
CTHT_0034290	protein_coding	K11313 transcription initiation protein SPT3	Uncharacterized protein	0.766843	0.286559	0.0172214
CTHT_0033550	protein_coding	no KO assigned	Uncharacterized protein	0.766978	0.236329	0.0034156
CTHT_0005870	protein_coding	K12620 U6 snRNA-associated Sm-like protein LSm1	Uncharacterized protein	0.767087	0.263148	0.00906156
CTHT_0053730	protein_coding	no KO assigned	Dihydroneopterin aldolase-like protein	0.767237	0.298898	0.0226705
CTHT_0033560	protein_coding	no KO assigned	Uncharacterized protein	0.767283	0.231901	0.00281529
CTHT_0008000	protein_coding	K03681 exosome complex component RRP40	Uncharacterized protein	0.769396	0.261425	0.00837361
CTHT_0069610	protein_coding	no KO assigned	Uncharacterized protein	0.770599	0.250431	0.00567417
CTHT_0031070	protein_coding	no KO assigned	Uncharacterized protein	0.771764	0.32643	0.0371483
CTHT_0054270	protein_coding	K08497 protein transport protein SEC20	Uncharacterized protein	0.772262	0.302294	0.0233742
CTHT_0058700	protein_coding	no KO assigned	Uncharacterized protein	0.773451	0.278057	0.0130156
CTHT_0045220	protein_coding	K15508 21S rRNA (uridine2791-2'-O)-methyltransferase [EC:2.1.1.168]	Uncharacterized protein	0.774483	0.280591	0.013783
CTHT_0048480	protein_coding	K01719 uroporphyrinogen-III synthase [EC:4.2.1.75]	UROS (Uroporphyrinogen-III cosynthetase)-like protein	0.774656	0.342315	0.0465496
CTHT_0045080	protein_coding	K03679 exosome complex component RRP4	Putative exosome complex protein	0.776716	0.296773	0.0199729
CTHT_0031090	protein_coding	no KO assigned	Uncharacterized protein	0.776762	0.32483	0.034828
CTHT_0056540	protein_coding	K12667 oligosaccharyltransferase complex subunit delta (ribophorin II)	Oligosaccharyltransferase subunit-like protein	0.777999	0.326727	0.0356859
CTHT_0023070	protein_coding	no KO assigned	Uncharacterized protein	0.779595	0.332231	0.038602
CTHT_0048750	protein_coding	no KO assigned	Protein-lysine N-methyltransferase EFM5 (EC 2.1.1.-) (Elongation factor methyltransferase 5)	0.779598	0.34719	0.0484203
CTHT_0048890	protein_coding	no KO assigned	Uncharacterized protein	0.780163	0.276667	0.0117677
CTHT_0006060	protein_coding	no KO assigned	Uncharacterized protein	0.7803	0.345844	0.0472627
CTHT_0021080	protein_coding	no KO assigned	Uncharacterized protein	0.780823	0.328684	0.0361691
CTHT_0002870	protein_coding	K12589 exosome complex component RRP42	Uncharacterized protein	0.782801	0.32108	0.0311856
CTHT_0028170	protein_coding	K14528 ribonuclease P/MRP protein subunit POP8 [EC:3.1.26.5]	Uncharacterized protein	0.783332	0.292044	0.0169376
CTHT_0067850	protein_coding	K12391 AP-1 complex subunit gamma-1	AP-1 complex subunit gamma-1-like protein	0.785097	0.217577	0.00105124
CTHT_0055290	protein_coding	K00021 hydroxymethylglutaryl-CoA reductase (NADPH) [EC:1.1.1.34]	3-hydroxy-3-methylglutaryl coenzyme A reductase (HMG-CoA reductase) (EC 1.1.1.34)	0.785454	0.26502	0.00790693
CTHT_0017410	protein_coding	K15026 translation initiation factor 2A	Eukaryotic translation initiation factor 2A (eIF-2A)	0.785865	0.338382	0.0406501
CTHT_0054870	protein_coding	K14026 SEL1 protein	Ubiquitin-protein ligase-like protein	0.786508	0.236825	0.00271462
CTHT_0070880	protein_coding	no KO assigned	Uncharacterized protein	0.787338	0.23836	0.00286072
CTHT_0049270	protein_coding	no KO assigned	WD repeat-containing protein	0.788674	0.347763	0.0460873
CTHT_0016180	protein_coding	no KO assigned	Uncharacterized protein	0.792457	0.259721	0.00612073
[truncated: 1,738 more rows]

## Sheet: Xyl_Ref
Gene	Type	KO	Description	log2FoldChange	lfcSE	padj
CTHT_0067930	protein_coding	no KO assigned	Receptor-like protein	-10.2682	0.468948	6.84006e-103
CTHT_0064430	protein_coding	no KO assigned	Uncharacterized protein	-8.73938	0.537401	7.38802e-57
CTHT_0004620	protein_coding	K13953 alcohol dehydrogenase, propanol-preferring [EC:1.1.1.1]	Dehydrogenase-like protein	-8.0207	0.61636	1.02863e-36
CTHT_0039430	protein_coding	no KO assigned	Uncharacterized protein	-7.33457	0.545127	3.50006e-39
CTHT_0052510	protein_coding	no KO assigned	Uncharacterized protein	-7.27862	0.37014	3.95255e-83
CTHT_0001090	protein_coding	no KO assigned	Uncharacterized protein	-7.08376	0.938467	3.80892e-13
CTHT_0050380	protein_coding	no KO assigned	Putative nicotinamide mononucleotide transmembrane transporter protein	-7.03009	0.510906	5.75959e-41
CTHT_0038620	protein_coding	no KO assigned	Uncharacterized protein	-6.88715	0.536109	8.0798e-36
CTHT_0006570	protein_coding	K00128 aldehyde dehydrogenase (NAD+) [EC:1.2.1.3]	Mitochondrial aldehyde dehydrogenase-like protein	-6.73222	0.420964	5.25226e-55
CTHT_0013830	pseudogene			-6.48665	0.932507	2.33604e-11
CTHT_0042540	protein_coding	K01673 carbonic anhydrase [EC:4.2.1.1]	Carbonic anhydrase (EC 4.2.1.1) (Carbonate dehydratase)	-6.46145	0.519527	1.19481e-33
CTHT_0053510	protein_coding	no KO assigned	Uncharacterized protein	-6.43401	0.441706	8.81661e-46
CTHT_0016840	protein_coding	no KO assigned	Uncharacterized protein	-6.21628	0.362089	2.80389e-63
CTHT_0070380	protein_coding	no KO assigned	Uncharacterized protein	-6.18006	0.367061	7.36503e-61
CTHT_0043210	protein_coding	K00058 D-3-phosphoglycerate dehydrogenase / 2-oxoglutarate reductase [EC:1.1.1.95 1.1.1.399]	D-3-phosphoglycerate dehydrogenase (EC 1.1.1.95)	-6.10946	0.950644	7.26278e-10
CTHT_0066550	protein_coding	no KO assigned	Uncharacterized protein	-5.96319	0.385055	1.29617e-51
CTHT_0008210	protein_coding	no KO assigned	Uncharacterized protein	-5.88828	0.541863	5.69951e-26
CTHT_0040210	protein_coding	no KO assigned	Uncharacterized protein	-5.81294	0.457802	5.04857e-35
CTHT_0027680	protein_coding	K00323 NAD(P) transhydrogenase [EC:1.6.1.2]	Mitochondrial nicotinamide nucleotide transhydrogenase-like protein	-5.54249	0.42662	1.34218e-36
CTHT_0037590	protein_coding	no KO assigned	Uncharacterized protein	-5.21224	0.723398	4.31626e-12
CTHT_0072450	protein_coding	no KO assigned	Uncharacterized protein	-5.18224	0.540625	1.67591e-20
CTHT_0042630	protein_coding	K15104 solute carrier family 25 (mitochondrial oxoglutarate transporter), member 11	Uncharacterized protein	-5.1821	0.217355	8.98792e-122
CTHT_0018640	protein_coding	no KO assigned	Uncharacterized protein	-5.17694	0.806497	7.61179e-10
CTHT_0001520	protein_coding	K00106 xanthine dehydrogenase/oxidase [EC:1.17.1.4 1.17.3.2]	Xanthine dehydrogenase-like protein	-5.17313	0.509654	8.04135e-23
CTHT_0010040	protein_coding	no KO assigned	Uncharacterized protein	-5.08744	0.594435	1.42558e-16
CTHT_0023840	protein_coding	no KO assigned	Uncharacterized protein	-5.05814	0.773527	3.61267e-10
CTHT_0044390	protein_coding	K01610 phosphoenolpyruvate carboxykinase (ATP) [EC:4.1.1.49]	Phosphoenolpyruvate carboxykinase-like protein	-5.03206	0.412224	1.86729e-32
CTHT_0020640	protein_coding	no KO assigned	Uncharacterized protein	-5.02126	0.490702	3.54684e-23
CTHT_0019610	protein_coding	no KO assigned	Receptor-like protein	-5.01745	0.319592	5.03868e-53
CTHT_0042460	protein_coding	K03841 fructose-1,6-bisphosphatase I [EC:3.1.3.11]	Fructose-1,6-bisphosphatase-like protein	-4.95676	0.374438	5.84787e-38
CTHT_0051450	protein_coding	K01908 propionyl-CoA synthetase [EC:6.2.1.17]	Uncharacterized protein	-4.90941	0.311675	2.31737e-53
CTHT_0053060	protein_coding	no KO assigned	Uncharacterized protein	-4.90106	0.26475	1.33629e-73
CTHT_0062160	protein_coding	K15082 DNA repair protein RAD7	DNA repair protein rad7-like protein	-4.83683	0.690342	1.67525e-11
CTHT_0035500	protein_coding	no KO assigned	Uncharacterized protein	-4.82481	0.826741	2.39193e-08
CTHT_0074600	protein_coding	no KO assigned	Uncharacterized protein	-4.81306	0.653253	1.38676e-12
CTHT_0055510	protein_coding	K16261 yeast amino acid transporter	Uncharacterized protein	-4.79835	0.606017	2.36376e-14
CTHT_0073110	protein_coding	no KO assigned	Uncharacterized protein	-4.75208	1.00156	6.41721e-06
CTHT_0033430	protein_coding	no KO assigned	N-acetyltransferase-like protein	-4.74919	0.712622	1.61312e-10
CTHT_0015650	protein_coding	no KO assigned	Uncharacterized protein	-4.72979	0.785429	8.26248e-09
CTHT_0061740	protein_coding	K01288 carboxypeptidase D [EC:3.4.16.6]	Carboxypeptidase (EC 3.4.16.-)	-4.72403	0.727199	4.73082e-10
ENSRNA049505723	rRNA			-4.72227	0.763717	3.21303e-09
CTHT_0002310	protein_coding	no KO assigned	Uncharacterized protein	-4.71593	0.213924	3.89353e-104
CTHT_0015800	protein_coding	no KO assigned	Uncharacterized protein	-4.70898	0.718153	3.21519e-10
CTHT_0049570	protein_coding	no KO assigned	Uncharacterized protein	-4.70071	0.554511	2.75134e-16
CTHT_0057370	protein_coding	no KO assigned	RING-type E3 ubiquitin transferase (EC 2.3.2.27)	-4.65455	0.508938	9.1996e-19
CTHT_0064770	protein_coding	no KO assigned	Uncharacterized protein	-4.64394	0.48626	2.32323e-20
CTHT_0022740	protein_coding	no KO assigned	Uncharacterized protein	-4.63116	0.525091	1.60886e-17
CTHT_0041810	protein_coding	no KO assigned	G1/S-specific cyclin pcl1 (Cyclin hcs26)-like protein	-4.61632	0.410191	8.74614e-28
CTHT_0001380	protein_coding	no KO assigned	Uncharacterized protein	-4.59497	0.446853	2.15491e-23
CTHT_0015160	protein_coding	no KO assigned	Uncharacterized protein	-4.57681	0.538204	2.22413e-16
CTHT_0002890	protein_coding	no KO assigned	Acid phosphatase-like protein	-4.57258	0.50819	3.37907e-18
ENSRNA049505615	rRNA			-4.5297	0.936208	4.15504e-06
CTHT_0000710	protein_coding	no KO assigned	Uncharacterized protein	-4.45589	0.296696	1.3505e-48
CTHT_0037600	protein_coding	K01051 pectinesterase [EC:3.1.1.11]	Pectinesterase (EC 3.1.1.11)	-4.45498	0.587321	2.8988e-13
CTHT_0064000	protein_coding	K08095 cutinase [EC:3.1.1.74]	Cutinase (EC 3.1.1.74)	-4.43979	0.56948	5.98167e-14
CTHT_0008170	protein_coding	no KO assigned	Uncharacterized protein	-4.42071	0.49978	1.28457e-17
CTHT_0064460	protein_coding	no KO assigned	Uncharacterized protein	-4.41446	0.3911	6.12947e-28
CTHT_0030700	protein_coding	no KO assigned	Uncharacterized protein	-4.3997	0.467597	8.50236e-20
CTHT_0014200	protein_coding	K00866 choline kinase [EC:2.7.1.32]	Choline kinase-like protein	-4.39581	0.444955	1.0682e-21
CTHT_0014420	protein_coding	no KO assigned	Uncharacterized protein	-4.39471	0.519871	3.33751e-16
CTHT_0070420	protein_coding	no KO assigned	Uncharacterized protein	-4.3666	0.46953	2.30832e-19
CTHT_0016830	protein_coding	no KO assigned	Uncharacterized protein	-4.34698	0.482544	3.10372e-18
CTHT_0052680	protein_coding	no KO assigned	Uncharacterized protein	-4.33428	0.383588	5.37617e-28
CTHT_0060390	protein_coding	no KO assigned	Uncharacterized protein	-4.28303	0.336984	4.40889e-35
CTHT_0013290	protein_coding	no KO assigned	Uncharacterized protein	-4.26737	0.534111	1.36367e-14
CTHT_0011240	protein_coding	no KO assigned	Uncharacterized protein	-4.25359	0.892788	5.86073e-06
CTHT_0049760	protein_coding	no KO assigned	Uncharacterized protein	-4.25139	0.488124	4.09231e-17
CTHT_0033820	protein_coding	no KO assigned	Uncharacterized protein	-4.2508	0.437076	4.50631e-21
CTHT_0056770	protein_coding	no KO assigned	Uncharacterized protein	-4.23523	0.297474	9.09898e-44
ENSRNA049505577	rRNA			-4.23247	0.848314	2.02867e-06
CTHT_0039370	protein_coding	K03885 NADH dehydrogenase [EC:1.6.99.3]	64 kDa mitochondrial NADH dehydrogenase-like protein	-4.23052	0.374121	4.90359e-28
CTHT_0044690	protein_coding	no KO assigned	Uncharacterized protein	-4.21402	0.588058	5.59689e-12
CTHT_0073520	protein_coding	no KO assigned	Uncharacterized protein	-4.14805	0.55278	5.22687e-13
CTHT_0040510	protein_coding	no KO assigned	Uncharacterized protein	-4.13898	0.639846	5.57981e-10
CTHT_0069240	protein_coding	no KO assigned	Uncharacterized protein	-4.11203	0.928946	2.66142e-05
CTHT_0002140	protein_coding	no KO assigned	Uncharacterized protein	-4.10592	0.334609	8.75466e-33
CTHT_0066630	protein_coding	no KO assigned	Uncharacterized protein	-4.09748	0.382063	2.48938e-25
CTHT_0013550	protein_coding	no KO assigned	Uncharacterized protein	-4.09747	0.489753	6.77602e-16
CTHT_0031780	protein_coding	no KO assigned	Uncharacterized protein	-4.09122	0.495628	1.66763e-15
CTHT_0006740	protein_coding	no KO assigned	Uncharacterized protein	-4.07989	0.429015	3.37864e-20
CTHT_0064290	protein_coding	no KO assigned	Uncharacterized protein	-4.07632	0.427813	2.85917e-20
CTHT_0024210	protein_coding	no KO assigned	Uncharacterized protein	-4.07049	0.521449	5.54486e-14
CTHT_0048030	protein_coding	no KO assigned	Uncharacterized protein	-4.0573	0.759008	3.42762e-07
CTHT_0019460	protein_coding	no KO assigned	Uncharacterized protein	-4.05349	0.683449	1.39528e-08
CTHT_0019710	protein_coding	no KO assigned	Uncharacterized protein	-4.04384	0.993555	0.000118834
CTHT_0050980	protein_coding	no KO assigned	Uncharacterized protein	-4.01646	0.353269	2.49851e-28
CTHT_0047120	protein_coding	no KO assigned	Uncharacterized protein	-4.01113	0.301831	3.08355e-38
CTHT_0071370	protein_coding	K00365 urate oxidase [EC:1.7.3.3]	Uricase (EC 1.7.3.3) (Urate oxidase)	-4.00652	0.560399	6.26674e-12
CTHT_0057390	protein_coding	K06902 MFS transporter, UMF1 family	Autophagy-related protein	-4.00018	0.322235	1.58358e-33
CTHT_0044510	pseudogene			-3.99579	0.572984	2.07682e-11
CTHT_0011140	protein_coding	no KO assigned	SWIRM domain-containing protein	-3.9955	0.306957	9.96911e-37
CTHT_0000810	protein_coding	no KO assigned	Zinc finger domain-containing protein	-3.99371	0.326954	1.71213e-32
CTHT_0047290	protein_coding	no KO assigned	Uncharacterized protein	-3.96782	0.731942	2.30698e-07
CTHT_0056110	protein_coding	no KO assigned	Uncharacterized protein	-3.96329	0.679459	2.4318e-08
CTHT_0054100	protein_coding	no KO assigned	Uncharacterized protein	-3.95602	0.520245	2.51442e-13
CTHT_0018630	protein_coding	no KO assigned	Uncharacterized protein	-3.94804	0.495713	1.65325e-14
CTHT_0063450	protein_coding	no KO assigned	Uncharacterized protein	-3.92295	0.603996	4.76199e-10
CTHT_0052820	protein_coding	no KO assigned	Uncharacterized protein	-3.90384	0.481397	5.25832e-15
CTHT_0022770	protein_coding	no KO assigned	Uncharacterized protein	-3.90073	0.318408	1.11153e-32
ENSRNA049505693	snRNA			-3.84095	0.290467	6.98571e-38
CTHT_0024440	protein_coding	no KO assigned	Uncharacterized protein	-3.83668	0.335702	1.2998e-28
CTHT_0040020	protein_coding	no KO assigned	Uncharacterized protein	-3.83137	0.414946	4.16486e-19
CTHT_0017690	protein_coding	K01027 3-oxoacid CoA-transferase [EC:2.8.3.5]	Succinyl-CoA:3-ketoacid-coenzyme A transferase (EC 2.8.3.5)	-3.83052	0.532326	4.60477e-12
CTHT_0068660	protein_coding	no KO assigned	Lipoxygenase-like protein	-3.81877	0.577078	2.18205e-10
CTHT_0019230	protein_coding	no KO assigned	Uncharacterized protein	-3.80845	0.724838	5.43897e-07
CTHT_0018290	protein_coding	no KO assigned	Uncharacterized protein	-3.78702	0.36738	1.67028e-23
CTHT_0056360	protein_coding	no KO assigned	Uncharacterized protein	-3.77266	0.634955	1.31225e-08
CTHT_0020030	protein_coding	no KO assigned	Uncharacterized protein	-3.77069	0.418196	2.88832e-18
CTHT_0020750	protein_coding	no KO assigned	Carboxylic ester hydrolase (EC 3.1.1.-)	-3.76809	0.502254	5.28514e-13
CTHT_0012510	protein_coding	K01638 malate synthase [EC:2.3.3.9]	Malate synthase (EC 2.3.3.9)	-3.76358	0.241399	2.66529e-52
CTHT_0001440	protein_coding	K08764 sterol carrier protein 2 [EC:2.3.1.176]	Putative sterol carrier protein	-3.76041	0.430334	3.2057e-17
CTHT_0067090	protein_coding	no KO assigned	Uncharacterized protein	-3.75229	0.43859	1.46175e-16
CTHT_0037760	protein_coding	no KO assigned	Uncharacterized protein	-3.74108	0.413991	2.41959e-18
CTHT_0038630	protein_coding	no KO assigned	2-nitropropane dioxygenase-like protein	-3.74062	0.378172	9.54847e-22
CTHT_0058470	protein_coding	no KO assigned	Uncharacterized protein	-3.72885	0.456884	3.51589e-15
CTHT_0037160	protein_coding	no KO assigned	Uncharacterized protein	-3.72489	0.362153	2.10846e-23
CTHT_0035810	protein_coding	no KO assigned	Uncharacterized protein	-3.71635	0.326003	1.78469e-28
CTHT_0057010	protein_coding	no KO assigned	Uncharacterized protein	-3.71396	0.503442	1.29903e-12
CTHT_0059210	protein_coding	no KO assigned	Carbon-nitrogen ligase-like protein	-3.71073	0.664938	9.85911e-08
CTHT_0018110	protein_coding	no KO assigned	Uncharacterized protein	-3.70996	0.902943	0.000101576
CTHT_0023820	protein_coding	no KO assigned	Uncharacterized protein	-3.70266	0.586979	1.50694e-09
CTHT_0051020	protein_coding	no KO assigned	Uncharacterized protein	-3.69779	0.396239	1.71478e-19
CTHT_0072240	protein_coding	no KO assigned	Uncharacterized protein	-3.69562	0.953068	0.00025269
CTHT_0047520	protein_coding	no KO assigned	Uncharacterized protein	-3.67575	0.478826	1.46595e-13
CTHT_0017080	protein_coding	no KO assigned	Uncharacterized protein	-3.66092	0.563722	4.78325e-10
CTHT_0024530	protein_coding	no KO assigned	Putative DNA damage-responsive protein	-3.65733	0.734927	2.15478e-06
CTHT_0021260	protein_coding	no KO assigned	Uncharacterized protein	-3.64648	0.436935	8.01887e-16
CTHT_0031700	protein_coding	no KO assigned	Cation channel-like protein	-3.64592	0.424539	1.12419e-16
CTHT_0049460	protein_coding	no KO assigned	Uncharacterized protein	-3.64536	0.842028	4.04412e-05
CTHT_0003390	protein_coding	no KO assigned	Uncharacterized protein	-3.64527	0.366453	5.58711e-22
CTHT_0040200	protein_coding	no KO assigned	Uncharacterized protein	-3.64481	0.391551	2.13146e-19
CTHT_0027520	protein_coding	no KO assigned	Uncharacterized protein	-3.63808	0.492226	1.17887e-12
CTHT_0068030	protein_coding	no KO assigned	Uncharacterized protein	-3.63276	0.523929	2.71731e-11
CTHT_0007010	protein_coding	no KO assigned	Transferase-like protein	-3.62901	0.464134	5.03669e-14
CTHT_0012490	protein_coding	no KO assigned	Uncharacterized protein	-3.62226	0.562939	6.90574e-10
CTHT_0040010	protein_coding	no KO assigned	Uncharacterized protein	-3.60415	0.634836	5.8372e-08
CTHT_0016800	protein_coding	K00276 primary-amine oxidase [EC:1.4.3.21]	Amine oxidase (EC 1.4.3.-)	-3.59742	0.436637	1.89008e-15
CTHT_0030660	tRNA			-3.59686	1.12905	0.00287698
CTHT_0049890	protein_coding	no KO assigned	Uncharacterized protein	-3.58583	0.711208	1.5653e-06
CTHT_0045850	protein_coding	no KO assigned	Uncharacterized protein	-3.58578	0.408064	2.13567e-17
CTHT_0004580	protein_coding	no KO assigned	Uncharacterized protein	-3.57584	0.473791	3.83188e-13
CTHT_0072120	protein_coding	K20061 arrestin-related trafficking adapter 3/6	Uncharacterized protein	-3.57518	0.300646	7.23998e-31
CTHT_0027530	protein_coding	no KO assigned	Uncharacterized protein	-3.57031	0.38521	3.05357e-19
CTHT_0060720	protein_coding	no KO assigned	Uncharacterized protein	-3.56947	0.96231	0.000475951
CTHT_0030600	protein_coding	K20246 L-histidine Nalpha-methyltransferase / hercynylcysteine S-oxide synthase [EC:2.1.1.44 1.14.99.51]	Uncharacterized protein	-3.56627	0.367873	6.04138e-21
CTHT_0037880	protein_coding	no KO assigned	Uncharacterized protein	-3.56509	0.574704	2.85669e-09
CTHT_0072420	protein_coding	no KO assigned	Uncharacterized protein	-3.56073	0.256208	9.31781e-42
CTHT_0035140	protein_coding	no KO assigned	Uncharacterized protein	-3.54912	0.58347	5.81949e-09
CTHT_0049970	protein_coding	no KO assigned	Uncharacterized protein	-3.54857	0.594306	1.10954e-08
CTHT_0051520	protein_coding	no KO assigned	Uncharacterized protein	-3.54779	1.12841	0.00328407
CTHT_0004930	protein_coding	no KO assigned	Uncharacterized protein	-3.53881	0.404174	2.77268e-17
CTHT_0031360	protein_coding	no KO assigned	Uncharacterized protein	-3.53229	0.684637	8.80886e-07
CTHT_0035230	protein_coding	no KO assigned	Uncharacterized protein	-3.52654	1.06226	0.00186203
CTHT_0074320	protein_coding	no KO assigned	Uncharacterized protein	-3.52398	0.550391	8.43487e-10
ENSRNA049505714	rRNA			-3.51489	0.649015	2.37018e-07
CTHT_0013670	protein_coding	no KO assigned	Uncharacterized protein	-3.51485	0.547009	7.30879e-10
CTHT_0025960	protein_coding	no KO assigned	Uncharacterized protein	-3.50175	0.414239	3.33751e-16
CTHT_0025230	protein_coding	no KO assigned	Uncharacterized protein	-3.49861	0.36429	1.41093e-20
CTHT_0020420	protein_coding	K03787 5'-nucleotidase [EC:3.1.3.5]	Uncharacterized protein	-3.49648	0.98629	0.000860557
CTHT_0001790	protein_coding	K16261 yeast amino acid transporter	Uncharacterized protein	-3.4921	0.560943	2.49473e-09
CTHT_0035040	protein_coding	no KO assigned	Uncharacterized protein	-3.49155	0.328216	6.06648e-25
CTHT_0060010	protein_coding	K00294 1-pyrroline-5-carboxylate dehydrogenase [EC:1.2.1.88]	Delta-1-pyrroline-5-carboxylate dehydrogenase-like protein	-3.48843	0.605501	3.63853e-08
CTHT_0067150	protein_coding	no KO assigned	Uncharacterized protein	-3.48655	0.992356	0.000960133
CTHT_0024050	protein_coding	no KO assigned	Uncharacterized protein	-3.48435	0.328985	9.72176e-25
CTHT_0037440	protein_coding	no KO assigned	Uncharacterized protein	-3.4811	0.575798	7.22657e-09
CTHT_0065980	protein_coding	K15289 solute carrier family 35, member F5	Uncharacterized protein	-3.46534	0.230955	1.61372e-48
CTHT_0022130	protein_coding	K19356 lytic cellulose monooxygenase (C1-hydroxylating) [EC:1.14.99.54]	Putative cellulose binding protein	-3.46343	0.375905	4.99999e-19
CTHT_0047450	protein_coding	no KO assigned	Uncharacterized protein	-3.45843	0.295153	5.17301e-30
CTHT_0037870	protein_coding	no KO assigned	Uncharacterized protein	-3.44753	0.330125	4.32698e-24
CTHT_0037950	protein_coding	K21989 calcium permeable stress-gated cation channel	Putative phosphate metabolism protein	-3.4417	0.34578	5.29217e-22
CTHT_0050540	protein_coding	K00469 inositol oxygenase [EC:1.13.99.1]	Inositol oxygenase-like protein	-3.43339	0.349853	1.95778e-21
CTHT_0044270	protein_coding	no KO assigned	Uncharacterized protein	-3.43022	0.265182	2.68833e-36
CTHT_0023010	protein_coding	no KO assigned	Uncharacterized protein	-3.42724	0.347782	1.34277e-21
CTHT_0021660	protein_coding	K16261 yeast amino acid transporter	Amino acid permease-like protein	-3.4205	0.296916	4.69378e-29
CTHT_0052050	protein_coding	no KO assigned	Uncharacterized protein	-3.41912	0.491818	2.39986e-11
CTHT_0065430	pseudogene			-3.41691	0.695462	2.92598e-06
CTHT_0008850	protein_coding	no KO assigned	Putative transcription activator protein	-3.41293	0.471251	3.33132e-12
CTHT_0028640	protein_coding	K00249 acyl-CoA dehydrogenase [EC:1.3.8.7]	Dehydrogenase-like protein	-3.41231	0.416924	2.9218e-15
CTHT_0060710	protein_coding	K15728 phosphatidate phosphatase LPIN [EC:3.1.3.4]	Uncharacterized protein	-3.41158	0.221272	3.46749e-51
CTHT_0047620	protein_coding	no KO assigned	Putative FAD binding protein	-3.40134	0.338146	1.94073e-22
CTHT_0016100	protein_coding	no KO assigned	Uncharacterized protein	-3.39904	0.317275	2.80273e-25
CTHT_0060030	protein_coding	no KO assigned	Uncharacterized protein	-3.39324	0.47414	5.98202e-12
CTHT_0054110	protein_coding	no KO assigned	Uncharacterized protein	-3.39216	0.683548	2.30303e-06
CTHT_0001470	protein_coding	no KO assigned	Uncharacterized protein	-3.38885	0.61841	1.68821e-07
CTHT_0071400	protein_coding	no KO assigned	Uncharacterized protein	-3.3887	0.184824	3.17922e-72
CTHT_0015790	protein_coding	no KO assigned	Uncharacterized protein	-3.38377	0.726436	9.59571e-06
CTHT_0071960	protein_coding	K03782 catalase-peroxidase [EC:1.11.1.21]	Catalase-peroxidase (CP) (EC 1.11.1.21) (Peroxidase/catalase)	-3.37833	0.354851	3.06836e-20
CTHT_0003710	protein_coding	no KO assigned	Uncharacterized protein	-3.37612	0.45198	6.70338e-13
CTHT_0026770	protein_coding	no KO assigned	Uncharacterized protein	-3.3705	0.338708	5.40332e-22
CTHT_0058550	protein_coding	no KO assigned	Uncharacterized protein	-3.36465	0.334137	1.75479e-22
CTHT_0044750	protein_coding	no KO assigned	Uncharacterized protein	-3.36392	0.559858	8.92221e-09
CTHT_0017840	protein_coding	no KO assigned	Uncharacterized protein	-3.36247	0.530132	1.22239e-09
CTHT_0043310	protein_coding	no KO assigned	Uncharacterized protein	-3.35985	0.532046	1.44277e-09
CTHT_0034930	protein_coding	no KO assigned	Uncharacterized protein	-3.35725	0.447129	5.08594e-13
CTHT_0070490	protein_coding	K05012 chloride channel 3/4/5	Voltage-gated chloride channel-like protein	-3.35076	0.374291	5.03723e-18
CTHT_0064670	protein_coding	no KO assigned	Uncharacterized protein	-3.34965	0.40175	8.5496e-16
CTHT_0062680	protein_coding	no KO assigned	Uncharacterized protein	-3.34352	0.351882	3.63424e-20
CTHT_0061550	protein_coding	no KO assigned	Uncharacterized protein	-3.3413	0.368884	2.01286e-18
CTHT_0047470	protein_coding	K14209 solute carrier family 36 (proton-coupled amino acid transporter)	Uncharacterized protein	-3.34108	0.559168	1.08237e-08
CTHT_0010070	protein_coding	no KO assigned	Uncharacterized protein	-3.33357	0.431108	9.63684e-14
CTHT_0049050	protein_coding	no KO assigned	Putative ARF guanyl-nucleotide exchange factor	-3.33192	0.342908	4.89072e-21
CTHT_0048900	protein_coding	no KO assigned	Uncharacterized protein	-3.32304	0.250419	3.93249e-38
CTHT_0063380	protein_coding	no KO assigned	Uncharacterized protein	-3.31998	1.07642	0.00395748
CTHT_0046760	protein_coding	no KO assigned	Uncharacterized protein	-3.31557	0.728263	1.53603e-05
CTHT_0019660	protein_coding	no KO assigned	Uncharacterized protein	-3.31043	0.574503	3.62128e-08
CTHT_0045170	protein_coding	no KO assigned	Uncharacterized protein	-3.3093	0.520096	1.07859e-09
CTHT_0019330	protein_coding	K01082 3'(2'), 5'-bisphosphate nucleotidase [EC:3.1.3.7]	Uncharacterized protein	-3.30817	0.453302	2.25877e-12
CTHT_0012260	protein_coding	no KO assigned	Putative FAD binding protein	-3.30257	0.414962	1.72787e-14
CTHT_0027980	protein_coding	no KO assigned	Uncharacterized protein	-3.30203	0.507606	4.46962e-10
CTHT_0052710	protein_coding	no KO assigned	Uncharacterized protein	-3.30083	0.390742	3.49561e-16
CTHT_0066300	protein_coding	K00948 ribose-phosphate pyrophosphokinase [EC:2.7.6.1]	Ribose-phosphate pyrophosphokinase-like protein	-3.30014	0.491041	1.11913e-10
CTHT_0049030	protein_coding	no KO assigned	Putative sugar transporter protein	-3.29639	0.549845	9.6336e-09
CTHT_0039880	protein_coding	no KO assigned	Uncharacterized protein	-3.29629	0.915176	0.000704109
CTHT_0053360	protein_coding	no KO assigned	Uncharacterized protein	-3.29591	0.348559	5.59255e-20
CTHT_0029910	protein_coding	no KO assigned	PAS domain-containing protein	-3.28967	0.494076	1.67512e-10
CTHT_0073320	protein_coding	no KO assigned	Uncharacterized protein	-3.28857	0.231773	1.77807e-43
CTHT_0043850	protein_coding	no KO assigned	Uncharacterized protein	-3.28817	0.747417	2.99814e-05
CTHT_0039620	protein_coding	no KO assigned	Uncharacterized protein	-3.28681	0.730806	1.95816e-05
CTHT_0062400	protein_coding	K03305 proton-dependent oligopeptide transporter, POT family	Peptide transporter-like protein	-3.28513	0.668767	2.93866e-06
CTHT_0003500	protein_coding	no KO assigned	Uncharacterized protein	-3.28259	0.327956	3.10853e-22
CTHT_0010670	protein_coding	no KO assigned	Uncharacterized protein	-3.2794	0.344406	3.03271e-20
CTHT_0045400	protein_coding	no KO assigned	Uncharacterized protein	-3.26441	0.560208	2.5157e-08
CTHT_0050760	protein_coding	no KO assigned	Uncharacterized protein	-3.26405	0.731426	2.28222e-05
CTHT_0039420	protein_coding	no KO assigned	Uncharacterized protein	-3.26288	1.0808	0.00482687
CTHT_0010030	protein_coding	K00925 acetate kinase [EC:2.7.2.1]	Probable acetate kinase (EC 2.7.2.1) (Acetokinase)	-3.26275	0.543984	9.49631e-09
CTHT_0010370	protein_coding	no KO assigned	Uncharacterized protein	-3.26018	0.465744	1.74308e-11
CTHT_0003120	protein_coding	no KO assigned	Uncharacterized protein	-3.25878	0.326053	3.55769e-22
CTHT_0027020	protein_coding	K15371 glutamate dehydrogenase [EC:1.4.1.2]	NAD-specific glutamate dehydrogenase (EC 1.4.1.2)	-3.25643	0.384513	2.94877e-16
CTHT_0005440	protein_coding	K00624 carnitine O-acetyltransferase [EC:2.3.1.7]	Mitochondrial carnitine acetyltransferase-like protein	-3.25206	0.413912	3.77543e-14
CTHT_0032210	protein_coding	no KO assigned	Uncharacterized protein	-3.24166	0.490757	2.35477e-10
CTHT_0015140	protein_coding	no KO assigned	Urea amidolyase-like protein	-3.22662	0.322696	3.42803e-22
CTHT_0041310	protein_coding	no KO assigned	Uncharacterized protein	-3.22024	0.327718	1.74465e-21
CTHT_0044480	protein_coding	no KO assigned	Uncharacterized protein	-3.2162	0.427098	4.34206e-13
CTHT_0044740	protein_coding	no KO assigned	Uncharacterized protein	-3.20466	0.69338	1.12858e-05
CTHT_0061480	protein_coding	no KO assigned	Uncharacterized protein	-3.19865	0.37583	2.10013e-16
CTHT_0050460	protein_coding	no KO assigned	Uncharacterized protein	-3.19403	0.307813	8.51308e-24
CTHT_0018100	protein_coding	no KO assigned	Uncharacterized protein	-3.18445	0.907958	0.000981398
CTHT_0072290	protein_coding	no KO assigned	Uncharacterized protein	-3.18377	0.433996	1.73605e-12
CTHT_0055260	protein_coding	no KO assigned	Uncharacterized protein	-3.17477	0.348238	1.18933e-18
CTHT_0046260	protein_coding	no KO assigned	Uncharacterized protein	-3.16647	0.587134	2.66792e-07
CTHT_0019650	protein_coding	K05972 acetylxylan esterase [EC:3.1.1.72]	Putative cellulose binding protein	-3.16096	0.542188	2.47452e-08
CTHT_0041160	protein_coding	no KO assigned	Uncharacterized protein	-3.15657	0.473144	1.54339e-10
CTHT_0055120	protein_coding	no KO assigned	Uncharacterized protein	-3.15537	0.296191	5.17478e-25
CTHT_0042310	protein_coding	K08331 autophagy-related protein 13	Autophagy-related protein 13	-3.14835	0.243045	2.17036e-36
CTHT_0018850	protein_coding	K01183 chitinase [EC:3.2.1.14]	Chitinase-like protein	-3.14801	0.272659	3.53418e-29
CTHT_0021790	protein_coding	K15100 solute carrier family 25 (mitochondrial citrate transporter), member 1	Putative mitochondrial succinate-fumarate transporter protein	-3.14577	0.499719	1.63198e-09
CTHT_0009960	protein_coding	no KO assigned	Uncharacterized protein	-3.13435	0.318453	1.49813e-21
CTHT_0046640	protein_coding	no KO assigned	Uncharacterized protein	-3.13007	0.372896	5.4038e-16
CTHT_0053390	pseudogene			-3.12554	0.704951	2.58073e-05
CTHT_0060930	protein_coding	no KO assigned	Uncharacterized protein	-3.12369	0.375021	9.14084e-16
CTHT_0011740	protein_coding	K18550 IMP and pyridine-specific 5'-nucleotidase [EC:3.1.3.99 3.1.3.-]	IMP-specific 5'-nucleotidase 1 (EC 3.1.3.-)	-3.12084	0.372581	6.26035e-16
CTHT_0003280	protein_coding	no KO assigned	Uncharacterized protein	-3.12018	0.427548	2.25877e-12
CTHT_0070950	protein_coding	K08269 serine/threonine-protein kinase ULK2 [EC:2.7.11.1]	Serine/threonine protein kinase-like protein	-3.11362	0.381837	3.71914e-15
CTHT_0002170	protein_coding	no KO assigned	Uncharacterized protein	-3.10367	0.295771	2.6002e-24
CTHT_0043750	protein_coding	K08900 mitochondrial chaperone BCS1	Uncharacterized protein	-3.10033	0.512528	7.0952e-09
CTHT_0008570	protein_coding	no KO assigned	Uncharacterized protein	-3.09787	0.833823	0.000465848
CTHT_0041210	protein_coding	no KO assigned	Uncharacterized protein	-3.09287	0.528688	2.21386e-08
CTHT_0048640	protein_coding	no KO assigned	Uncharacterized protein	-3.0915	0.510496	6.8156e-09
CTHT_0032320	protein_coding	no KO assigned	Uncharacterized protein	-3.08332	0.324115	3.28667e-20
CTHT_0017130	protein_coding	no KO assigned	Uncharacterized protein	-3.08174	0.390025	2.68642e-14
CTHT_0002330	protein_coding	no KO assigned	Carboxylic ester hydrolase (EC 3.1.1.-)	-3.07322	0.427629	4.87594e-12
CTHT_0011150	protein_coding	no KO assigned	Reductase-like protein	-3.07275	0.854357	0.000717798
CTHT_0012690	protein_coding	no KO assigned	Helicase-like protein	-3.07033	0.296774	1.15398e-23
CTHT_0050450	protein_coding	no KO assigned	Uncharacterized protein	-3.06653	0.353999	6.10375e-17
CTHT_0026820	protein_coding	no KO assigned	Uncharacterized protein	-3.06595	0.442422	2.78824e-11
CTHT_0056590	protein_coding	no KO assigned	Uncharacterized protein	-3.06471	0.255128	1.80788e-31
CTHT_0035980	protein_coding	no KO assigned	Uncharacterized protein	-3.06071	0.417674	1.83018e-12
CTHT_0072280	protein_coding	K00799 glutathione S-transferase [EC:2.5.1.18]	Glutathione S-transferase-like protein	-3.05842	0.326187	1.15117e-19
CTHT_0046630	protein_coding	no KO assigned	Uncharacterized protein	-3.05648	1.03303	0.00580555
CTHT_0045380	protein_coding	no KO assigned	Putative amino acid transmembrane transporter protein	-3.04553	0.532356	4.58265e-08
CTHT_0042370	protein_coding	no KO assigned	Uncharacterized protein	-3.0441	0.322377	6.32705e-20
CTHT_0001480	protein_coding	no KO assigned	Uncharacterized protein	-3.04245	0.446557	6.08052e-11
CTHT_0068090	protein_coding	no KO assigned	Reductase-like protein	-3.04088	0.352224	7.71291e-17
CTHT_0063860	protein_coding	no KO assigned	Uncharacterized protein	-3.03846	0.428441	9.33678e-12
CTHT_0028770	protein_coding	no KO assigned	Uncharacterized protein	-3.0321	0.364265	9.51666e-16
CTHT_0041230	protein_coding	K12349 neutral ceramidase [EC:3.5.1.23]	Uncharacterized protein	-3.02669	0.411163	1.45487e-12
CTHT_0066250	protein_coding	no KO assigned	2-nitropropane dioxygenase-like protein	-3.0265	0.269622	1.1898e-27
CTHT_0072230	protein_coding	no KO assigned	Uncharacterized protein	-3.02336	0.493493	4.51272e-09
CTHT_0009360	protein_coding	K21545 C2H2 transcription facotor	Zinc finger domain-containing protein	-3.01975	0.278982	8.82925e-26
CTHT_0029040	protein_coding	no KO assigned	Uncharacterized protein	-3.0179	0.416738	3.34072e-12
CTHT_0073150	protein_coding	K08773 RalA-binding protein 1	GTPase-activating protein (GAP)-like protein	-3.01411	0.357794	4.23838e-16
CTHT_0020600	protein_coding	no KO assigned	Uncharacterized protein	-3.00977	0.740701	0.000122116
CTHT_0064060	protein_coding	no KO assigned	Metalloprotease MEP1-like protein	-3.00916	0.409566	1.60462e-12
CTHT_0049960	protein_coding	no KO assigned	Uncharacterized protein	-3.00713	1.14017	0.0145288
CTHT_0073780	protein_coding	no KO assigned	Uncharacterized protein	-3.00358	0.371316	6.1826e-15
CTHT_0068360	protein_coding	no KO assigned	Uncharacterized protein	-3.0029	0.289764	9.71197e-24
CTHT_0010460	protein_coding	no KO assigned	Uncharacterized protein	-3.00128	0.558929	3.02554e-07
CTHT_0008200	protein_coding	no KO assigned	Uncharacterized protein	-2.99807	0.502966	1.17637e-08
CTHT_0003380	protein_coding	no KO assigned	Uncharacterized protein	-2.99572	0.676785	2.66244e-05
CTHT_0074290	protein_coding	no KO assigned	Uncharacterized protein	-2.99548	0.437822	5.04104e-11
CTHT_0050150	protein_coding	K18339 2-keto-3-deoxy-L-rhamnonate aldolase [EC:4.1.2.53]	Uncharacterized protein	-2.98967	0.457678	3.76249e-10
CTHT_0053550	protein_coding	no KO assigned	Uncharacterized protein	-2.98349	0.383092	6.363e-14
CTHT_0046910	protein_coding	no KO assigned	Uncharacterized protein	-2.98307	0.798956	0.000434783
CTHT_0005980	protein_coding	no KO assigned	Putative fatty acid binding protein	-2.98262	0.45885	4.61089e-10
CTHT_0023680	protein_coding	no KO assigned	Serine/threonine protein kinase-like protein	-2.98015	0.264501	7.59116e-28
CTHT_0029490	protein_coding	no KO assigned	Helicase-like protein	-2.96676	0.287341	1.41879e-23
CTHT_0041420	protein_coding	no KO assigned	Sporulation-specific glucan 1,3-beta-glucosidase-like protein	-2.96661	0.348276	1.98919e-16
CTHT_0002110	protein_coding	no KO assigned	Uncharacterized protein	-2.95795	0.770864	0.000294321
CTHT_0034760	protein_coding	no KO assigned	Uncharacterized protein	-2.95658	0.646344	1.3958e-05
CTHT_0018090	protein_coding	no KO assigned	Uncharacterized protein	-2.95613	0.794662	0.000457511
CTHT_0050870	protein_coding	no KO assigned	Uncharacterized protein	-2.95542	0.349613	3.33751e-16
CTHT_0015990	protein_coding	no KO assigned	Uncharacterized protein	-2.95378	0.382774	1.08665e-13
CTHT_0057090	protein_coding	no KO assigned	Uncharacterized protein	-2.95318	0.538785	1.67725e-07
CTHT_0023230	protein_coding	no KO assigned	Putative forkhead transcription factor	-2.94841	0.31816	3.08715e-19
CTHT_0044650	protein_coding	no KO assigned	Uncharacterized protein	-2.94623	0.607924	4.00195e-06
CTHT_0035150	protein_coding	no KO assigned	Uncharacterized protein	-2.94531	0.341034	7.5244e-17
CTHT_0000840	protein_coding	no KO assigned	Uncharacterized protein	-2.94126	0.326949	3.41812e-18
CTHT_0000640	protein_coding	no KO assigned	Uncharacterized protein	-2.9385	0.415962	1.12703e-11
CTHT_0031620	protein_coding	no KO assigned	Uncharacterized protein	-2.93655	0.555371	4.58617e-07
CTHT_0056750	protein_coding	K06889 uncharacterized protein	Uncharacterized protein	-2.9344	0.300095	2.76096e-21
CTHT_0050620	tRNA			-2.93397	1.15045	0.0183305
CTHT_0011270	protein_coding	no KO assigned	Uncharacterized protein	-2.93163	0.44756	3.35745e-10
CTHT_0064610	protein_coding	no KO assigned	Uncharacterized protein	-2.92678	0.393582	8.48683e-13
CTHT_0048960	protein_coding	no KO assigned	Uncharacterized protein	-2.92032	0.252764	3.26317e-29
CTHT_0047320	protein_coding	no KO assigned	Uncharacterized protein	-2.92001	0.638475	1.40117e-05
CTHT_0005010	protein_coding	no KO assigned	Uncharacterized protein	-2.91287	0.464696	1.91883e-09
CTHT_0047250	protein_coding	no KO assigned	Uncharacterized protein	-2.90611	0.336002	6.81897e-17
CTHT_0048570	protein_coding	no KO assigned	Uncharacterized protein	-2.9054	0.51857	8.74846e-08
CTHT_0045810	protein_coding	no KO assigned	Uncharacterized protein	-2.90406	0.759405	0.000308461
CTHT_0058890	protein_coding	no KO assigned	Sulfuric ester hydrolase-like protein	-2.90238	0.605477	5.13762e-06
CTHT_0070750	protein_coding	K17900 lipase ATG15 [EC:3.1.1.3]	Putative lysis of subvacuolar cytoplasm to vacuole targeted bodies protein	-2.90169	0.291296	4.9032e-22
CTHT_0043820	protein_coding	no KO assigned	Uncharacterized protein	-2.89672	0.225341	7.44423e-36
CTHT_0021110	protein_coding	no KO assigned	Putative solute:hydrogen antiporter protein	-2.89392	0.420703	3.93312e-11
CTHT_0011830	protein_coding	no KO assigned	Uncharacterized protein	-2.88322	0.488473	1.64323e-08
CTHT_0056230	protein_coding	no KO assigned	Uncharacterized protein	-2.88276	0.31528	9.34221e-19
CTHT_0035850	protein_coding	no KO assigned	Uncharacterized protein	-2.87974	0.521531	1.35506e-07
CTHT_0030570	protein_coding	no KO assigned	Uncharacterized protein	-2.87848	0.275546	4.19226e-24
CTHT_0010390	protein_coding	no KO assigned	Uncharacterized protein	-2.87745	0.362185	1.92732e-14
CTHT_0018960	protein_coding	no KO assigned	Uncharacterized protein	-2.8732	0.381989	4.61831e-13
CTHT_0064300	protein_coding	no KO assigned	Uncharacterized protein	-2.87074	0.703898	0.000115061
CTHT_0071850	protein_coding	no KO assigned	Uncharacterized protein	-2.86728	0.522646	1.63951e-07
CTHT_0016510	protein_coding	no KO assigned	Uncharacterized protein	-2.86163	0.468566	5.0435e-09
CTHT_0053670	protein_coding	no KO assigned	Uncharacterized protein	-2.86148	0.358488	1.44441e-14
CTHT_0050090	protein_coding	no KO assigned	Uncharacterized protein	-2.86081	0.52192	1.67689e-07
CTHT_0025770	protein_coding	K13524 4-aminobutyrate aminotransferase / (S)-3-amino-2-methylpropionate transaminase [EC:2.6.1.19 2.6.1.22]	4-aminobutyrate aminotransferase-like protein	-2.85595	0.308013	2.9625e-19
ENSRNA049505603	rRNA			-2.85553	0.716448	0.000166271
CTHT_0029360	protein_coding	no KO assigned	Uncharacterized protein	-2.85485	0.370535	1.18719e-13
CTHT_0065410	protein_coding	no KO assigned	Putative transcription factor	-2.85193	0.245481	1.56211e-29
CTHT_0033800	protein_coding	no KO assigned	Uncharacterized protein	-2.84598	0.297172	1.8199e-20
CTHT_0005860	protein_coding	K06685 MOB kinase activator 1	Maintenance of ploidy protein mob1-like protein	-2.83279	0.298821	4.46439e-20
CTHT_0019140	protein_coding	no KO assigned	Uncharacterized protein	-2.83236	0.480406	1.70582e-08
CTHT_0013610	protein_coding	no KO assigned	Aspartic-type endopeptidase-like protein	-2.83236	0.362934	5.6289e-14
CTHT_0022170	protein_coding	no KO assigned	Uncharacterized protein	-2.83026	0.268667	1.71015e-24
CTHT_0029150	protein_coding	K18106 D-galacturonate reductase [EC:1.1.1.-]	Uncharacterized protein	-2.82904	0.468276	7.40692e-09
CTHT_0008160	protein_coding	K01336 cerevisin [EC:3.4.21.48]	Serine-type endopeptidase-like protein	-2.824	0.253267	2.70507e-27
CTHT_0053290	protein_coding	no KO assigned	Uncharacterized protein	-2.8218	0.450586	1.98474e-09
CTHT_0031340	protein_coding	no KO assigned	Uncharacterized protein	-2.81896	0.780907	0.000683969
CTHT_0018670	protein_coding	no KO assigned	Uncharacterized protein	-2.81826	0.397514	9.47536e-12
CTHT_0045440	protein_coding	no KO assigned	Parallel beta-helix repeat-containing protein	-2.81762	0.928986	0.00464049
CTHT_0029570	protein_coding	no KO assigned	Uncharacterized protein	-2.81533	0.346317	4.50647e-15
CTHT_0015980	protein_coding	no KO assigned	1,3-beta-glucanosyltransferase (EC 2.4.1.-)	-2.81481	0.334299	4.37007e-16
CTHT_0071270	protein_coding	no KO assigned	SANT SWI3, ADA2, N-coR and TFIIIB'' DNA-binding domain-containing protein	-2.80408	0.38253	1.80197e-12
CTHT_0021540	protein_coding	no KO assigned	Calcium-dependent cysteine-type endopeptidase-like protein	-2.79989	0.324699	8.39952e-17
CTHT_0052640	protein_coding	no KO assigned	Uncharacterized protein	-2.79823	0.258715	9.57251e-26
CTHT_0050280	protein_coding	no KO assigned	Uncharacterized protein (Fragment)	-2.79642	0.617858	1.72975e-05
CTHT_0041260	protein_coding	K08770 ubiquitin C	Uncharacterized protein	-2.79506	0.351979	1.97803e-14
CTHT_0063180	protein_coding	no KO assigned	Uncharacterized protein	-2.7945	0.38237	2.09977e-12
CTHT_0017280	protein_coding	no KO assigned	Putative resistance protein	-2.79419	0.457067	4.86741e-09
CTHT_0020460	protein_coding	no KO assigned	Uncharacterized protein	-2.7854	0.723437	0.000280166
CTHT_0000760	protein_coding	no KO assigned	Uncharacterized protein	-2.78509	0.851035	0.00217462
CTHT_0044600	protein_coding	K11493 regulator of chromosome condensation	Putative regulator of chromosome condensation protein	-2.78394	0.292064	2.76662e-20
CTHT_0036830	protein_coding	K11976 TRIAD3; E3 ubiquitin-protein ligase RNF216 [EC:2.3.2.31]	Uncharacterized protein	-2.78127	0.474753	2.10896e-08
CTHT_0030880	protein_coding	no KO assigned	Uncharacterized protein	-2.77894	0.218889	5.11051e-35
CTHT_0064450	protein_coding	K15272 solute carrier family 35 (UDP-sugar transporter), member A1/2/3	Uncharacterized protein	-2.77755	0.39106	8.69019e-12
CTHT_0016470	protein_coding	no KO assigned	Uncharacterized protein	-2.77668	0.635556	3.42393e-05
CTHT_0056600	protein_coding	K06062 histone acetyltransferase [EC:2.3.1.48]	Uncharacterized protein	-2.77518	0.181476	2.23948e-50
CTHT_0050810	protein_coding	no KO assigned	Uncharacterized protein	-2.77103	0.271948	5.41005e-23
CTHT_0033840	protein_coding	no KO assigned	Uncharacterized protein	-2.76939	0.417151	1.89689e-10
CTHT_0050910	protein_coding	no KO assigned	Uncharacterized protein	-2.76906	0.307404	3.11317e-18
CTHT_0073990	protein_coding	no KO assigned	Uncharacterized protein	-2.76707	0.320629	7.92096e-17
CTHT_0046590	protein_coding	no KO assigned	Uncharacterized protein	-2.76681	0.360928	1.5864e-13
ENSRNA049505814	SRP_RNA			-2.76362	0.435147	1.16175e-09
CTHT_0068130	protein_coding	no KO assigned	Uncharacterized protein	-2.76036	0.315201	2.73673e-17
CTHT_0048270	protein_coding	no KO assigned	Uncharacterized protein	-2.75942	0.304434	1.90865e-18
CTHT_0039130	protein_coding	no KO assigned	Uncharacterized protein	-2.75573	1.0531	0.0153609
CTHT_0053000	protein_coding	no KO assigned	Uncharacterized protein	-2.75369	0.491633	8.82104e-08
CTHT_0036100	protein_coding	K05994 bacterial leucyl aminopeptidase [EC:3.4.11.10]	Peptide hydrolase (EC 3.4.-.-)	-2.75271	0.274185	2.32297e-22
CTHT_0058960	protein_coding	no KO assigned	Uncharacterized protein	-2.74658	0.518066	4.27697e-07
CTHT_0013330	protein_coding	no KO assigned	D-arabinitol dehydrogenase-like protein	-2.74646	0.398629	3.65385e-11
CTHT_0059770	protein_coding	no KO assigned	Uncharacterized protein	-2.74629	0.291389	7.35997e-20
CTHT_0049610	protein_coding	no KO assigned	Uncharacterized protein	-2.7446	0.85594	0.00269242
CTHT_0070910	protein_coding	K19845 GTPase-activating protein SAC7	Putative GTPase-activating protein	-2.74196	0.29847	6.37942e-19
CTHT_0013020	protein_coding	no KO assigned	Uncharacterized protein	-2.73977	0.416754	2.88218e-10
CTHT_0015810	protein_coding	no KO assigned	Uncharacterized protein	-2.73938	0.410785	1.57084e-10
CTHT_0040380	protein_coding	no KO assigned	Uncharacterized protein	-2.73525	0.372375	1.62429e-12
CTHT_0052720	protein_coding	no KO assigned	Uncharacterized protein	-2.73479	0.412707	2.05912e-10
CTHT_0039960	protein_coding	no KO assigned	O-methyltransferase-like protein	-2.73442	0.456279	9.73642e-09
CTHT_0030780	protein_coding	no KO assigned	Uncharacterized protein	-2.73394	0.621019	2.95976e-05
CTHT_0014450	protein_coding	no KO assigned	Uncharacterized protein	-2.73079	0.37157	1.58254e-12
CTHT_0039810	protein_coding	no KO assigned	Uncharacterized protein	-2.72733	0.665202	0.000105232
CTHT_0034540	protein_coding	no KO assigned	Uncharacterized protein	-2.71698	0.591059	1.26452e-05
CTHT_0067100	protein_coding	K01191 alpha-mannosidase [EC:3.2.1.24]	Alpha-mannosidase (EC 3.2.1.-)	-2.71555	0.262741	1.27973e-23
CTHT_0071870	protein_coding	no KO assigned	Uncharacterized protein	-2.71204	0.889125	0.00439853
CTHT_0015000	protein_coding	no KO assigned	Uncharacterized protein	-2.70786	0.451717	9.65829e-09
CTHT_0014070	protein_coding	no KO assigned	Uncharacterized protein	-2.70369	0.764967	0.000893705
CTHT_0021290	protein_coding	no KO assigned	Putative heat shock protein	-2.70328	0.541608	2.00938e-06
CTHT_0064570	protein_coding	no KO assigned	Uncharacterized protein	-2.70264	0.535788	1.54768e-06
CTHT_0022720	protein_coding	K03695 ATP-dependent Clp protease ATP-binding subunit ClpB	Putative heat shock protein	-2.70076	0.556662	3.89982e-06
CTHT_0040780	protein_coding	no KO assigned	Uncharacterized protein	-2.698	0.248573	6.49587e-26
CTHT_0039920	protein_coding	no KO assigned	Uncharacterized protein	-2.69728	0.367048	1.58978e-12
CTHT_0070940	protein_coding	K00819 ornithine--oxo-acid transaminase [EC:2.6.1.13]	Ornithine aminotransferase-like protein	-2.6909	0.388633	2.9017e-11
CTHT_0065870	protein_coding	no KO assigned	Uncharacterized protein	-2.69007	0.494877	2.13024e-07
CTHT_0035600	protein_coding	K12762 G protein-coupled receptor GPR1	Uncharacterized protein	-2.68803	0.506601	4.18811e-07
ENSRNA049505044	rRNA			-2.68754	0.788007	0.00137464
CTHT_0006270	protein_coding	K15283 solute carrier family 35, member E1	Uncharacterized protein	-2.68646	0.275114	3.12417e-21
CTHT_0010990	protein_coding	K06890 uncharacterized protein	Uncharacterized protein	-2.68434	0.312526	1.11462e-16
CTHT_0010360	protein_coding	no KO assigned	Uncharacterized protein	-2.68372	0.464453	3.31317e-08
CTHT_0005160	protein_coding	no KO assigned	Uncharacterized protein	-2.68285	0.571424	8.07593e-06
CTHT_0013320	protein_coding	K01969 3-methylcrotonyl-CoA carboxylase beta subunit [EC:6.4.1.4]	CoA carboxylase beta-like protein	-2.68056	0.473942	6.5518e-08
CTHT_0066050	protein_coding	no KO assigned	Uncharacterized protein	-2.68047	0.308112	4.452e-17
CTHT_0018010	protein_coding	no KO assigned	Monooxygenase-like protein	-2.67915	0.621217	4.33698e-05
CTHT_0003260	protein_coding	no KO assigned	Uncharacterized protein	-2.67788	0.36416	1.53967e-12
CTHT_0056850	protein_coding	K01768 adenylate cyclase [EC:4.6.1.1]	Adenylate cyclase-like protein	-2.67542	0.327838	3.53015e-15
CTHT_0037300	protein_coding	no KO assigned	Uncharacterized protein	-2.67397	0.558851	5.35103e-06
CTHT_0062720	protein_coding	no KO assigned	Uncharacterized protein	-2.67369	0.274886	4.47349e-21
CTHT_0029160	protein_coding	K18103 L-threo-3-deoxy-hexylosonate aldolase [EC:4.1.2.54]	Uncharacterized protein	-2.67226	0.549524	3.70089e-06
CTHT_0000560	protein_coding	no KO assigned	Uncharacterized protein	-2.67086	0.499221	3.34831e-07
CTHT_0010380	protein_coding	no KO assigned	Uncharacterized protein	-2.6686	1.1489	0.0327342
CTHT_0011450	protein_coding	no KO assigned	Triacylglycerol lipase-like protein	-2.66858	0.314668	2.67651e-16
CTHT_0035840	protein_coding	no KO assigned	Uncharacterized protein	-2.66731	0.512068	6.84317e-07
CTHT_0021770	protein_coding	no KO assigned	Uncharacterized protein	-2.66386	0.71729	0.00046784
CTHT_0015630	protein_coding	no KO assigned	Uncharacterized protein	-2.66377	0.609877	3.44124e-05
CTHT_0032570	protein_coding	no KO assigned	Uncharacterized protein	-2.66166	0.327525	4.60299e-15
CTHT_0033340	protein_coding	no KO assigned	Uncharacterized protein	-2.66135	0.446523	1.17999e-08
CTHT_0028370	protein_coding	no KO assigned	Uncharacterized protein	-2.65914	0.581537	1.40549e-05
CTHT_0074350	protein_coding	no KO assigned	O-methylsterigmatocystin oxidoreductase-like protein	-2.65821	0.354538	5.46468e-13
CTHT_0009790	protein_coding	no KO assigned	Uncharacterized protein	-2.65816	0.262488	1.00583e-22
CTHT_0019280	protein_coding	no KO assigned	Ion channel-like protein	-2.65669	0.577667	1.25223e-05
CTHT_0000750	protein_coding	no KO assigned	Uncharacterized protein	-2.65592	0.941137	0.00865542
CTHT_0062350	protein_coding	K01637 isocitrate lyase [EC:4.1.3.1]	Isocitrate lyase	-2.6533	0.519774	1.15345e-06
CTHT_0022710	protein_coding	no KO assigned	Putative L-ascorbic acid binding protein	-2.65174	0.406947	4.16529e-10
CTHT_0021880	protein_coding	no KO assigned	Uncharacterized protein	-2.6508	0.426203	2.58756e-09
CTHT_0037400	protein_coding	no KO assigned	Uncharacterized protein	-2.65075	0.369623	5.38249e-12
CTHT_0041990	protein_coding	K01497 GTP cyclohydrolase II [EC:3.5.4.25]	GTP cyclohydrolase-2-like protein	-2.65059	0.309297	1.29686e-16
CTHT_0008290	protein_coding	no KO assigned	Putative vea protein	-2.65052	0.388343	5.62417e-11
CTHT_0006200	protein_coding	no KO assigned	Uncharacterized protein	-2.64962	0.264466	2.84916e-22
CTHT_0063840	protein_coding	no KO assigned	Uncharacterized protein	-2.64893	0.444978	1.2309e-08
CTHT_0058910	protein_coding	no KO assigned	Uncharacterized protein	-2.64659	0.561001	7.28332e-06
CTHT_0023170	protein_coding	no KO assigned	Uncharacterized protein	-2.6446	0.234375	6.3556e-28
CTHT_0021700	protein_coding	no KO assigned	Uncharacterized protein	-2.64385	0.886681	0.00540755
CTHT_0030730	protein_coding	no KO assigned	Uncharacterized protein	-2.64073	0.416441	1.23357e-09
CTHT_0037460	protein_coding	no KO assigned	Uncharacterized protein	-2.63704	0.365248	3.89959e-12
CTHT_0004900	protein_coding	no KO assigned	Uncharacterized protein	-2.63545	0.5816	1.69089e-05
CTHT_0039050	protein_coding	no KO assigned	Uncharacterized protein	-2.63369	0.42515	3.00249e-09
CTHT_0044640	protein_coding	no KO assigned	Uncharacterized protein	-2.62966	0.420719	2.13895e-09
CTHT_0023520	protein_coding	no KO assigned	Uncharacterized protein	-2.62897	0.437439	8.86046e-09
CTHT_0051440	protein_coding	no KO assigned	Putative structural constituent of cell wall protein	-2.62824	0.31481	7.826e-16
CTHT_0027710	protein_coding	no KO assigned	Uncharacterized protein	-2.62633	0.331024	2.09031e-14
CTHT_0017320	protein_coding	no KO assigned	Uncharacterized protein	-2.62295	0.487219	2.80943e-07
CTHT_0065400	protein_coding	no KO assigned	Uncharacterized protein	-2.6226	0.313219	6.41297e-16
CTHT_0074230	protein_coding	no KO assigned	Uncharacterized protein	-2.62151	0.482997	2.22766e-07
CTHT_0010230	protein_coding	no KO assigned	Uncharacterized protein	-2.61746	0.882046	0.00565747
CTHT_0006050	protein_coding	no KO assigned	Putative cytokinesis protein	-2.61712	0.321265	3.95093e-15
CTHT_0000110	protein_coding	no KO assigned	Putative glycogen storage control protein	-2.61613	0.346739	3.89657e-13
CTHT_0024830	protein_coding	K15014 solute carrier family 29 (equilibrative nucleoside transporter), member 1/2/3	Putative nucleoside transporter protein	-2.61315	0.390724	1.38494e-10
CTHT_0024180	protein_coding	no KO assigned	Uncharacterized protein	-2.60776	0.377749	3.32506e-11
CTHT_0035700	protein_coding	no KO assigned	Uncharacterized protein	-2.60415	0.546922	5.94149e-06
CTHT_0032040	protein_coding	no KO assigned	Uncharacterized protein	-2.60317	0.275999	6.91613e-20
CTHT_0007920	protein_coding	K04345 protein kinase A [EC:2.7.11.11]	Uncharacterized protein	-2.60316	0.245843	9.94223e-25
CTHT_0063570	protein_coding	no KO assigned	Putative cell wall protein	-2.6012	0.320671	5.16515e-15
CTHT_0066760	protein_coding	no KO assigned	Uncharacterized protein	-2.6002	0.709362	0.000559872
CTHT_0016720	protein_coding	K01466 allantoinase [EC:3.5.2.5]	Allantoinase-like protein	-2.59275	0.540541	5.07323e-06
CTHT_0064600	protein_coding	no KO assigned	Uncharacterized protein	-2.59206	1.11866	0.0331614
CTHT_0049200	protein_coding	no KO assigned	Uncharacterized protein	-2.58923	0.255552	9.60583e-23
CTHT_0043110	protein_coding	no KO assigned	Uncharacterized protein	-2.58902	0.378479	5.07848e-11
CTHT_0014850	protein_coding	no KO assigned	Long-chain fatty-acid-CoA ligase-like protein	-2.58862	0.188125	5.75959e-41
CTHT_0058570	protein_coding	K14617 LMBR1 domain-containing protein 1	Putative cobalamin binding protein	-2.58722	0.430527	8.87841e-09
CTHT_0021620	protein_coding	no KO assigned	Uncharacterized protein	-2.58594	0.551329	8.25498e-06
CTHT_0042470	protein_coding	K07513 acetyl-CoA acyltransferase 1 [EC:2.3.1.16]	3-ketoacyl-CoA thiolase-like protein	-2.58561	0.506508	1.15345e-06
CTHT_0042810	protein_coding	no KO assigned	Uncharacterized protein	-2.58553	0.311334	1.11364e-15
CTHT_0024200	protein_coding	no KO assigned	Uncharacterized protein	-2.58421	0.542559	5.89877e-06
CTHT_0036450	protein_coding	no KO assigned	Uncharacterized protein	-2.58342	0.231056	1.9369e-27
CTHT_0058790	protein_coding	no KO assigned	Uncharacterized protein	-2.5825	0.636484	0.000125144
CTHT_0023810	protein_coding	no KO assigned	Uncharacterized protein	-2.5771	0.916103	0.00888378
CTHT_0000120	protein_coding	no KO assigned	Putative FAD binding protein	-2.57697	0.6626	0.000241798
CTHT_0071500	protein_coding	no KO assigned	Uncharacterized protein	-2.57555	0.395098	4.09729e-10
CTHT_0013450	protein_coding	no KO assigned	Putative rho1 guanine nucleotide exchange factor	-2.57337	0.333661	1.1206e-13
CTHT_0006590	protein_coding	no KO assigned	Prohibitin-like protein	-2.5729	0.382377	1.06117e-10
CTHT_0038030	protein_coding	K13535 cardiolipin-specific phospholipase [EC:3.1.1.-]	Uncharacterized protein	-2.57087	0.281331	9.78595e-19
CTHT_0012070	protein_coding	no KO assigned	Uncharacterized protein	-2.56778	0.563438	1.50435e-05
CTHT_0022760	protein_coding	no KO assigned	Uncharacterized protein	-2.56521	0.407002	1.55727e-09
CTHT_0020430	protein_coding	no KO assigned	Uncharacterized protein	-2.5617	0.575392	2.38381e-05
CTHT_0045860	protein_coding	no KO assigned	Putative DNA damage-responsive protein	-2.56003	0.586242	3.45367e-05
CTHT_0021870	protein_coding	K03362 F-box and WD-40 domain protein 1/11	Uncharacterized protein	-2.55342	0.354906	4.63633e-12
CTHT_0071010	protein_coding	no KO assigned	Uncharacterized protein	-2.54888	0.315743	7.05113e-15
CTHT_0062860	protein_coding	no KO assigned	Aspartic-type endopeptidase-like protein	-2.54693	0.539682	7.22908e-06
CTHT_0051320	protein_coding	no KO assigned	Uncharacterized protein	-2.54659	0.534029	5.75334e-06
CTHT_0050530	pseudogene			-2.54518	0.393907	5.8302e-10
CTHT_0061080	protein_coding	no KO assigned	Uncharacterized protein	-2.54117	0.470958	2.63303e-07
CTHT_0059700	protein_coding	no KO assigned	Putative chitin synthase regulatory factor	-2.54078	0.202228	2.60826e-34
CTHT_0032630	protein_coding	no KO assigned	Uncharacterized protein	-2.53896	0.461551	1.51294e-07
CTHT_0060520	protein_coding	K09531 DnaJ homolog subfamily C member 11	Uncharacterized protein	-2.53886	0.293727	7.12871e-17
CTHT_0024330	protein_coding	no KO assigned	Thiamine biosynthetic bifunctional enzyme-like protein	-2.53778	0.50226	1.48588e-06
CTHT_0032440	protein_coding	no KO assigned	Uncharacterized protein	-2.53751	0.366494	2.90475e-11
CTHT_0013940	protein_coding	no KO assigned	Uncharacterized protein	-2.53671	0.348895	2.72232e-12
CTHT_0047300	protein_coding	no KO assigned	Uncharacterized protein	-2.53667	0.47861	4.30672e-07
CTHT_0020560	protein_coding	no KO assigned	Uncharacterized protein	-2.53663	0.376731	1.02994e-10
CTHT_0026560	protein_coding	no KO assigned	Uncharacterized protein	-2.53373	0.348238	2.63105e-12
CTHT_0074390	protein_coding	no KO assigned	Uncharacterized protein	-2.53268	0.41034	3.43423e-09
CTHT_0029870	protein_coding	K00698 chitin synthase [EC:2.4.1.16]	Transferase-like protein	-2.53249	0.59505	5.50116e-05
CTHT_0040680	protein_coding	K18123 4-hydroxy-2-oxoglutarate aldolase [EC:4.1.3.16]	Putative dihydrodipicolinate protein	-2.53229	0.352762	5.13516e-12
CTHT_0032580	protein_coding	no KO assigned	Ion channel-like protein	-2.53192	0.305573	1.29733e-15
CTHT_0067690	protein_coding	K13118 protein DGCR14	Uncharacterized protein	-2.52874	0.217402	1.3448e-29
CTHT_0043560	protein_coding	no KO assigned	Uncharacterized protein	-2.52587	0.365429	3.13968e-11
CTHT_0071020	protein_coding	no KO assigned	Uncharacterized protein	-2.52034	0.475184	4.22969e-07
CTHT_0053070	protein_coding	K15108 solute carrier family 25 (mitochondrial thiamine pyrophosphate transporter), member 19	Putative thiamine pyrophosphate protein	-2.51723	0.397325	1.27768e-09
CTHT_0053600	protein_coding	K00140 malonate-semialdehyde dehydrogenase (acetylating) / methylmalonate-semialdehyde dehydrogenase [EC:1.2.1.18 1.2.1.27]	Methylmalonate-semialdehyde dehydrogenase-like protein	-2.51443	0.518834	4.00195e-06
CTHT_0065220	protein_coding	no KO assigned	Uncharacterized protein	-2.51322	0.48134	6.42261e-07
CTHT_0022050	protein_coding	K01697 cystathionine beta-synthase [EC:4.2.1.22]	Cystathionine beta-synthase (EC 4.2.1.22)	-2.51207	0.448936	9.10027e-08
CTHT_0065140	protein_coding	no KO assigned	Uncharacterized protein	-2.51131	0.418829	9.58551e-09
CTHT_0047050	protein_coding	no KO assigned	Uncharacterized protein	-2.50615	0.486563	9.21128e-07
CTHT_0074610	protein_coding	no KO assigned	Aspartic-type endopeptidase-like protein	-2.50576	0.642513	0.000232157
CTHT_0068560	protein_coding	no KO assigned	Acyltransferase-like protein	-2.50154	0.324384	1.12683e-13
CTHT_0062740	protein_coding	no KO assigned	Forkhead associated domain-containing protein	-2.49594	0.425218	1.97726e-08
CTHT_0050170	protein_coding	no KO assigned	Putative fatty acid protein	-2.49573	0.60358	9.13219e-05
CTHT_0026530	protein_coding	no KO assigned	Uncharacterized protein	-2.49569	0.639229	0.000228545
CTHT_0062940	protein_coding	no KO assigned	Uncharacterized protein	-2.49111	0.364785	5.48802e-11
CTHT_0000540	protein_coding	no KO assigned	Uncharacterized protein	-2.49076	0.590285	6.42282e-05
CTHT_0004080	protein_coding	no KO assigned	Putative transporter protein	-2.48557	0.402675	3.42707e-09
CTHT_0002270	protein_coding	no KO assigned	Uncharacterized protein	-2.48477	0.658345	0.000372976
CTHT_0063850	protein_coding	no KO assigned	Uncharacterized protein	-2.48194	0.242886	4.06722e-23
CTHT_0038160	protein_coding	no KO assigned	Uncharacterized protein	-2.4796	0.237453	4.33911e-24
CTHT_0015440	protein_coding	no KO assigned	Uncharacterized protein	-2.47918	0.559302	2.59248e-05
CTHT_0040250	protein_coding	no KO assigned	Uncharacterized protein	-2.47619	0.465401	3.8981e-07
CTHT_0029500	protein_coding	K00507 stearoyl-CoA desaturase (Delta-9 desaturase) [EC:1.14.19.1]	Acyl-CoA desaturase (EC 1.14.19.1)	-2.47503	0.48453	1.13568e-06
CTHT_0022200	protein_coding	no KO assigned	Uncharacterized protein	-2.47347	0.334271	1.10822e-12
CTHT_0067470	protein_coding	no KO assigned	Uncharacterized protein	-2.47224	0.335015	1.27779e-12
CTHT_0006620	protein_coding	K22243 biogenesis of lysosome-related organelles complex 1 subunit KXD1	Uncharacterized protein	-2.47215	0.438604	7.28726e-08
CTHT_0055390	protein_coding	no KO assigned	Uncharacterized protein	-2.46961	0.242098	4.84744e-23
CTHT_0047530	protein_coding	no KO assigned	Uncharacterized protein	-2.46865	0.613344	0.000142391
CTHT_0034710	pseudogene			-2.46737	0.293624	5.01942e-16
CTHT_0066390	protein_coding	no KO assigned	Transferase-like protein	-2.46718	0.364978	8.64685e-11
CTHT_0051300	protein_coding	no KO assigned	Uncharacterized protein	-2.46698	0.240746	3.07724e-23
CTHT_0066110	protein_coding	K01725 cyanate lyase [EC:4.2.1.104]	Cyanate hydratase (Cyanase) (EC 4.2.1.104) (Cyanate hydrolase) (Cyanate lyase)	-2.46623	0.611678	0.00013864
CTHT_0008560	protein_coding	K01897 long-chain acyl-CoA synthetase [EC:6.2.1.3]	Long-chain fatty acid CoA ligase-like protein	-2.46621	0.380234	5.01806e-10
CTHT_0012130	protein_coding	no KO assigned	Uncharacterized protein	-2.46559	0.776047	0.00295346
CTHT_0054950	protein_coding	no KO assigned	Putative high-affinity glucose transporter protein	-2.46303	0.279292	1.61867e-17
CTHT_0039720	protein_coding	no KO assigned	Uncharacterized protein	-2.46224	0.335954	1.81673e-12
CTHT_0034140	protein_coding	K00624 carnitine O-acetyltransferase [EC:2.3.1.7]	Carnitine O-acetyltransferase-like protein	-2.45924	0.374349	2.9701e-10
ENSRNA049505535	rRNA			-2.45655	0.720033	0.00136996
CTHT_0026270	protein_coding	no KO assigned	Putative phosphoinositide binding protein	-2.45572	0.4604	3.63801e-07
CTHT_0019490	protein_coding	no KO assigned	Monooxygenase-like protein	-2.45394	0.50572	3.89185e-06
CTHT_0011280	protein_coding	no KO assigned	Uncharacterized protein	-2.45278	0.415577	1.64474e-08
CTHT_0059050	protein_coding	K11315 transcriptional adapter 3	Uncharacterized protein	-2.45193	0.270708	2.01554e-18
CTHT_0042770	protein_coding	no KO assigned	Uncharacterized protein	-2.45001	0.344357	7.98953e-12
CTHT_0009090	protein_coding	K13350 peroxisomal membrane protein 4	Putative peroxisomal membrane protein	-2.44979	0.209587	7.16279e-30
CTHT_0024500	protein_coding	no KO assigned	Uncharacterized protein	-2.44959	0.359673	6.17688e-11
CTHT_0056890	protein_coding	K15628 ATP-binding cassette, subfamily D (ALD), peroxisomal long-chain fatty acid import protein	Putative ABC transporter protein	-2.44727	0.348795	1.56774e-11
CTHT_0008610	protein_coding	no KO assigned	Uncharacterized protein	-2.44583	0.264223	3.38041e-19
CTHT_0041200	protein_coding	no KO assigned	Putative K(+)/H(+) antiporter protein	-2.44385	0.441193	1.234e-07
CTHT_0044040	protein_coding	no KO assigned	Uncharacterized protein	-2.44288	0.493469	2.44613e-06
CTHT_0031820	protein_coding	no KO assigned	Uncharacterized protein	-2.44221	0.528018	1.11153e-05
CTHT_0024160	protein_coding	no KO assigned	Uncharacterized protein	-2.44216	0.499398	3.25394e-06
CTHT_0049840	protein_coding	K01537 Ca2+-transporting ATPase [EC:3.6.3.8]	Calcium-transporting ATPase (EC 3.6.3.8)	-2.44033	0.480692	1.32573e-06
CTHT_0056060	protein_coding	no KO assigned	Uncharacterized protein	-2.43992	0.297315	2.44751e-15
CTHT_0001010	protein_coding	no KO assigned	Uncharacterized protein	-2.43802	0.891827	0.0111387
CTHT_0002320	protein_coding	no KO assigned	Uncharacterized protein	-2.43759	0.416742	2.22474e-08
CTHT_0053020	protein_coding	no KO assigned	Uncharacterized protein	-2.43544	0.478087	1.21462e-06
CTHT_0030770	protein_coding	no KO assigned	Putative serine/threonine protein	-2.43319	0.335712	3.20626e-12
CTHT_0044340	protein_coding	no KO assigned	Uncharacterized protein	-2.42891	0.556949	3.53108e-05
CTHT_0062390	protein_coding	no KO assigned	Uncharacterized protein	-2.42773	0.33776	4.85243e-12
CTHT_0060170	protein_coding	no KO assigned	Uncharacterized protein	-2.42747	0.360421	1.02039e-10
CTHT_0025900	protein_coding	no KO assigned	Uncharacterized protein	-2.42719	0.71975	0.00156572
CTHT_0039830	protein_coding	no KO assigned	Uncharacterized protein	-2.42701	0.669551	0.000648032
CTHT_0043530	protein_coding	K00166 2-oxoisovalerate dehydrogenase E1 component alpha subunit [EC:1.2.4.4]	Alpha subunit-like protein	-2.42595	0.493643	2.91143e-06
CTHT_0005230	protein_coding	no KO assigned	Uncharacterized protein	-2.42536	0.444562	1.91762e-07
CTHT_0038340	protein_coding	no KO assigned	Uncharacterized protein	-2.42487	0.554748	3.39302e-05
CTHT_0070010	protein_coding	K04713 sphinganine C4-monooxygenase [EC:1.14.18.5]	Uncharacterized protein	-2.42417	0.443373	1.80061e-07
CTHT_0057480	protein_coding	K16073 magnesium transporter	Uncharacterized protein	-2.42339	0.280151	6.76032e-17
CTHT_0044710	protein_coding	K00276 primary-amine oxidase [EC:1.4.3.21]	Amine oxidase (EC 1.4.3.-)	-2.42289	0.412026	1.86007e-08
CTHT_0020800	protein_coding	K08257 mannan endo-1,6-alpha-mannosidase [EC:3.2.1.101]	Mannan endo-1,6-alpha-mannosidase (EC 3.2.1.101)	-2.41927	0.251679	1.30419e-20
CTHT_0018600	protein_coding	no KO assigned	Putative fungal specific transcription factor	-2.4176	0.333819	3.33132e-12
ENSRNA049505081	rRNA			-2.41746	0.792012	0.00437179
CTHT_0030900	protein_coding	no KO assigned	Uncharacterized protein	-2.41579	0.543268	2.43907e-05
CTHT_0042110	protein_coding	K17095 annexin A7/11	Annexin	-2.4147	0.538538	2.08106e-05
CTHT_0043980	protein_coding	no KO assigned	Uncharacterized protein	-2.41343	0.241417	3.48615e-22
CTHT_0035260	protein_coding	no KO assigned	Putative bli-3 protein	-2.41015	0.492658	3.22607e-06
CTHT_0068120	protein_coding	no KO assigned	Uncharacterized protein	-2.40573	0.230476	4.52568e-24
CTHT_0047310	protein_coding	no KO assigned	Uncharacterized protein	-2.4048	0.718088	0.00169368
CTHT_0027350	protein_coding	no KO assigned	Putative carbohydrate transmembrane transporter protein	-2.40304	0.323365	8.78897e-13
CTHT_0000660	protein_coding	K19029 6-phosphofructo-2-kinase / fructose-2,6-biphosphatase 2 [EC:2.7.1.105 3.1.3.46]	Fructose-2,6-bisphosphatase-like protein	-2.40175	0.422754	5.71525e-08
CTHT_0043140	protein_coding	no KO assigned	Uncharacterized protein	-2.40155	0.727379	0.00197527
CTHT_0002750	protein_coding	no KO assigned	Uncharacterized protein	-2.40113	0.389235	3.50278e-09
CTHT_0035320	protein_coding	K15109 solute carrier family 25 (mitochondrial carnitine/acylcarnitine transporter), member 20/29	Putative mitochondrial carnitine protein	-2.4011	0.477399	1.66316e-06
CTHT_0029070	protein_coding	no KO assigned	Uncharacterized protein	-2.39697	0.319286	5.11957e-13
CTHT_0011580	protein_coding	no KO assigned	Uncharacterized protein	-2.39556	0.448632	3.53227e-07
CTHT_0029290	protein_coding	no KO assigned	Uncharacterized protein	-2.39304	0.901446	0.0138668
CTHT_0025980	protein_coding	no KO assigned	Uncharacterized protein	-2.38973	0.44569	3.15297e-07
CTHT_0012430	protein_coding	no KO assigned	Putative cytochrome P450 protein	-2.38855	0.296516	8.09888e-15
CTHT_0049860	protein_coding	no KO assigned	Uncharacterized protein	-2.38668	0.571793	7.78618e-05
CTHT_0065710	protein_coding	K09510 DnaJ homolog subfamily B member 4	Uncharacterized protein	-2.38465	0.452358	4.97856e-07
CTHT_0026520	protein_coding	no KO assigned	Putative specific RNA polymerase II transcription factor	-2.38344	0.394277	7.24854e-09
CTHT_0004650	protein_coding	K15628 ATP-binding cassette, subfamily D (ALD), peroxisomal long-chain fatty acid import protein	Putative adrenoleukodystrophy protein	-2.38185	0.278253	1.40879e-16
CTHT_0016370	protein_coding	K01381 saccharopepsin [EC:3.4.23.25]	Aspartic-type endopeptidase-like protein	-2.38157	0.322668	1.26586e-12
CTHT_0072410	protein_coding	no KO assigned	Uncharacterized protein	-2.37855	0.509012	8.96485e-06
CTHT_0062850	protein_coding	K17987 next to BRCA1 gene 1 protein	Zinc-binding domain-containing protein	-2.37844	0.342888	2.6667e-11
ENSRNA049505060	rRNA			-2.37786	0.748859	0.00297031
CTHT_0068430	protein_coding	K10405 kinesin family member C1	Kinesin-like protein	-2.3739	0.348675	6.26942e-11
CTHT_0033770	protein_coding	no KO assigned	Uncharacterized protein	-2.37257	0.487735	3.67588e-06
CTHT_0023160	protein_coding	no KO assigned	Uncharacterized protein	-2.36981	0.327662	3.56496e-12
CTHT_0030020	protein_coding	no KO assigned	Uncharacterized protein	-2.36677	0.518067	1.43007e-05
CTHT_0027850	protein_coding	no KO assigned	Uncharacterized protein	-2.36569	0.329276	4.93188e-12
CTHT_0050880	protein_coding	no KO assigned	Uncharacterized protein	-2.36243	0.647661	0.000598305
CTHT_0067900	protein_coding	no KO assigned	Uncharacterized protein	-2.36131	0.393945	9.68117e-09
CTHT_0025520	protein_coding	K10268 F-box and leucine-rich repeat protein 2/20	Uncharacterized protein	-2.36118	0.457221	8.59301e-07
CTHT_0050060	protein_coding	no KO assigned	Peptide hydrolase (EC 3.4.-.-)	-2.3601	0.729763	0.00245945
CTHT_0024320	protein_coding	no KO assigned	Uncharacterized protein	-2.35897	0.77311	0.00438519
CTHT_0012520	protein_coding	no KO assigned	Uncharacterized protein	-2.35829	0.649142	0.000631318
CTHT_0063950	protein_coding	no KO assigned	Uncharacterized protein	-2.35755	0.258957	1.32797e-18
CTHT_0026440	protein_coding	K13289 cathepsin A (carboxypeptidase C) [EC:3.4.16.5]	Carboxypeptidase (EC 3.4.16.-)	-2.35647	0.342866	4.09163e-11
CTHT_0029310	protein_coding	K01907 acetoacetyl-CoA synthetase [EC:6.2.1.16]	Putative acetoacetyl-CoA protein	-2.35464	0.335692	1.58808e-11
CTHT_0059280	protein_coding	no KO assigned	Uncharacterized protein	-2.3512	0.465568	1.50379e-06
CTHT_0044490	protein_coding	no KO assigned	Uncharacterized protein	-2.34766	0.360922	4.48087e-10
CTHT_0022160	protein_coding	K08502 regulator of vacuolar morphogenesis	Putative phosphoinositide binding protein	-2.34762	0.231914	1.03756e-22
CTHT_0039010	protein_coding	K14729 multifunctional beta-oxidation protein [EC:4.2.1.- 1.1.1.-]	Peroxisomal hydratase-dehydrogenase-epimerase-like protein	-2.34488	0.313674	6.42416e-13
CTHT_0052600	protein_coding	no KO assigned	Uncharacterized protein	-2.34404	0.326272	4.9353e-12
CTHT_0000250	protein_coding	no KO assigned	Uncharacterized protein	-2.3439	0.344778	6.68251e-11
CTHT_0064350	protein_coding	no KO assigned	Uncharacterized protein	-2.34382	0.304297	1.20712e-13
CTHT_0008040	protein_coding	no KO assigned	RING-type E3 ubiquitin transferase (EC 2.3.2.27)	-2.34301	0.436989	3.15415e-07
CTHT_0029350	protein_coding	K13106 pre-mRNA-splicing factor CWC26	Putative pre-mRNA splicing protein	-2.3425	0.413299	6.14439e-08
CTHT_0024840	protein_coding	K19786 inositol-pentakisphosphate 2-kinase [EC:2.7.1.158]	Inositol-pentakisphosphate 2-kinase (EC 2.7.1.158)	-2.34164	0.279613	6.34198e-16
CTHT_0006560	protein_coding	no KO assigned	Putative exchange factor	-2.34059	0.318369	1.55668e-12
CTHT_0041080	protein_coding	no KO assigned	Uncharacterized protein	-2.33843	0.376591	2.75363e-09
CTHT_0022110	protein_coding	no KO assigned	Uncharacterized protein	-2.33839	0.334337	1.81373e-11
CTHT_0045010	protein_coding	no KO assigned	Uncharacterized protein	-2.33689	0.297082	3.52529e-14
CTHT_0041130	protein_coding	K19852 serine/threonine protein kinase KIN1/2 [EC:2.7.11.1]	Non-specific serine/threonine protein kinase (EC 2.7.11.1)	-2.33608	0.326496	6.04561e-12
CTHT_0059550	protein_coding	no KO assigned	Putative ATP-binding cassette (ABC) transporter protein	-2.33529	0.441372	4.5104e-07
CTHT_0073170	protein_coding	no KO assigned	Uncharacterized protein	-2.33261	0.419939	1.13414e-07
ENSRNA049505020	rRNA			-2.33184	0.778212	0.00516608
CTHT_0040610	protein_coding	K10576 ubiquitin-conjugating enzyme E2 H [EC:2.3.2.23]	Putative ubiquitin carrier protein	-2.33123	0.323972	4.60477e-12
CTHT_0050670	protein_coding	K00799 glutathione S-transferase [EC:2.5.1.18]	Uncharacterized protein	-2.33015	0.489992	6.10697e-06
CTHT_0067480	protein_coding	K00474 trimethyllysine dioxygenase [EC:1.14.11.8]	Trimethyllysine dioxygenase-like protein	-2.32935	0.440896	4.68842e-07
CTHT_0053690	protein_coding	K20705 dynamin-binding protein	Uncharacterized protein	-2.32424	0.332503	1.86269e-11
CTHT_0020990	protein_coding	K03317 concentrative nucleoside transporter, CNT family	Putative nucleoside:sodium symporter protein	-2.32159	0.456811	1.29003e-06
CTHT_0049750	protein_coding	no KO assigned	Endo-1,4-beta-xylanase (EC 3.2.1.8)	-2.32067	0.360089	6.48395e-10
CTHT_0042400	protein_coding	no KO assigned	Uncharacterized protein	-2.31723	0.604196	0.000296205
CTHT_0066600	protein_coding	no KO assigned	Putative N-terminal asparagine protein	-2.31423	0.354612	3.91447e-10
CTHT_0012730	protein_coding	K21197 G1/S-specific cyclin	G1/S-specific cyclin-like protein	-2.31352	0.338606	5.36481e-11
CTHT_0072510	protein_coding	no KO assigned	Putative cell wall protein	-2.30768	0.31737	2.71398e-12
CTHT_0007680	protein_coding	K07300 Ca2+:H+ antiporter	Uncharacterized protein	-2.30741	0.435578	4.36431e-07
CTHT_0020890	protein_coding	K01687 dihydroxy-acid dehydratase [EC:4.2.1.9]	Uncharacterized protein	-2.30556	0.567196	0.00012141
CTHT_0000580	protein_coding	no KO assigned	Uncharacterized protein	-2.30313	0.502139	1.3222e-05
CTHT_0064750	protein_coding	no KO assigned	Uncharacterized protein	-2.30289	0.604679	0.000327538
CTHT_0002920	protein_coding	no KO assigned	Uncharacterized protein	-2.30199	0.330461	2.18717e-11
CTHT_0068150	protein_coding	no KO assigned	Uncharacterized protein	-2.3019	0.215146	3.20574e-25
CTHT_0015560	protein_coding	no KO assigned	Uncharacterized protein	-2.30141	0.387526	1.33309e-08
CTHT_0006150	protein_coding	no KO assigned	Uncharacterized protein	-2.29354	0.324386	1.08086e-11
CTHT_0072130	protein_coding	no KO assigned	Aldo-keto reductase-like protein	-2.2935	0.406376	6.99345e-08
CTHT_0043320	protein_coding	no KO assigned	Uncharacterized protein	-2.29139	0.453601	1.49428e-06
CTHT_0066640	protein_coding	no KO assigned	Uncharacterized protein	-2.28921	0.989256	0.0334232
CTHT_0031600	protein_coding	no KO assigned	Uncharacterized protein	-2.28889	0.915225	0.020838
CTHT_0032560	protein_coding	no KO assigned	Uncharacterized protein	-2.28788	0.581217	0.000201472
CTHT_0039690	protein_coding	no KO assigned	Uncharacterized protein	-2.28713	0.37676	6.2652e-09
CTHT_0023000	protein_coding	no KO assigned	Uncharacterized protein	-2.28254	0.268133	2.07474e-16
CTHT_0015870	protein_coding	K03844 alpha-1,2-mannosyltransferase [EC:2.4.1.131]	Uncharacterized protein	-2.28243	0.30061	2.74464e-13
CTHT_0040300	protein_coding	no KO assigned	Uncharacterized protein	-2.2823	0.469758	3.77918e-06
CTHT_0025430	protein_coding	no KO assigned	Uncharacterized protein	-2.28186	0.297501	1.53828e-13
CTHT_0034020	protein_coding	no KO assigned	Uncharacterized protein	-2.28135	0.824586	0.0101409
CTHT_0005100	protein_coding	no KO assigned	Uncharacterized protein	-2.28072	0.505803	1.86214e-05
CTHT_0010350	protein_coding	no KO assigned	Uncharacterized protein	-2.27957	0.251825	2.1111e-18
CTHT_0009620	protein_coding	K18192 mitochondrial ATPase complex subunit ATP10	Uncharacterized protein	-2.27505	0.319771	7.98953e-12
CTHT_0055420	protein_coding	no KO assigned	Uncharacterized protein	-2.27347	0.328738	3.06251e-11
CTHT_0007160	protein_coding	no KO assigned	Uncharacterized protein	-2.27152	0.940547	0.0259571
CTHT_0074240	protein_coding	no KO assigned	Uncharacterized protein	-2.27054	0.587359	0.000264665
CTHT_0034650	protein_coding	no KO assigned	Uncharacterized protein	-2.26887	0.982827	0.0338515
CTHT_0067940	protein_coding	no KO assigned	Uncharacterized protein	-2.26877	1.04803	0.0475277
CTHT_0012780	protein_coding	no KO assigned	Uncharacterized protein	-2.26555	0.956674	0.0291885
CTHT_0038360	protein_coding	no KO assigned	Uncharacterized protein	-2.26498	0.281604	8.93657e-15
CTHT_0042410	protein_coding	no KO assigned	Uncharacterized protein	-2.2629	0.434363	6.82113e-07
CTHT_0031350	protein_coding	no KO assigned	Uncharacterized protein	-2.2627	0.442709	1.12044e-06
CTHT_0073940	protein_coding	no KO assigned	Uncharacterized protein	-2.26134	0.397343	5.41106e-08
CTHT_0053010	protein_coding	K12386 cystinosin	Putative L-cystine transporter protein	-2.2602	0.384383	1.86266e-08
CTHT_0072250	protein_coding	no KO assigned	Uncharacterized protein	-2.25653	0.547997	9.79071e-05
CTHT_0047860	protein_coding	no KO assigned	Uncharacterized protein	-2.25566	0.398643	6.46216e-08
CTHT_0018610	protein_coding	no KO assigned	Uncharacterized protein	-2.25399	0.284351	2.20552e-14
CTHT_0018370	protein_coding	no KO assigned	Uncharacterized protein	-2.25348	0.371346	6.33846e-09
CTHT_0018120	protein_coding	no KO assigned	Uncharacterized protein	-2.25297	0.413837	2.03708e-07
CTHT_0038740	protein_coding	no KO assigned	Uncharacterized protein	-2.25277	0.348818	5.94043e-10
CTHT_0003270	protein_coding	no KO assigned	TRAM, LAG1 and CLN8 domain-containing protein	-2.25235	0.402016	8.74846e-08
CTHT_0026890	protein_coding	no KO assigned	Uncharacterized protein	-2.25159	0.835088	0.0123747
CTHT_0063440	protein_coding	K17617 CTD nuclear envelope phosphatase 1 [EC:3.1.3.16]	Putative nuclear envelope morphology protein	-2.25133	0.261173	8.60269e-17
CTHT_0030370	protein_coding	no KO assigned	Putative phosphatidylglycerol protein	-2.24942	0.309399	2.72726e-12
CTHT_0024280	protein_coding	no KO assigned	Putative sequence-specific DNA binding protein	-2.24816	0.388187	3.07943e-08
CTHT_0000700	protein_coding	no KO assigned	Uncharacterized protein	-2.24488	0.268663	7.39171e-16
CTHT_0022860	protein_coding	K11228 mitogen-activated protein kinase kinase kinase [EC:2.7.11.25]	MAPKK kinase-like protein	-2.24422	0.255748	2.36568e-17
CTHT_0031770	protein_coding	no KO assigned	Uncharacterized protein	-2.24339	0.261313	1.15075e-16
CTHT_0015720	protein_coding	no KO assigned	Uncharacterized protein	-2.24325	0.436901	9.9956e-07
CTHT_0059800	protein_coding	no KO assigned	Metalloendopeptidase-like protein	-2.24084	0.484485	1.11153e-05
CTHT_0058220	protein_coding	no KO assigned	Uncharacterized protein	-2.23705	0.598929	0.000432582
CTHT_0018580	protein_coding	no KO assigned	Uncharacterized protein	-2.23687	0.391581	4.80483e-08
CTHT_0020590	protein_coding	no KO assigned	Uncharacterized protein	-2.23404	0.817989	0.0112159
CTHT_0015850	protein_coding	no KO assigned	SNAP receptor-like protein	-2.23202	0.208604	3.20043e-25
CTHT_0037980	protein_coding	no KO assigned	Putative ER membrane protein	-2.2315	0.270905	1.91462e-15
CTHT_0055480	protein_coding	no KO assigned	Serine/threonine-protein kinase-like protein	-2.22898	0.421871	4.68223e-07
CTHT_0015540	protein_coding	no KO assigned	Uncharacterized protein	-2.22535	0.274827	5.80229e-15
CTHT_0064660	protein_coding	no KO assigned	Uncharacterized protein	-2.2209	0.641783	0.00115627
CTHT_0038980	protein_coding	no KO assigned	Uncharacterized protein	-2.22065	0.354221	1.9105e-09
CTHT_0020280	protein_coding	no KO assigned	Uncharacterized protein	-2.21905	0.701218	0.00307548
CTHT_0024110	protein_coding	no KO assigned	Uncharacterized protein	-2.21881	0.453331	3.19231e-06
CTHT_0002000	protein_coding	no KO assigned	Uncharacterized protein	-2.21834	0.542336	0.000109519
CTHT_0005560	protein_coding	no KO assigned	Uncharacterized protein	-2.21782	0.394485	7.88278e-08
CTHT_0041170	protein_coding	no KO assigned	Putative specific RNA polymerase II transcription factor	-2.21702	0.279753	2.23595e-14
CTHT_0017400	protein_coding	no KO assigned	Uncharacterized protein	-2.21678	0.403396	1.5612e-07
CTHT_0021680	protein_coding	no KO assigned	Nuclear distribution protein nudE-like protein	-2.21504	0.457449	4.07948e-06
CTHT_0006580	protein_coding	no KO assigned	Uncharacterized protein	-2.21477	0.487424	1.59906e-05
CTHT_0020730	protein_coding	K01178 glucoamylase [EC:3.2.1.3]	Glucoamylase (EC 3.2.1.3) (1,4-alpha-D-glucan glucohydrolase) (Glucan 1,4-alpha-glucosidase)	-2.21407	0.26428	6.1918e-16
CTHT_0066000	protein_coding	no KO assigned	Uncharacterized protein	-2.21341	0.304299	2.66786e-12
CTHT_0072380	protein_coding	no KO assigned	Uncharacterized protein	-2.21158	0.457763	4.29582e-06
CTHT_0002120	protein_coding	no KO assigned	Uncharacterized protein	-2.21143	0.265598	9.35281e-16
CTHT_0033280	protein_coding	K21989 calcium permeable stress-gated cation channel	Uncharacterized protein	-2.21104	0.331849	1.62784e-10
CTHT_0062920	protein_coding	no KO assigned	Uncharacterized protein	-2.20534	0.357754	3.59513e-09
CTHT_0056730	protein_coding	K13346 peroxin-10	Putative peroxin-10 protein	-2.20525	0.359336	4.23721e-09
CTHT_0002680	protein_coding	no KO assigned	Histidine kinase-like protein	-2.20524	0.552226	0.000161513
CTHT_0039980	protein_coding	no KO assigned	Uncharacterized protein	-2.20516	1.01262	0.0461057
CTHT_0042350	protein_coding	no KO assigned	Uncharacterized protein	-2.20488	0.276784	1.63298e-14
CTHT_0020970	protein_coding	no KO assigned	P-type ATPase-like protein	-2.20279	0.340892	5.8173e-10
CTHT_0050430	protein_coding	K01230 mannosyl-oligosaccharide alpha-1,2-mannosidase [EC:3.2.1.113]	alpha-1,2-Mannosidase (EC 3.2.1.-)	-2.20266	0.356111	3.17386e-09
CTHT_0066410	protein_coding	no KO assigned	Uncharacterized protein	-2.20186	0.529022	8.16477e-05
CTHT_0022290	protein_coding	K08287 dual-specificity kinase [EC:2.7.12.1]	Uncharacterized protein	-2.20064	0.317001	2.57009e-11
CTHT_0065320	protein_coding	no KO assigned	Uncharacterized protein	-2.20014	0.3898	6.98156e-08
CTHT_0032330	protein_coding	no KO assigned	Putative sequence-specific DNA binding protein	-2.19946	0.301645	2.35935e-12
CTHT_0057410	protein_coding	no KO assigned	Uncharacterized protein	-2.19917	0.288609	2.24223e-13
CTHT_0067460	pseudogene			-2.19667	0.452726	3.89382e-06
CTHT_0005170	protein_coding	no KO assigned	Uncharacterized protein	-2.19539	0.292565	5.22687e-13
CTHT_0049630	protein_coding	no KO assigned	Uncharacterized protein	-2.19207	0.257879	2.28398e-16
CTHT_0012580	protein_coding	K05747 Wiskott-Aldrich syndrome protein	Putative wiskott-aldrich syndrome protein	-2.18814	0.306853	7.1414e-12
CTHT_0027290	pseudogene			-2.18764	0.446672	3.14512e-06
CTHT_0043250	protein_coding	no KO assigned	Uncharacterized protein	-2.18741	0.460851	6.36404e-06
CTHT_0019200	protein_coding	no KO assigned	Uncharacterized protein	-2.18543	0.545499	0.000153338
CTHT_0054940	protein_coding	no KO assigned	Fumarate reductase-like protein	-2.18488	0.292854	7.14508e-13
CTHT_0032370	protein_coding	K00101 L-lactate dehydrogenase (cytochrome) [EC:1.1.2.3]	Mitochondrial cytochrome b2-like protein	-2.18478	0.357305	4.83405e-09
CTHT_0003650	protein_coding	no KO assigned	Uncharacterized protein	-2.18442	0.293088	7.53813e-13
CTHT_0047510	protein_coding	no KO assigned	Uncharacterized protein	-2.17998	0.504088	4.12477e-05
CTHT_0050260	protein_coding	no KO assigned	Uncharacterized protein	-2.17946	0.594232	0.000555571
CTHT_0029510	protein_coding	no KO assigned	Uncharacterized protein	-2.17909	0.399806	1.96977e-07
CTHT_0010750	protein_coding	no KO assigned	Uncharacterized protein	-2.17774	0.36185	8.4357e-09
CTHT_0050120	protein_coding	no KO assigned	Short-chain alcohol dehydrogenase-like protein	-2.17759	0.346373	1.71477e-09
CTHT_0047600	protein_coding	K14674 TAG lipase / steryl ester hydrolase / phospholipase A2 / LPA acyltransferase [EC:3.1.1.3 3.1.1.13 3.1.1.4 2.3.1.51]	Uncharacterized protein	-2.17734	0.301939	4.13977e-12
CTHT_0001780	protein_coding	no KO assigned	Putative DNA damage-responsive transcriptional repressor protein	-2.17661	0.367284	1.43295e-08
CTHT_0017070	protein_coding	K01610 phosphoenolpyruvate carboxykinase (ATP) [EC:4.1.1.49]	Uncharacterized protein	-2.17494	0.429056	1.37702e-06
CTHT_0065780	protein_coding	no KO assigned	Uncharacterized protein	-2.17455	0.844939	0.0172486
CTHT_0013910	protein_coding	no KO assigned	Uncharacterized protein	-2.17414	0.335759	5.35886e-10
CTHT_0052380	protein_coding	no KO assigned	Putative sequence-specific DNA binding protein	-2.17411	0.287832	3.67324e-13
CTHT_0038400	protein_coding	no KO assigned	Putative FAD binding protein	-2.17307	0.499848	3.74642e-05
CTHT_0050680	protein_coding	no KO assigned	Uncharacterized protein	-2.17283	0.283191	1.50978e-13
CTHT_0013310	protein_coding	K00253 isovaleryl-CoA dehydrogenase [EC:1.3.8.4]	Isovaleryl-CoA dehydrogenase-like protein	-2.17248	0.529673	0.000104644
CTHT_0038960	protein_coding	no KO assigned	Uncharacterized protein	-2.16747	0.230083	7.65856e-20
CTHT_0043500	protein_coding	no KO assigned	Uncharacterized protein	-2.1673	0.491623	2.88277e-05
CTHT_0071330	protein_coding	K13205 A1 cistron-splicing factor AAR2	Uncharacterized protein	-2.16575	0.430123	1.61957e-06
CTHT_0049900	protein_coding	K21544 C2H2 transcription facotor	Uncharacterized protein	-2.16393	0.311085	2.33604e-11
CTHT_0028760	protein_coding	no KO assigned	Uncharacterized protein	-2.16356	0.424687	1.21292e-06
CTHT_0000670	protein_coding	no KO assigned	Aspartic-type endopeptidase-like protein	-2.16167	0.63276	0.00134816
CTHT_0072930	protein_coding	no KO assigned	Putative pheromone protein	-2.16088	0.536763	0.00014197
CTHT_0067120	protein_coding	no KO assigned	Uncharacterized protein	-2.16086	0.417943	8.34437e-07
CTHT_0049470	protein_coding	no KO assigned	Uncharacterized protein	-2.15931	0.584252	0.000500226
CTHT_0019740	protein_coding	no KO assigned	Uncharacterized protein	-2.1567	0.851497	0.0191703
CTHT_0069080	protein_coding	K07824 benzoate 4-monooxygenase [EC:1.14.13.12]	Benzoate 4-monooxygenase-like protein	-2.15551	0.394197	1.79798e-07
CTHT_0036050	protein_coding	no KO assigned	Uncharacterized protein	-2.15409	0.392717	1.64592e-07
CTHT_0049060	protein_coding	no KO assigned	Uncharacterized protein	-2.15364	0.593653	0.000642067
CTHT_0074340	protein_coding	no KO assigned	Alcohol dehydrogenase-like protein	-2.15239	0.328386	3.26915e-10
CTHT_0024910	protein_coding	no KO assigned	Uncharacterized protein	-2.15107	0.298748	4.46655e-12
CTHT_0021840	protein_coding	no KO assigned	Uncharacterized protein	-2.14912	0.804914	0.0132911
CTHT_0005280	protein_coding	K09419 heat shock transcription factor, other eukaryote	Putative heat shock protein	-2.14909	0.315444	6.08326e-11
CTHT_0014550	protein_coding	no KO assigned	Uncharacterized protein	-2.14852	0.281825	2.18097e-13
CTHT_0012970	protein_coding	no KO assigned	Uncharacterized protein	-2.14576	0.447194	5.03297e-06
CTHT_0041610	protein_coding	no KO assigned	Uncharacterized protein	-2.14295	0.307823	2.2537e-11
CTHT_0066860	protein_coding	no KO assigned	Uncharacterized protein	-2.14263	0.436427	2.97463e-06
CTHT_0002010	protein_coding	K04459 dual specificity MAP kinase phosphatase [EC:3.1.3.16 3.1.3.48]	Uncharacterized protein	-2.14155	0.348709	4.13156e-09
CTHT_0045650	protein_coding	K12661 L-rhamnonate dehydratase [EC:4.2.1.90]	Uncharacterized protein	-2.14151	0.392214	1.87416e-07
CTHT_0057380	protein_coding	no KO assigned	Uncharacterized protein	-2.14104	0.376288	5.4403e-08
CTHT_0002450	protein_coding	no KO assigned	Uncharacterized protein	-2.14	0.374705	4.83449e-08
CTHT_0055890	protein_coding	no KO assigned	Uncharacterized protein	-2.13342	0.375923	5.89989e-08
CTHT_0049140	protein_coding	no KO assigned	Uncharacterized protein	-2.13164	0.326155	3.68658e-10
CTHT_0013560	protein_coding	no KO assigned	Uncharacterized protein	-2.13103	0.252495	3.72257e-16
CTHT_0003690	protein_coding	no KO assigned	Uncharacterized protein	-2.13018	0.242828	2.41972e-17
CTHT_0039790	protein_coding	no KO assigned	Short-chain dehydrogenase/reductase-like protein	-2.13	0.304332	1.75386e-11
CTHT_0074380	protein_coding	no KO assigned	Uncharacterized protein	-2.12888	0.495021	4.56231e-05
CTHT_0014190	protein_coding	no KO assigned	Uncharacterized protein	-2.12794	0.357477	1.23226e-08
CTHT_0061100	protein_coding	no KO assigned	Putative transcription factor	-2.12726	0.348629	5.20041e-09
CTHT_0042710	protein_coding	K00306 sarcosine oxidase / L-pipecolate oxidase [EC:1.5.3.1 1.5.3.7]	Putative fructosyl amino acid protein	-2.12387	0.345089	3.81414e-09
ENSRNA049505821	rRNA			-2.12294	0.778613	0.0113561
CTHT_0051780	protein_coding	no KO assigned	Uncharacterized protein	-2.12182	0.453591	8.76219e-06
CTHT_0021150	protein_coding	no KO assigned	Uncharacterized protein	-2.1209	0.3063	2.89933e-11
CTHT_0050660	protein_coding	no KO assigned	Uncharacterized protein	-2.11956	0.497157	5.33255e-05
CTHT_0016820	protein_coding	no KO assigned	Uncharacterized protein	-2.11906	0.531222	0.000164209
CTHT_0034060	protein_coding	no KO assigned	Cutinase transcription factor 1 alpha-like protein	-2.11903	0.214067	8.87324e-22
CTHT_0034480	protein_coding	no KO assigned	Uncharacterized protein	-2.1179	0.373207	5.90676e-08
CTHT_0056500	protein_coding	no KO assigned	Putative phosphoinositide binding protein	-2.11718	0.237763	7.64568e-18
CTHT_0015710	protein_coding	no KO assigned	Uncharacterized protein	-2.1124	0.30033	1.39518e-11
CTHT_0056200	protein_coding	no KO assigned	Uncharacterized protein	-2.11188	0.399389	4.58308e-07
CTHT_0068480	protein_coding	no KO assigned	Putative maltose fermentation regulatory protein	-2.11179	0.329942	8.5515e-10
CTHT_0008790	protein_coding	no KO assigned	Oligopeptide transporter-like protein	-2.11176	0.378139	9.64558e-08
CTHT_0074000	protein_coding	no KO assigned	Uncharacterized protein	-2.11076	0.271536	7.07355e-14
CTHT_0026910	protein_coding	no KO assigned	Putative universal stress protein	-2.10957	0.424161	2.18482e-06
CTHT_0068620	protein_coding	no KO assigned	Uncharacterized protein	-2.1093	0.338338	2.36362e-09
CTHT_0000860	protein_coding	K01279 tripeptidyl-peptidase I [EC:3.4.14.9]	Uncharacterized protein	-2.10871	0.440225	5.22262e-06
CTHT_0072630	protein_coding	no KO assigned	Uncharacterized protein	-2.10766	0.314291	1.23193e-10
CTHT_0061380	protein_coding	no KO assigned	Uncharacterized protein	-2.1074	0.462665	1.52053e-05
CTHT_0009920	protein_coding	no KO assigned	Putative bhlh/zip transcription factor	-2.09914	0.382014	1.56383e-07
CTHT_0065650	protein_coding	no KO assigned	Uncharacterized protein	-2.0973	0.382433	1.65351e-07
CTHT_0026710	protein_coding	K00761 uracil phosphoribosyltransferase [EC:2.4.2.9]	Uracil phosphoribosyltransferase-like protein	-2.09729	0.24088	4.18982e-17
CTHT_0007020	protein_coding	no KO assigned	Uncharacterized protein	-2.09689	0.366024	4.37843e-08
CTHT_0012140	protein_coding	no KO assigned	Uncharacterized protein	-2.09679	0.369435	5.88586e-08
CTHT_0071760	protein_coding	no KO assigned	Uncharacterized protein	-2.09528	0.38426	1.94534e-07
CTHT_0012450	protein_coding	no KO assigned	Uncharacterized protein	-2.09492	0.253753	1.65479e-15
CTHT_0068200	protein_coding	no KO assigned	Uncharacterized protein	-2.09487	0.344174	5.68813e-09
CTHT_0000090	protein_coding	no KO assigned	Sulfhydryl oxidase (EC 1.8.3.2)	-2.09072	0.424575	2.77809e-06
CTHT_0036190	protein_coding	no KO assigned	Uncharacterized protein	-2.08951	0.352436	1.41197e-08
CTHT_0043450	protein_coding	no KO assigned	Uncharacterized protein	-2.08832	0.397243	5.36135e-07
CTHT_0047190	protein_coding	no KO assigned	Uncharacterized protein	-2.08639	0.311347	1.27081e-10
CTHT_0064540	protein_coding	no KO assigned	Uncharacterized protein	-2.0839	0.467801	2.35713e-05
CTHT_0030350	protein_coding	no KO assigned	Uncharacterized protein	-2.08353	0.687663	0.00468034
CTHT_0015110	protein_coding	no KO assigned	Uncharacterized protein	-2.0835	0.424365	2.97277e-06
CTHT_0048700	protein_coding	K15859 osomolarity two-component system, response regulator SKN7	Transcription factor SKN7	-2.08277	0.329472	1.3897e-09
CTHT_0068690	protein_coding	no KO assigned	Uncharacterized protein	-2.08053	0.535044	0.000242306
CTHT_0064930	protein_coding	no KO assigned	Uncharacterized protein	-2.0771	0.20504	9.74501e-23
CTHT_0053270	protein_coding	no KO assigned	Uncharacterized protein	-2.07586	0.41732	2.17732e-06
CTHT_0051510	protein_coding	no KO assigned	Putative multidrug resistance transporter protein	-2.07575	0.260969	1.7929e-14
CTHT_0063310	protein_coding	K11362 transcriptional coactivator HFI1/ADA1	Putative transcriptional coactivator HFI1 protein	-2.07574	0.273806	2.98661e-13
CTHT_0020150	protein_coding	no KO assigned	Uncharacterized protein	-2.07538	0.37605	1.37528e-07
CTHT_0046840	pseudogene			-2.07408	0.482012	4.51698e-05
CTHT_0009130	protein_coding	no KO assigned	Uncharacterized protein	-2.07239	0.508666	0.000116932
CTHT_0041930	protein_coding	no KO assigned	Uncharacterized protein	-2.07087	0.714132	0.00689033
CTHT_0048430	protein_coding	no KO assigned	Uncharacterized protein	-2.06828	0.262108	2.9066e-14
CTHT_0023550	protein_coding	no KO assigned	Gal4-like Zn(II)2Cys6 binuclear cluster DNA-binding domain-containing protein	-2.06683	0.39656	6.74333e-07
CTHT_0006810	protein_coding	no KO assigned	Uncharacterized protein	-2.06656	0.343861	8.86046e-09
CTHT_0047490	protein_coding	no KO assigned	Uncharacterized protein	-2.06591	0.500051	9.26478e-05
CTHT_0030250	protein_coding	no KO assigned	Uncharacterized protein	-2.06426	0.457022	1.79829e-05
CTHT_0008240	protein_coding	no KO assigned	Uncharacterized protein	-2.06409	0.448666	1.24426e-05
CTHT_0062700	protein_coding	no KO assigned	Uncharacterized protein	-2.06408	0.476004	3.92931e-05
CTHT_0051040	protein_coding	no KO assigned	Uncharacterized protein	-2.06404	0.279317	1.19079e-12
CTHT_0058540	protein_coding	no KO assigned	U6 snRNA phosphodiesterase (EC 3.1.4.-)	-2.06244	0.350209	1.76974e-08
CTHT_0054600	protein_coding	no KO assigned	Uncharacterized protein	-2.06217	0.318635	5.47736e-10
CTHT_0033220	protein_coding	K15084 solute carrier family 25 (mitochondrial carrier protein), member 16	Putative mitochondrial carrier protein	-2.06166	0.438797	7.95842e-06
CTHT_0031950	protein_coding	no KO assigned	Uncharacterized protein	-2.06149	0.320711	7.21077e-10
CTHT_0048880	protein_coding	K01455 formamidase [EC:3.5.1.49]	Formamidase-like protein	-2.06102	0.4708	3.29718e-05
CTHT_0068680	protein_coding	no KO assigned	1,3-beta-glucanosyltransferase (EC 2.4.1.-)	-2.0603	0.304665	8.50028e-11
CTHT_0029940	protein_coding	K07300 Ca2+:H+ antiporter	Uncharacterized protein	-2.0603	0.567647	0.000638288
CTHT_0013900	protein_coding	no KO assigned	Uncharacterized protein	-2.05944	0.357312	3.5945e-08
CTHT_0044500	protein_coding	no KO assigned	Uncharacterized protein	-2.05876	0.246486	7.58925e-16
CTHT_0070590	protein_coding	no KO assigned	Putative transcriptional regulatory protein	-2.05763	0.36076	5.04521e-08
CTHT_0040460	tRNA			-2.05714	0.81597	0.0197755
CTHT_0008370	protein_coding	no KO assigned	Uncharacterized protein	-2.0564	0.340679	7.63501e-09
CTHT_0036480	protein_coding	no KO assigned	Putative heat shock protein	-2.05566	0.776829	0.014201
CTHT_0008270	protein_coding	K00264 glutamate synthase (NADPH/NADH) [EC:1.4.1.13 1.4.1.14]	Glutamate synthase-like protein	-2.05418	0.307938	1.5496e-10
CTHT_0065930	protein_coding	no KO assigned	Uncharacterized protein	-2.05323	0.239255	1.18055e-16
CTHT_0048560	protein_coding	K15305 vacuole morphology and inheritance protein 14	Uncharacterized protein	-2.05281	0.340859	8.2401e-09
CTHT_0063350	protein_coding	no KO assigned	Acyl-CoA dehydrogenase-like protein	-2.0515	0.648294	0.00307566
CTHT_0061650	protein_coding	K20168 TBC1 domain family member 15	GTPase-activating protein gyp7-like protein	-2.04877	0.266621	1.38665e-13
CTHT_0025100	protein_coding	no KO assigned	Uncharacterized protein	-2.04816	0.238809	1.22845e-16
CTHT_0031760	protein_coding	no KO assigned	Uncharacterized protein	-2.04628	0.834154	0.0235727
CTHT_0070600	protein_coding	no KO assigned	Putative GTP binding protein	-2.04626	0.38166	3.15654e-07
CTHT_0011160	protein_coding	no KO assigned	Uncharacterized protein	-2.04618	0.486956	6.9184e-05
CTHT_0032170	protein_coding	no KO assigned	Uncharacterized protein	-2.04441	0.590029	0.00113784
CTHT_0060130	protein_coding	no KO assigned	Uncharacterized protein	-2.04264	0.285655	6.21216e-12
CTHT_0002130	protein_coding	no KO assigned	Putative ras guanyl-nucleotide exchange factor	-2.0403	0.304098	1.2077e-10
CTHT_0000290	protein_coding	no KO assigned	Uncharacterized protein	-2.03873	0.548848	0.000466708
CTHT_0002810	protein_coding	no KO assigned	Export control protein CHS7-like protein	-2.03471	0.286785	9.15331e-12
CTHT_0042090	protein_coding	no KO assigned	Uncharacterized protein	-2.03396	0.624778	0.00229318
CTHT_0043090	protein_coding	no KO assigned	Uncharacterized protein	-2.03303	0.278183	2.09977e-12
CTHT_0069010	protein_coding	no KO assigned	Uncharacterized protein	-2.03164	0.416859	3.51915e-06
CTHT_0030130	protein_coding	no KO assigned	Uncharacterized protein	-2.03101	0.383382	4.36042e-07
CTHT_0017970	pseudogene			-2.03028	0.677766	0.00517948
CTHT_0046080	protein_coding	no KO assigned	Uncharacterized protein	-2.03017	0.64712	0.00335602
CTHT_0054360	protein_coding	no KO assigned	Uncharacterized protein	-2.02835	0.486013	7.80278e-05
CTHT_0024960	protein_coding	no KO assigned	Uncharacterized protein	-2.02757	0.400402	1.40918e-06
CTHT_0045110	protein_coding	no KO assigned	Acetyltransferase-like protein	-2.02701	0.317913	9.92493e-10
CTHT_0017270	protein_coding	no KO assigned	Hydrolase-like protein	-2.02444	0.507325	0.000163362
CTHT_0021920	protein_coding	no KO assigned	Uncharacterized protein	-2.02388	0.575873	0.000956954
CTHT_0004410	protein_coding	no KO assigned	Uncharacterized protein	-2.02209	0.314782	7.38322e-10
CTHT_0033250	protein_coding	no KO assigned	Uncharacterized protein	-2.02202	0.451554	2.13346e-05
CTHT_0054610	protein_coding	no KO assigned	Uncharacterized protein	-2.01955	0.207116	3.56886e-21
CTHT_0058980	protein_coding	no KO assigned	Uncharacterized protein	-2.01948	0.378766	3.67556e-07
CTHT_0027590	protein_coding	K11446 histone demethylase JARID1 [EC:1.14.11.-]	Histone demethylase (H3-trimethyl-K4 specific)-like protein	-2.01631	0.23273	6.05232e-17
CTHT_0037920	protein_coding	no KO assigned	Uncharacterized protein	-2.01604	0.235091	1.23504e-16
CTHT_0034750	protein_coding	no KO assigned	Uncharacterized protein	-2.01583	0.586545	0.0012584
CTHT_0005550	protein_coding	no KO assigned	Uncharacterized protein	-2.01374	0.404098	2.08838e-06
CTHT_0016110	protein_coding	no KO assigned	Putative pathway-specific nitrogen regulator protein	-2.01329	0.361426	1.04087e-07
CTHT_0068050	protein_coding	no KO assigned	Putative FAD-binding protein	-2.00992	0.397363	1.44912e-06
CTHT_0027060	protein_coding	no KO assigned	Alkaline phosphatase (EC 3.1.3.1)	-2.00909	0.283829	1.02352e-11
CTHT_0050190	protein_coding	no KO assigned	Uncharacterized protein	-2.00893	0.406993	2.62411e-06
CTHT_0065270	protein_coding	no KO assigned	Uncharacterized protein	-2.00873	0.452612	2.53263e-05
CTHT_0022380	protein_coding	no KO assigned	Uncharacterized protein	-2.00856	0.356875	7.62084e-08
CTHT_0027340	protein_coding	no KO assigned	Protein yippee-like	-2.00812	0.337958	1.31064e-08
CTHT_0020070	protein_coding	K11771 SWI/SNF chromatin-remodeling complex subunit SWI1	Uncharacterized protein	-2.00521	0.206532	5.25911e-21
CTHT_0025060	protein_coding	no KO assigned	Uncharacterized protein	-2.00491	0.269467	8.26288e-13
CTHT_0044920	protein_coding	no KO assigned	Uncharacterized protein	-2.00449	0.325636	3.79276e-09
CTHT_0017480	protein_coding	no KO assigned	Uncharacterized protein	-2.00439	0.303416	2.3461e-10
CTHT_0029190	protein_coding	no KO assigned	Gal4-like Zn(II)2Cys6 binuclear cluster DNA-binding domain-containing protein	-2.00367	0.45916	3.49453e-05
CTHT_0034310	protein_coding	no KO assigned	Uncharacterized protein	-2.00303	0.237344	3.73382e-16
CTHT_0030220	protein_coding	no KO assigned	Uncharacterized protein	-2.00196	0.213282	1.05003e-19
CTHT_0016860	protein_coding	K11593 eukaryotic translation initiation factor 2C	Putative eukaryotic translation initiation factor	-2.00119	0.341464	2.08175e-08
CTHT_0019310	protein_coding	K16261 yeast amino acid transporter	Uncharacterized protein	-2.00095	0.317357	1.53494e-09
CTHT_0059130	protein_coding	no KO assigned	Putative bud site selection protein	-2.00003	0.425835	8.01562e-06
CTHT_0029020	protein_coding	no KO assigned	Uncharacterized protein	-1.99978	0.216527	4.09461e-19
CTHT_0007890	protein_coding	K01634 sphinganine-1-phosphate aldolase [EC:4.1.2.27]	Sphingosine-1-phosphate lyase-like protein	-1.99812	0.222	3.31555e-18
CTHT_0045720	protein_coding	K12183 ESCRT-I complex subunit TSG101	Uncharacterized protein	-1.99743	0.450642	2.59423e-05
CTHT_0025170	protein_coding	no KO assigned	Hydrolase-like protein	-1.9956	0.340087	1.99718e-08
CTHT_0061000	protein_coding	no KO assigned	Uncharacterized protein	-1.99353	0.220381	2.22892e-18
CTHT_0066560	protein_coding	no KO assigned	Uncharacterized protein	-1.98968	0.417353	5.78424e-06
CTHT_0010340	protein_coding	no KO assigned	Uncharacterized protein	-1.98886	0.404256	2.83726e-06
CTHT_0001430	protein_coding	no KO assigned	Uncharacterized protein	-1.98607	0.43587	1.50924e-05
CTHT_0054630	protein_coding	no KO assigned	Uncharacterized protein	-1.98597	0.253032	4.019e-14
CTHT_0007570	protein_coding	no KO assigned	Aspartic-type endopeptidase-like protein	-1.98431	0.480118	9.20511e-05
CTHT_0054300	protein_coding	no KO assigned	Uncharacterized protein	-1.98419	0.291501	6.33186e-11
CTHT_0057950	protein_coding	no KO assigned	Uncharacterized protein	-1.98201	0.427395	1.05255e-05
CTHT_0042690	protein_coding	no KO assigned	Putative copper-activated transcription factor	-1.98156	0.217246	1.14227e-18
CTHT_0068650	protein_coding	no KO assigned	Uncharacterized protein	-1.98066	0.313521	1.4215e-09
CTHT_0013990	protein_coding	no KO assigned	Uncharacterized protein	-1.98053	0.281874	1.46565e-11
CTHT_0010590	protein_coding	K11246 SHO1 osmosensor	Uncharacterized protein	-1.97662	0.208596	4.62875e-20
CTHT_0053790	protein_coding	no KO assigned	Uncharacterized protein	-1.97599	0.355547	1.11564e-07
CTHT_0027210	protein_coding	K15378 solute carrier family 45, member 1/2/4	Uncharacterized protein	-1.97585	0.38547	1.04295e-06
CTHT_0054310	protein_coding	no KO assigned	Uncharacterized protein	-1.97433	0.371399	3.98896e-07
CTHT_0030740	protein_coding	K21989 calcium permeable stress-gated cation channel	Uncharacterized protein	-1.9734	0.274622	4.89269e-12
CTHT_0023270	protein_coding	no KO assigned	Uncharacterized protein	-1.97197	0.426587	1.12435e-05
CTHT_0022220	protein_coding	no KO assigned	3',5'-cyclic-nucleotide phosphodiesterase-like protein	-1.97109	0.326625	7.70015e-09
CTHT_0000080	protein_coding	no KO assigned	Uncharacterized protein	-1.96985	0.281096	1.66117e-11
CTHT_0006710	protein_coding	no KO assigned	Uncharacterized protein	-1.96982	0.293776	1.23847e-10
CTHT_0004060	protein_coding	no KO assigned	Uncharacterized protein	-1.96978	0.441253	2.26832e-05
CTHT_0048290	protein_coding	no KO assigned	Putative phosphatidylinositol 4,5-bisphosphate protein	-1.96928	0.357778	1.48787e-07
CTHT_0033500	protein_coding	no KO assigned	Uncharacterized protein	-1.96749	0.34008	3.18522e-08
CTHT_0056970	protein_coding	no KO assigned	Uncharacterized protein	-1.96516	0.208923	8.73284e-20
CTHT_0028150	protein_coding	K11238 cytokinesis protein	Cytokinesis protein sepa-like protein	-1.96326	0.279556	1.49873e-11
CTHT_0024130	protein_coding	no KO assigned	NAD-independent histone deacetylase-like protein	-1.95998	0.320398	4.76202e-09
CTHT_0064340	protein_coding	K15271 ATP-dependent DNA helicase HFM1/MER3 [EC:3.6.4.12]	DNA helicase-like protein	-1.95988	0.426635	1.28125e-05
CTHT_0013970	protein_coding	K15163 mediator of RNA polymerase II transcription subunit 12, fungi type	Uncharacterized protein	-1.95983	0.294176	1.63401e-10
CTHT_0073240	protein_coding	no KO assigned	Uncharacterized protein	-1.95769	0.198244	1.10921e-21
CTHT_0022580	protein_coding	no KO assigned	Uncharacterized protein	-1.95732	0.236617	1.45135e-15
CTHT_0055050	protein_coding	no KO assigned	Uncharacterized protein	-1.95704	0.252402	8.20247e-14
CTHT_0042290	protein_coding	no KO assigned	Uncharacterized protein	-1.95671	0.320656	5.193e-09
CTHT_0055690	protein_coding	K07300 Ca2+:H+ antiporter	Serine/threonine protein kinase-like protein	-1.95556	0.459731	5.5518e-05
CTHT_0056860	protein_coding	K11872 ubiquitin carboxyl-terminal hydrolase 9/13 [EC:3.4.19.12]	Ubiquitin carboxyl-terminal hydrolase-like protein	-1.95166	0.316151	3.41746e-09
ENSRNA049505075	rRNA			-1.95138	0.762423	0.0179175
CTHT_0018590	protein_coding	no KO assigned	Uncharacterized protein	-1.95005	0.694214	0.00898921
CTHT_0040550	protein_coding	no KO assigned	Uncharacterized protein	-1.94986	0.591408	0.0020045
CTHT_0074130	protein_coding	no KO assigned	Uncharacterized protein	-1.94852	0.627524	0.00371296
CTHT_0013950	protein_coding	no KO assigned	Uncharacterized protein	-1.94556	0.269847	4.17628e-12
CTHT_0018900	protein_coding	no KO assigned	Uncharacterized protein	-1.94468	0.49364	0.000199009
CTHT_0062730	protein_coding	no KO assigned	Uncharacterized protein	-1.94379	0.393205	2.53312e-06
CTHT_0031060	protein_coding	no KO assigned	Uncharacterized protein	-1.94362	0.477281	0.000117839
CTHT_0046830	protein_coding	no KO assigned	Uncharacterized protein	-1.94178	0.513436	0.000362132
CTHT_0052120	protein_coding	no KO assigned	Uncharacterized protein	-1.94104	0.546252	0.000835893
CTHT_0016640	protein_coding	no KO assigned	Acyl-CoA dehydrogenase-like protein	-1.93985	0.41649	9.61071e-06
CTHT_0005810	protein_coding	no KO assigned	Putative transporter protein	-1.93845	0.256641	3.67605e-13
CTHT_0074410	protein_coding	no KO assigned	Uncharacterized protein	-1.93819	0.383571	1.48433e-06
CTHT_0064400	protein_coding	no KO assigned	Uncharacterized protein	-1.93554	0.440808	3.1128e-05
CTHT_0003030	protein_coding	no KO assigned	Uncharacterized protein	-1.9344	0.280495	3.49111e-11
CTHT_0005600	protein_coding	no KO assigned	Uncharacterized protein	-1.93343	0.660138	0.00633175
CTHT_0031920	protein_coding	no KO assigned	Uncharacterized protein	-1.93285	0.514916	0.000403135
CTHT_0053350	protein_coding	no KO assigned	RING-type E3 ubiquitin transferase (EC 2.3.2.27)	-1.93281	0.274272	1.27021e-11
CTHT_0065840	protein_coding	K18802 glutamine amidotransferase	Amidophosphoribosyltransferase-like protein	-1.93031	0.277622	2.38517e-11
CTHT_0000790	protein_coding	no KO assigned	Uncharacterized protein	-1.93014	0.577836	0.00174099
CTHT_0003160	protein_coding	no KO assigned	Uncharacterized protein	-1.93001	0.430509	2.08646e-05
CTHT_0021400	protein_coding	no KO assigned	Putative thiamin pyrophosphate binding protein	-1.92885	0.478641	0.000139673
CTHT_0037910	protein_coding	K19366 spartin	Uncharacterized protein	-1.92874	0.29369	3.00963e-10
CTHT_0062370	protein_coding	no KO assigned	Uncharacterized protein	-1.92634	0.442124	3.59357e-05
CTHT_0063680	protein_coding	no KO assigned	Putative VAMP-associated protein	-1.92568	0.295206	3.98201e-10
CTHT_0008260	protein_coding	no KO assigned	Putative calcium-dependent phospholipid binding protein	-1.92559	0.328171	1.99913e-08
CTHT_0009990	protein_coding	no KO assigned	Acid phosphatase-like protein	-1.92558	0.199886	1.07565e-20
CTHT_0070240	protein_coding	no KO assigned	Uncharacterized protein	-1.92493	0.406905	6.85432e-06
CTHT_0015530	protein_coding	no KO assigned	Nitrilase-like protein	-1.92492	0.414307	1.01287e-05
CTHT_0067160	protein_coding	no KO assigned	Uncharacterized protein	-1.92332	0.396557	3.93064e-06
CTHT_0063720	protein_coding	no KO assigned	Uncharacterized protein	-1.92316	0.323701	1.31524e-08
CTHT_0064480	protein_coding	no KO assigned	Uncharacterized protein	-1.92132	0.406142	6.85432e-06
CTHT_0073140	protein_coding	no KO assigned	Uncharacterized protein	-1.92088	0.424168	1.71197e-05
CTHT_0031460	protein_coding	no KO assigned	Uncharacterized protein	-1.92023	0.296976	5.67868e-10
CTHT_0004430	protein_coding	K10395 kinesin family member 4/21/27	Putative kinesin family protein	-1.91887	0.379333	1.44681e-06
CTHT_0072170	protein_coding	no KO assigned	Uncharacterized protein	-1.91725	0.270798	1.01363e-11
CTHT_0000870	protein_coding	no KO assigned	Uncharacterized protein	-1.91669	0.255961	5.85316e-13
CTHT_0000930	protein_coding	K19356 lytic cellulose monooxygenase (C1-hydroxylating) [EC:1.14.99.54]	Uncharacterized protein	-1.91665	0.313438	4.82801e-09
CTHT_0033760	protein_coding	no KO assigned	Uncharacterized protein	-1.91522	0.37472	1.12044e-06
CTHT_0057210	protein_coding	no KO assigned	Uncharacterized protein	-1.91481	0.200394	2.2209e-20
CTHT_0021940	protein_coding	no KO assigned	Uncharacterized protein	-1.91371	0.830319	0.0341524
CTHT_0009950	protein_coding	no KO assigned	Uncharacterized protein	-1.91157	0.212434	3.37341e-18
CTHT_0031860	protein_coding	no KO assigned	Uncharacterized protein	-1.91016	0.312129	4.69633e-09
CTHT_0025360	protein_coding	no KO assigned	Uncharacterized protein	-1.90968	0.283552	1.02067e-10
CTHT_0043300	protein_coding	K12385 Niemann-Pick C1 protein	Hedgehog receptor-like protein	-1.90827	0.286974	1.7713e-10
CTHT_0015780	protein_coding	no KO assigned	Uncharacterized protein	-1.90654	0.216909	2.0964e-17
CTHT_0058130	protein_coding	K13344 peroxin-13	Putative peroxisomal membrane protein	-1.90453	0.266271	6.14038e-12
CTHT_0007190	protein_coding	K11361 transcription factor SPT20	Uncharacterized protein	-1.90412	0.272264	1.81814e-11
CTHT_0048250	protein_coding	no KO assigned	Uncharacterized protein	-1.90338	0.332644	4.55597e-08
CTHT_0063750	protein_coding	no KO assigned	Uncharacterized protein	-1.90109	0.567455	0.00168768
CTHT_0067540	protein_coding	no KO assigned	Uncharacterized protein	-1.90036	0.278334	5.53495e-11
CTHT_0045640	protein_coding	K18337 L-rhamnose 1-dehydrogenase [EC:1.1.1.378 1.1.1.377 1.1.1.173]	Glucose 1-dehydrogenase-like protein	-1.89845	0.384499	2.60614e-06
CTHT_0026790	protein_coding	no KO assigned	Uncharacterized protein	-1.89752	0.316953	1.00967e-08
CTHT_0003610	protein_coding	K13513 lysocardiolipin and lysophospholipid acyltransferase [EC:2.3.1.- 2.3.1.51]	Uncharacterized protein	-1.89304	0.271039	1.93352e-11
CTHT_0008350	protein_coding	K00900 6-phosphofructo-2-kinase [EC:2.7.1.105]	6-phosphofructo-2-kinase 1-like protein	-1.89195	0.466331	0.000125279
CTHT_0055490	protein_coding	K00472 prolyl 4-hydroxylase [EC:1.14.11.2]	Uncharacterized protein	-1.89144	0.41139	1.25969e-05
CTHT_0037450	protein_coding	no KO assigned	Uncharacterized protein	-1.88952	0.470265	0.000146422
CTHT_0008620	protein_coding	no KO assigned	Uncharacterized protein	-1.88667	0.307951	4.51272e-09
CTHT_0041560	protein_coding	no KO assigned	Uncharacterized protein	-1.88652	0.411641	1.34321e-05
CTHT_0060950	protein_coding	no KO assigned	Uncharacterized protein	-1.88634	0.436954	4.26388e-05
CTHT_0020650	protein_coding	no KO assigned	Uncharacterized protein	-1.88593	0.698464	0.0122432
CTHT_0050780	protein_coding	no KO assigned	Uncharacterized protein	-1.88499	0.177522	7.32967e-25
CTHT_0028790	protein_coding	no KO assigned	Uncharacterized protein	-1.88492	0.291281	5.49917e-10
CTHT_0007100	protein_coding	K21157 SNF1-activating kinase 1 [EC:2.7.11.1]	Uncharacterized protein	-1.88329	0.346304	2.10374e-07
CTHT_0007700	protein_coding	K19806 tyrosine-protein phosphatase 2/3 [EC:3.1.3.48]	Uncharacterized protein	-1.88252	0.431909	3.56867e-05
CTHT_0012160	protein_coding	no KO assigned	Putative GTP binding protein	-1.88212	0.28594	2.73326e-10
CTHT_0073680	protein_coding	no KO assigned	Uncharacterized protein	-1.88168	0.310127	6.37187e-09
CTHT_0038040	protein_coding	K11484 histone deacetylase HOS3 [EC:3.5.1.98]	Histone deacetylase (EC 3.5.1.98)	-1.88113	0.280962	1.32023e-10
CTHT_0045840	protein_coding	no KO assigned	Putative peroxisomal integral membrane protein	-1.88078	0.266835	1.25839e-11
CTHT_0057490	protein_coding	no KO assigned	Uncharacterized protein	-1.87809	0.720148	0.0157197
CTHT_0040890	protein_coding	no KO assigned	Uncharacterized protein	-1.8779	0.523789	0.000746963
CTHT_0045950	protein_coding	no KO assigned	Uncharacterized protein	-1.87786	0.495013	0.000346608
CTHT_0017310	protein_coding	no KO assigned	Uncharacterized protein	-1.8778	0.408005	1.23404e-05
CTHT_0009290	protein_coding	no KO assigned	Uncharacterized protein	-1.87659	0.257518	2.4344e-12
CTHT_0064940	protein_coding	K05349 beta-glucosidase [EC:3.2.1.21]	Beta-glucosidase-like protein	-1.87622	0.308386	5.77902e-09
CTHT_0030070	protein_coding	K00698 chitin synthase [EC:2.4.1.16]	Chitin synthase-like protein	-1.87379	0.323601	3.09608e-08
CTHT_0014870	protein_coding	no KO assigned	Uncharacterized protein	-1.87365	0.522263	0.000740966
CTHT_0069340	protein_coding	no KO assigned	Uncharacterized protein	-1.87128	0.43532	4.59764e-05
CTHT_0012720	protein_coding	no KO assigned	Uncharacterized protein	-1.86975	0.607614	0.00404406
CTHT_0018460	protein_coding	no KO assigned	Uncharacterized protein	-1.86917	0.391211	5.52048e-06
CTHT_0034250	protein_coding	no KO assigned	Uncharacterized protein	-1.86879	0.2953	1.33276e-09
CTHT_0019940	protein_coding	no KO assigned	Uncharacterized protein	-1.86827	0.418774	2.29338e-05
CTHT_0036580	protein_coding	no KO assigned	Uncharacterized protein	-1.86563	0.575729	0.00241018
CTHT_0020700	protein_coding	K20465 oxysterol-binding protein-related protein 9/10/11	Putative oxysterol binding protein	-1.86556	0.300517	2.77819e-09
CTHT_0069480	protein_coding	K07238 zinc transporter, ZIP family	Putative metal ion transmembrane transporter protein	-1.86526	0.38441	3.89243e-06
CTHT_0072110	protein_coding	no KO assigned	Uncharacterized protein	-1.86406	0.380336	3.09612e-06
CTHT_0066840	protein_coding	no KO assigned	Uncharacterized protein	-1.86217	0.33137	7.9863e-08
CTHT_0070960	protein_coding	no KO assigned	Uncharacterized protein	-1.86083	0.407381	1.43414e-05
CTHT_0070200	protein_coding	no KO assigned	Uncharacterized protein	-1.86014	0.449741	9.09344e-05
CTHT_0027260	protein_coding	no KO assigned	Putative heavy metal protein	-1.8595	0.34312	2.32614e-07
CTHT_0053900	protein_coding	no KO assigned	Uncharacterized protein	-1.85922	0.30842	7.9741e-09
CTHT_0018440	protein_coding	no KO assigned	Uncharacterized protein	-1.85719	0.768049	0.0257593
CTHT_0048470	protein_coding	K04371 mitogen-activated protein kinase 1/3 [EC:2.7.11.24]	Mitogen-activated protein kinase (EC 2.7.11.24)	-1.8561	0.2273	3.39551e-15
CTHT_0069260	protein_coding	no KO assigned	ATPase-like protein	-1.85557	0.381386	3.6611e-06
CTHT_0025370	protein_coding	no KO assigned	Uncharacterized protein	-1.85549	0.254663	2.45215e-12
CTHT_0053260	protein_coding	no KO assigned	Uncharacterized protein	-1.85491	0.547166	0.00147577
CTHT_0073610	protein_coding	no KO assigned	Putative UPF0658 golgi apparatus membrane protein	-1.85366	0.269921	4.24028e-11
CTHT_0008320	protein_coding	no KO assigned	Suppressor protein spt23-like protein	-1.85222	0.26373	1.49614e-11
CTHT_0032410	protein_coding	no KO assigned	Uncharacterized protein	-1.85205	0.348439	3.99885e-07
CTHT_0058590	protein_coding	no KO assigned	Uncharacterized protein	-1.85013	0.314347	1.80349e-08
CTHT_0059460	protein_coding	no KO assigned	Uncharacterized protein	-1.84999	0.305393	6.75663e-09
CTHT_0065280	protein_coding	no KO assigned	Uncharacterized protein	-1.84755	0.463533	0.000166244
CTHT_0037940	protein_coding	no KO assigned	Uncharacterized protein	-1.8449	0.543727	0.00145992
CTHT_0061060	protein_coding	no KO assigned	Uncharacterized protein	-1.84465	0.397835	1.05551e-05
CTHT_0039470	protein_coding	no KO assigned	Uncharacterized protein	-1.8439	0.384197	5.00761e-06
CTHT_0040640	protein_coding	no KO assigned	Uncharacterized protein	-1.84316	0.30207	5.20041e-09
CTHT_0021170	protein_coding	K10531 L-ornithine N5-monooxygenase [EC:1.14.13.195 1.14.13.196]	Putative L-ornithine protein	-1.84141	0.42865	4.65251e-05
CTHT_0074420	protein_coding	no KO assigned	Uncharacterized protein	-1.84134	0.344239	3.36552e-07
CTHT_0035160	protein_coding	no KO assigned	ATPase-like protein	-1.84026	0.499808	0.000526871
CTHT_0049510	protein_coding	K07119 uncharacterized protein	Uncharacterized protein	-1.84009	0.421576	3.48126e-05
CTHT_0030340	protein_coding	K17086 transmembrane 9 superfamily member 2/4	Transmembrane 9 superfamily member	-1.8384	0.360521	1.18481e-06
CTHT_0001100	protein_coding	K11982 E3 ubiquitin-protein ligase RNF115/126 [EC:2.3.2.27]	Uncharacterized protein	-1.83789	0.390705	7.753e-06
CTHT_0063370	protein_coding	K17906 autophagy-related protein 2	Uncharacterized protein	-1.83598	0.313791	2.20368e-08
CTHT_0030860	protein_coding	K03781 catalase [EC:1.11.1.6]	Uncharacterized protein	-1.83594	0.384866	5.71192e-06
CTHT_0071150	protein_coding	no KO assigned	Uncharacterized protein	-1.83559	0.760662	0.0260676
CTHT_0030050	protein_coding	no KO assigned	Uncharacterized protein	-1.83486	0.414537	2.6628e-05
CTHT_0041920	protein_coding	no KO assigned	Uncharacterized protein	-1.83456	0.555173	0.00195712
CTHT_0045070	protein_coding	K17819 beta-apo-4'-carotenal oxygenase [EC:1.2.1.82]	Aldehyde dehydrogenase	-1.83446	0.40198	1.46158e-05
CTHT_0017330	protein_coding	no KO assigned	Uncharacterized protein	-1.83436	0.388891	7.30602e-06
CTHT_0015600	protein_coding	K21452 bZIP-type transcription factor MBZ1	Uncharacterized protein	-1.834	0.243421	4.21855e-13
CTHT_0057930	protein_coding	no KO assigned	Uncharacterized protein	-1.8315	0.327346	9.12436e-08
CTHT_0032230	protein_coding	no KO assigned	Uncharacterized protein	-1.83056	0.380286	4.67882e-06
CTHT_0072570	protein_coding	no KO assigned	Uncharacterized protein	-1.83045	0.309873	1.60044e-08
CTHT_0074360	protein_coding	no KO assigned	Uncharacterized protein	-1.83021	0.447242	0.000108674
CTHT_0035870	protein_coding	K19953 TBC1 domain family member 6	GTPase-activating protein gyp3-like protein	-1.82884	0.275236	1.82672e-10
CTHT_0021890	protein_coding	no KO assigned	Uncharacterized protein	-1.82863	0.471534	0.0002523
CTHT_0010710	protein_coding	no KO assigned	Uncharacterized protein	-1.82858	0.429919	5.55951e-05
CTHT_0025530	protein_coding	no KO assigned	Uncharacterized protein	-1.82757	0.261038	1.73143e-11
CTHT_0051580	protein_coding	no KO assigned	Reductase-like protein	-1.82731	0.444454	0.000100505
CTHT_0000780	protein_coding	no KO assigned	Uncharacterized protein	-1.82484	0.531668	0.00127758
CTHT_0009610	protein_coding	K09699 2-oxoisovalerate dehydrogenase E2 component (dihydrolipoyl transacylase) [EC:2.3.1.168]	Dihydrolipoamide acetyltransferase component of pyruvate dehydrogenase complex (EC 2.3.1.-)	-1.8245	0.476846	0.000306384
CTHT_0004890	protein_coding	no KO assigned	Uncharacterized protein	-1.82424	0.614779	0.00565928
CTHT_0028310	protein_coding	K08284 calcium channel MID1	Calcium channel-like protein	-1.82317	0.286578	1.08488e-09
CTHT_0063360	protein_coding	no KO assigned	Polyamine oxidase-like protein	-1.82304	0.2773	2.88119e-10
CTHT_0022310	protein_coding	no KO assigned	Uncharacterized protein	-1.82177	0.218763	9.26369e-16
CTHT_0057580	protein_coding	no KO assigned	Uncharacterized protein	-1.82116	0.507478	0.000738131
CTHT_0039140	protein_coding	K04630 guanine nucleotide-binding protein G(i) subunit alpha	Uncharacterized protein	-1.81883	0.283382	7.64221e-10
CTHT_0048780	protein_coding	no KO assigned	Uncharacterized protein	-1.81838	0.363526	1.90985e-06
CTHT_0034870	protein_coding	no KO assigned	Uncharacterized protein	-1.81746	0.259496	1.70239e-11
CTHT_0069430	protein_coding	no KO assigned	Peroxisomal membrane protein pex17-like protein	-1.8172	0.364693	2.09169e-06
CTHT_0045370	protein_coding	no KO assigned	Multidrug resistance protein fnx1-like protein	-1.8171	0.438038	8.64116e-05
CTHT_0068450	protein_coding	no KO assigned	Monooxygenase-like protein	-1.81384	0.754906	0.0267797
CTHT_0066310	protein_coding	K03364 cell division cycle 20-like protein 1, cofactor of APC complex	Uncharacterized protein	-1.81134	0.221356	2.9559e-15
CTHT_0026880	protein_coding	no KO assigned	Uncharacterized protein	-1.81097	0.513347	0.000915021
CTHT_0045310	protein_coding	no KO assigned	Uncharacterized protein	-1.80999	0.324932	1.04087e-07
CTHT_0042160	protein_coding	K18102 L-galactonate dehydratase [EC:4.2.1.146]	Mandelate racemase/muconate lactonizing enzyme-like protein	-1.80987	0.493224	0.000552187
CTHT_0022080	protein_coding	K05349 beta-glucosidase [EC:3.2.1.21]	Beta-glucosidase-like protein	-1.80835	0.285566	1.29925e-09
CTHT_0072560	protein_coding	no KO assigned	Uncharacterized protein	-1.80765	0.240693	5.02411e-13
CTHT_0033520	protein_coding	no KO assigned	Uncharacterized protein	-1.80746	0.371703	3.70314e-06
CTHT_0037630	protein_coding	no KO assigned	Uncharacterized protein	-1.80553	0.287914	1.88805e-09
CTHT_0008430	protein_coding	no KO assigned	Uncharacterized protein	-1.80503	0.273289	2.36206e-10
CTHT_0026920	protein_coding	no KO assigned	Putative universal stress protein	-1.80471	0.416495	3.98045e-05
CTHT_0071420	protein_coding	no KO assigned	Uncharacterized protein	-1.80354	0.221328	3.87904e-15
CTHT_0043790	protein_coding	K17887 sorting nexin-25	Putative intermediate filament protein	-1.80322	0.323098	9.84131e-08
CTHT_0027830	protein_coding	no KO assigned	Uncharacterized protein	-1.80244	0.617482	0.00651684
CTHT_0006300	protein_coding	K00505 tyrosinase [EC:1.14.18.1]	Uncharacterized protein	-1.80182	0.661921	0.0114925
CTHT_0062150	protein_coding	K00029 malate dehydrogenase (oxaloacetate-decarboxylating)(NADP+) [EC:1.1.1.40]	Malic enzyme-like protein	-1.8006	0.406515	2.62913e-05
CTHT_0024850	protein_coding	K17775 mitochondrial distribution and morphology protein 34	Mitochondrial distribution and morphology protein 34	-1.80005	0.231333	6.67663e-14
CTHT_0049410	protein_coding	no KO assigned	Uncharacterized protein	-1.80001	0.564344	0.00284303
CTHT_0011530	protein_coding	K19940 Rab guanine nucleotide exchange factor SEC2	Putative GDP-GTP exchange factor	-1.79968	0.315237	4.89069e-08
CTHT_0026080	protein_coding	no KO assigned	Uncharacterized protein	-1.79855	0.413311	3.67831e-05
CTHT_0004370	protein_coding	no KO assigned	Specific protease-like protein	-1.79841	0.376521	5.55689e-06
CTHT_0036210	protein_coding	no KO assigned	Uncharacterized protein	-1.79793	0.337816	3.86532e-07
CTHT_0071980	protein_coding	no KO assigned	Uncharacterized protein	-1.7968	0.3569	1.62406e-06
CTHT_0020760	protein_coding	no KO assigned	Uncharacterized protein	-1.79658	0.272621	2.6016e-10
CTHT_0010520	protein_coding	no KO assigned	Hydrolase-like protein	-1.79544	0.269335	1.59453e-10
CTHT_0037860	protein_coding	no KO assigned	Uncharacterized protein	-1.79451	0.247915	3.42069e-12
CTHT_0071260	protein_coding	no KO assigned	Uncharacterized protein	-1.79374	0.431639	8.38811e-05
CTHT_0014040	protein_coding	no KO assigned	Uncharacterized protein	-1.79283	0.58083	0.00392901
CTHT_0031050	protein_coding	no KO assigned	Uncharacterized protein	-1.79251	0.442752	0.000129628
CTHT_0052480	protein_coding	no KO assigned	Uncharacterized protein	-1.79115	0.358387	1.94656e-06
CTHT_0016580	protein_coding	no KO assigned	Hydrolase-like protein	-1.79114	0.262691	5.88036e-11
CTHT_0071930	protein_coding	no KO assigned	Uncharacterized protein	-1.78884	0.442425	0.000132363
CTHT_0018340	protein_coding	K00387 sulfite oxidase [EC:1.8.3.1]	Putative molybdenum ion binding protein	-1.78767	0.585117	0.00433167
CTHT_0007200	protein_coding	K13354 solute carrier family 25 (peroxisomal adenine nucleotide transporter), member 17	Putative peroxisomal membrane protein	-1.78748	0.341713	6.11189e-07
CTHT_0045140	protein_coding	K02218 casein kinase 1 [EC:2.7.11.1]	Casein kinase-like protein	-1.78717	0.229444	6.31124e-14
CTHT_0031010	protein_coding	no KO assigned	Uncharacterized protein	-1.78708	0.413984	4.26674e-05
CTHT_0066980	pseudogene			-1.78686	0.476502	0.000408852
CTHT_0019640	protein_coding	no KO assigned	Uncharacterized protein	-1.78473	0.300547	1.33595e-08
CTHT_0038920	protein_coding	K10413 dynein heavy chain 1, cytosolic	Uncharacterized protein	-1.78202	0.304739	2.24323e-08
CTHT_0065990	protein_coding	K07897 Ras-related protein Rab-7A	Rab small monomeric GTPase-like protein	-1.78171	0.389684	1.40759e-05
CTHT_0070740	protein_coding	no KO assigned	Uncharacterized protein	-1.78149	0.243698	2.07288e-12
CTHT_0065720	protein_coding	K00858 NAD+ kinase [EC:2.7.1.23]	NAD+ kinase-like protein	-1.78081	0.417142	5.21109e-05
CTHT_0036810	protein_coding	no KO assigned	Zinc finger domain-containing protein	-1.77898	0.467067	0.00032712
CTHT_0038700	protein_coding	no KO assigned	Uncharacterized protein	-1.77655	0.572079	0.00370995
CTHT_0002240	protein_coding	K01178 glucoamylase [EC:3.2.1.3]	Glucoamylase (EC 3.2.1.3) (1,4-alpha-D-glucan glucohydrolase) (Glucan 1,4-alpha-glucosidase)	-1.77538	0.39406	1.89396e-05
CTHT_0003180	protein_coding	no KO assigned	Putative sequence-specific DNA binding protein	-1.77534	0.282151	1.66067e-09
CTHT_0028540	protein_coding	no KO assigned	Uncharacterized protein	-1.77508	0.262722	8.82142e-11
CTHT_0014240	protein_coding	no KO assigned	Zinc finger domain-containing protein	-1.7727	0.456368	0.00024615
CTHT_0026020	protein_coding	K11365 SAGA-associated factor 73	Uncharacterized protein	-1.77015	0.221776	1.44655e-14
CTHT_0032360	protein_coding	no KO assigned	Putative GTP-binding protein	-1.76822	0.313856	7.39046e-08
CTHT_0017150	protein_coding	no KO assigned	Uncharacterized protein	-1.76806	0.340097	7.19795e-07
CTHT_0022870	protein_coding	no KO assigned	Uncharacterized protein	-1.76772	0.283018	2.19878e-09
CTHT_0000770	protein_coding	no KO assigned	Uncharacterized protein	-1.76588	0.708096	0.0212078
CTHT_0063220	protein_coding	no KO assigned	Uncharacterized protein	-1.7658	0.229146	1.17655e-13
CTHT_0019780	protein_coding	K11236 cell division control protein 24	Uncharacterized protein	-1.76541	0.28062	1.67088e-09
CTHT_0059060	protein_coding	K13621 betaine lipid synthase	Uncharacterized protein	-1.76523	0.521393	0.0014972
CTHT_0024220	protein_coding	no KO assigned	Uncharacterized protein	-1.76452	0.308611	4.6652e-08
CTHT_0003350	protein_coding	no KO assigned	Uncharacterized protein	-1.76214	0.388386	1.64764e-05
CTHT_0056220	protein_coding	no KO assigned	Uncharacterized protein	-1.76121	0.437579	0.000142391
CTHT_0069530	protein_coding	no KO assigned	Uncharacterized protein	-1.76113	0.629464	0.0092717
CTHT_0017200	protein_coding	no KO assigned	Uncharacterized protein	-1.76046	0.277832	1.2705e-09
CTHT_0053520	protein_coding	no KO assigned	Uncharacterized protein	-1.75875	0.33793	6.99406e-07
CTHT_0028630	protein_coding	no KO assigned	Ubiquitin thiolesterase-like protein	-1.75787	0.277889	1.35516e-09
CTHT_0016710	protein_coding	K00889 1-phosphatidylinositol-4-phosphate 5-kinase [EC:2.7.1.68]	Phosphatidylinositol-4-phosphate 5-kinase-like protein	-1.75673	0.310933	6.77796e-08
ENSRNA049505212	rRNA			-1.7555	0.801265	0.0446988
CTHT_0017160	protein_coding	K03146 thiamine thiazole synthase	Thiamine thiazole synthase (Thiazole biosynthetic enzyme)	-1.75474	0.334549	5.68346e-07
CTHT_0054920	protein_coding	no KO assigned	Uncharacterized protein	-1.75097	0.247955	1.14687e-11
CTHT_0016090	protein_coding	no KO assigned	Uncharacterized protein	-1.74991	0.682559	0.017709
CTHT_0053780	protein_coding	no KO assigned	Uncharacterized protein	-1.74988	0.41	5.23434e-05
CTHT_0047930	protein_coding	no KO assigned	Fumarate reductase-like protein	-1.74904	0.503736	0.00110957
CTHT_0010700	protein_coding	no KO assigned	Uncharacterized protein	-1.7488	0.355076	2.76674e-06
CTHT_0012750	protein_coding	no KO assigned	Uncharacterized protein	-1.7486	0.311199	8.01395e-08
CTHT_0013820	protein_coding	K00898 pyruvate dehydrogenase kinase 2/3/4 [EC:2.7.11.2]	Pyruvate dehydrogenase kinase-like protein	-1.74843	0.399339	3.28913e-05
CTHT_0020290	protein_coding	no KO assigned	Uncharacterized protein	-1.74713	0.389266	2.03954e-05
CTHT_0073790	protein_coding	no KO assigned	Uncharacterized protein	-1.74607	0.278967	2.02753e-09
CTHT_0034100	protein_coding	no KO assigned	Aminotransferase-like protein	-1.745	0.388608	2.02085e-05
CTHT_0019540	protein_coding	K22248 alpha,alpha-trehalose phosphorylase (configuration-retaining) [EC:2.4.1.231]	Trehalose synthase-like protein	-1.74359	0.486061	0.000741841
CTHT_0001660	protein_coding	no KO assigned	Uncharacterized protein	-1.74283	0.30998	7.87224e-08
CTHT_0040390	protein_coding	no KO assigned	Uncharacterized protein	-1.74254	0.387189	1.9339e-05
CTHT_0074510	protein_coding	no KO assigned	Uncharacterized protein	-1.74068	0.6256	0.00969227
CTHT_0000340	protein_coding	no KO assigned	Uncharacterized protein	-1.73956	0.323653	2.94465e-07
CTHT_0032100	protein_coding	no KO assigned	Uncharacterized protein	-1.73911	0.372822	9.31163e-06
CTHT_0000400	protein_coding	no KO assigned	Uncharacterized protein	-1.73747	0.553789	0.00335492
CTHT_0074640	protein_coding	no KO assigned	Proline dehydrogenase (EC 1.5.5.2)	-1.73698	0.618957	0.00905366
CTHT_0007850	protein_coding	no KO assigned	Uncharacterized protein	-1.73559	0.469333	0.000496374
CTHT_0073490	protein_coding	no KO assigned	Uncharacterized protein	-1.73533	0.424671	0.000111374
CTHT_0025180	protein_coding	no KO assigned	Uncharacterized protein	-1.73369	0.219789	2.97189e-14
CTHT_0055730	protein_coding	K21989 calcium permeable stress-gated cation channel	Uncharacterized protein	-1.73365	0.297546	2.52241e-08
CTHT_0003990	protein_coding	no KO assigned	Hydrolase-like protein	-1.73238	0.335488	8.60881e-07
CTHT_0059570	protein_coding	no KO assigned	Uncharacterized protein	-1.73201	0.31591	1.66662e-07
CTHT_0021380	protein_coding	no KO assigned	Uncharacterized protein	-1.73069	0.392769	2.90831e-05
CTHT_0008100	protein_coding	no KO assigned	Uncharacterized protein	-1.72618	0.298514	3.23559e-08
CTHT_0061900	protein_coding	no KO assigned	Uncharacterized protein	-1.72607	0.354022	3.48841e-06
CTHT_0012890	protein_coding	no KO assigned	Uncharacterized protein	-1.72577	0.349361	2.57743e-06
CTHT_0036770	protein_coding	K11237 bud emergence protein 1	Putative phosphoinositide binding protein	-1.72568	0.41066	6.91427e-05
CTHT_0025490	protein_coding	K11240 tyrosine-protein phosphatase MSG5 [EC:3.1.3.48]	Dual-specificity protein phosphatase-like protein	-1.72492	0.219983	4.2518e-14
CTHT_0016760	protein_coding	no KO assigned	Uncharacterized protein	-1.72447	0.442497	0.000234695
CTHT_0022210	protein_coding	no KO assigned	Uncharacterized protein	-1.72328	0.425851	0.000130541
CTHT_0025070	protein_coding	no KO assigned	Putative transcription factor	-1.72287	0.306768	8.13501e-08
CTHT_0037770	protein_coding	K20521 myosin tail region-interacting protein MTI1	Putative myosin I binding protein	-1.71967	0.285389	8.08243e-09
CTHT_0020120	protein_coding	K20184 vacuolar protein sorting-associated protein 41	Uncharacterized protein	-1.71857	0.313347	1.64997e-07
CTHT_0049550	protein_coding	no KO assigned	Uncharacterized protein	-1.71555	0.443995	0.000266334
CTHT_0002790	protein_coding	no KO assigned	Uncharacterized protein	-1.71428	0.605071	0.00837581
CTHT_0016330	protein_coding	no KO assigned	Uncharacterized protein	-1.71352	0.264247	5.06407e-10
CTHT_0059560	protein_coding	no KO assigned	Uncharacterized protein	-1.7128	0.417094	0.000102533
CTHT_0004290	protein_coding	no KO assigned	Uncharacterized protein	-1.71279	0.349723	3.14529e-06
CTHT_0048460	protein_coding	no KO assigned	Uncharacterized protein	-1.71148	0.350427	3.3504e-06
CTHT_0055530	protein_coding	K00016 L-lactate dehydrogenase [EC:1.1.1.27]	L-lactate dehydrogenase (EC 1.1.1.27)	-1.7114	0.522972	0.00217514
CTHT_0046980	protein_coding	no KO assigned	Uncharacterized protein	-1.71106	0.514466	0.00182461
CTHT_0038680	protein_coding	no KO assigned	Uncharacterized protein	-1.71009	0.443632	0.000275409
CTHT_0051550	protein_coding	no KO assigned	Uncharacterized protein	-1.71005	0.31315	1.86763e-07
CTHT_0041550	protein_coding	no KO assigned	Putative arsenite transmembrane transporter protein	-1.70941	0.292595	2.3095e-08
CTHT_0004390	protein_coding	no KO assigned	Uncharacterized protein	-1.70855	0.444659	0.000288533
CTHT_0037240	protein_coding	no KO assigned	Uncharacterized protein	-1.70853	0.328587	7.17288e-07
CTHT_0015520	protein_coding	no KO assigned	Putative transcription factor	-1.70811	0.237082	4.32784e-12
CTHT_0046930	protein_coding	no KO assigned	Uncharacterized protein	-1.70799	0.190858	5.17935e-18
CTHT_0004400	protein_coding	no KO assigned	Metallopeptidase-like protein	-1.70785	0.321478	4.05631e-07
CTHT_0005580	protein_coding	K12193 charged multivesicular body protein 3	Putative vps protein	-1.7057	0.244248	1.94415e-11
CTHT_0026900	protein_coding	K22193 golgi pH regulator	Uncharacterized protein	-1.70559	0.295206	3.32314e-08
CTHT_0026870	protein_coding	no KO assigned	Uncharacterized protein	-1.70548	0.246949	3.26589e-11
CTHT_0016690	protein_coding	K20318 protein SYS1	Putative integral membrane protein	-1.70487	0.237182	4.84674e-12
CTHT_0010490	protein_coding	no KO assigned	Tetracycline:hydrogen antiporter-like protein	-1.70398	0.28022	5.88507e-09
CTHT_0056580	protein_coding	K01194 alpha,alpha-trehalase [EC:3.2.1.28]	Trehalase (EC 3.2.1.28) (Alpha-trehalose glucohydrolase)	-1.70273	0.401593	5.88896e-05
CTHT_0061290	protein_coding	K11584 serine/threonine-protein phosphatase 2A regulatory subunit B'	Serine/threonine-protein phosphatase 2A 56 kDa regulatory subunit	-1.70097	0.260238	3.67699e-10
CTHT_0034990	protein_coding	no KO assigned	Uncharacterized protein	-1.70021	0.411834	9.37322e-05
CTHT_0045430	protein_coding	no KO assigned	Uncharacterized protein	-1.69962	0.72633	0.0313504
CTHT_0065330	protein_coding	no KO assigned	Uncharacterized protein	-1.69846	0.316066	2.95984e-07
CTHT_0026800	protein_coding	no KO assigned	Uncharacterized protein	-1.69843	0.300068	6.40197e-08
CTHT_0034390	protein_coding	no KO assigned	Uncharacterized protein	-1.69836	0.330866	1.00645e-06
CTHT_0013260	protein_coding	no KO assigned	Uncharacterized protein	-1.69832	0.356123	5.75038e-06
CTHT_0046790	protein_coding	no KO assigned	Uncharacterized protein	-1.697	0.26568	9.22459e-10
CTHT_0012700	protein_coding	no KO assigned	Uncharacterized protein	-1.69676	0.365686	1.04104e-05
CTHT_0051000	protein_coding	K11205 glutamate--cysteine ligase regulatory subunit	Uncharacterized protein	-1.69598	0.387857	3.37013e-05
CTHT_0070690	protein_coding	no KO assigned	Uncharacterized protein	-1.69547	0.397952	5.3996e-05
CTHT_0053640	protein_coding	no KO assigned	Uncharacterized protein	-1.69541	0.514103	0.00199914
CTHT_0056530	protein_coding	no KO assigned	Uncharacterized protein	-1.69513	0.376745	1.94223e-05
CTHT_0014730	protein_coding	no KO assigned	Putative RNA binding protein	-1.69379	0.236086	5.27172e-12
CTHT_0053840	protein_coding	no KO assigned	Uncharacterized protein	-1.68963	0.254403	1.86377e-10
CTHT_0045390	protein_coding	no KO assigned	Uncharacterized protein	-1.68782	0.586208	0.00732047
CTHT_0061490	protein_coding	K17989 L-serine/L-threonine ammonia-lyase [EC:4.3.1.17 4.3.1.19]	L-serine dehydratase-like protein	-1.68719	0.644581	0.0153325
CTHT_0012880	pseudogene			-1.68491	0.340457	2.46344e-06
CTHT_0046330	protein_coding	no KO assigned	Uncharacterized protein	-1.68062	0.497294	0.00152839
CTHT_0065350	protein_coding	no KO assigned	Uncharacterized protein	-1.68057	0.388117	4.03089e-05
CTHT_0018660	protein_coding	no KO assigned	Uncharacterized protein	-1.67956	0.294837	5.24765e-08
CTHT_0073510	protein_coding	K00135 succinate-semialdehyde dehydrogenase / glutarate-semialdehyde dehydrogenase [EC:1.2.1.16 1.2.1.79 1.2.1.20]	Succinate-semialdehyde dehydrogenase-like protein	-1.67884	0.377144	2.38976e-05
CTHT_0058970	protein_coding	no KO assigned	Uncharacterized protein	-1.67625	0.262259	8.9896e-10
CTHT_0032160	protein_coding	no KO assigned	Uncharacterized protein	-1.67388	0.535061	0.00345316
CTHT_0028590	protein_coding	no KO assigned	Uncharacterized protein	-1.67362	0.22337	5.675e-13
CTHT_0060470	protein_coding	K08334 beclin	Uncharacterized protein	-1.67357	0.355617	7.68193e-06
CTHT_0059720	protein_coding	no KO assigned	Putative WD repeat protein	-1.6735	0.310138	2.63135e-07
CTHT_0054260	protein_coding	no KO assigned	Uncharacterized protein	-1.67241	0.458428	0.000597314
CTHT_0057310	protein_coding	no KO assigned	Uncharacterized protein	-1.67168	0.488295	0.00131704
CTHT_0046110	protein_coding	K10591 E3 ubiquitin-protein ligase NEDD4 [EC:2.3.2.26]	E3 ubiquitin-protein ligase RSP5 (EC 2.3.2.26) (HECT-type E3 ubiquitin transferase RSP5)	-1.67167	0.273422	4.85268e-09
CTHT_0070460	protein_coding	no KO assigned	Uncharacterized protein	-1.67042	0.308975	2.49107e-07
CTHT_0009680	protein_coding	K12609 CCR4-NOT transcriptional complex subunit CAF120	Uncharacterized protein	-1.66974	0.384109	3.75211e-05
CTHT_0069710	protein_coding	no KO assigned	Uncharacterized protein	-1.6695	0.424697	0.000205857
CTHT_0051290	protein_coding	no KO assigned	Uncharacterized protein	-1.66616	0.279714	1.20481e-08
CTHT_0002280	protein_coding	no KO assigned	Uncharacterized protein	-1.66539	0.340557	3.25394e-06
CTHT_0003490	protein_coding	no KO assigned	Uncharacterized protein	-1.65973	0.251435	2.41947e-10
CTHT_0033490	protein_coding	no KO assigned	Uncharacterized protein	-1.65939	0.382618	3.91878e-05
CTHT_0063690	protein_coding	no KO assigned	Uncharacterized protein	-1.659	0.533479	0.00366064
CTHT_0010470	protein_coding	K09885 aquaporin rerated protein, other eukaryote	Uncharacterized protein	-1.65625	0.520044	0.00288373
CTHT_0019590	protein_coding	K00227 Delta7-sterol 5-desaturase [EC:1.14.19.20]	Uncharacterized protein	-1.65567	0.336621	2.85508e-06
CTHT_0035200	protein_coding	no KO assigned	Uncharacterized protein	-1.65519	0.339507	3.49272e-06
CTHT_0026190	protein_coding	K09554 cell division cycle protein 37	Uncharacterized protein	-1.65125	0.324547	1.25376e-06
CTHT_0014080	protein_coding	no KO assigned	Uncharacterized protein	-1.6512	0.352658	8.5859e-06
CTHT_0020260	protein_coding	no KO assigned	Uncharacterized protein	-1.64983	0.295358	9.58247e-08
CTHT_0013030	protein_coding	no KO assigned	Uncharacterized protein	-1.64872	0.343908	5.12602e-06
CTHT_0058690	protein_coding	K06664 peroxin-2	Putative peroxisome assembly protein	-1.6486	0.347034	6.24693e-06
CTHT_0056490	protein_coding	no KO assigned	Uncharacterized protein	-1.64843	0.548771	0.00504535
CTHT_0072500	protein_coding	no KO assigned	SANT SWI3, ADA2, N-coR and TFIIIB'' DNA-binding domain-containing protein	-1.64811	0.250129	2.61447e-10
CTHT_0066660	protein_coding	no KO assigned	Uncharacterized protein	-1.6464	0.28165	2.26674e-08
CTHT_0012670	protein_coding	K11594 ATP-dependent RNA helicase DDX3X [EC:3.6.4.13]	Uncharacterized protein	-1.64623	0.515617	0.00281511
CTHT_0057830	protein_coding	no KO assigned	Uncharacterized protein	-1.6454	0.530976	0.0037823
CTHT_0009600	protein_coding	K00851 gluconokinase [EC:2.7.1.12]	Gluconokinase (EC 2.7.1.12)	-1.64429	0.48793	0.00157804
CTHT_0063630	protein_coding	no KO assigned	Uncharacterized protein	-1.64401	0.302519	2.14624e-07
CTHT_0051820	protein_coding	no KO assigned	Uncharacterized protein	-1.64211	0.639151	0.0174532
CTHT_0017390	protein_coding	K20465 oxysterol-binding protein-related protein 9/10/11	Putative oxysterol binding protein	-1.64146	0.348345	7.46893e-06
CTHT_0012400	protein_coding	no KO assigned	Uncharacterized protein	-1.6414	0.312825	5.63271e-07
CTHT_0070980	protein_coding	no KO assigned	Uncharacterized protein	-1.64132	0.412346	0.000169677
CTHT_0015750	protein_coding	K01580 glutamate decarboxylase [EC:4.1.1.15]	Glutamate decarboxylase (EC 4.1.1.15)	-1.64042	0.541943	0.00471877
CTHT_0041350	protein_coding	no KO assigned	Uncharacterized protein	-1.63966	0.218681	5.46012e-13
CTHT_0045930	protein_coding	no KO assigned	Putative vacuolar transporter chaperone protein	-1.63952	0.32377	1.40918e-06
ENSRNA049505524	rRNA			-1.63865	0.745444	0.0439799
CTHT_0046520	protein_coding	no KO assigned	Uncharacterized protein	-1.63716	0.214936	2.28759e-13
CTHT_0073660	protein_coding	no KO assigned	Uncharacterized protein	-1.63677	0.240618	6.52432e-11
CTHT_0063810	protein_coding	no KO assigned	Uncharacterized protein	-1.63662	0.26022	1.68846e-09
CTHT_0020860	protein_coding	no KO assigned	Uncharacterized protein	-1.63661	0.531785	0.00404012
CTHT_0053710	protein_coding	no KO assigned	Uncharacterized protein	-1.6365	0.33522	3.3855e-06
CTHT_0025690	protein_coding	K05658 ATP-binding cassette, subfamily B (MDR/TAP), member 1 [EC:3.6.3.44]	Mating factor A secretion protein STE6-like protein	-1.63407	0.514171	0.00294529
CTHT_0060330	protein_coding	no KO assigned	Uncharacterized protein	-1.63161	0.33229	2.96657e-06
CTHT_0045970	protein_coding	no KO assigned	Uncharacterized protein	-1.63074	0.333208	3.19606e-06
CTHT_0021220	protein_coding	K10426 dynactin 4	Uncharacterized protein	-1.63066	0.224	2.56248e-12
CTHT_0038990	protein_coding	no KO assigned	Uncharacterized protein	-1.62902	0.335335	3.78845e-06
CTHT_0038100	protein_coding	no KO assigned	Uncharacterized protein	-1.62839	0.438484	0.000467878
CTHT_0062210	protein_coding	no KO assigned	Uncharacterized protein	-1.62756	0.266799	5.24359e-09
ENSRNA049505733	rRNA			-1.62521	0.687714	0.0295542
CTHT_0048370	protein_coding	K00679 phospholipid:diacylglycerol acyltransferase [EC:2.3.1.158]	Phospholipid:diacylglycerol acyltransferase-like protein	-1.62482	0.349441	9.97152e-06
CTHT_0059830	protein_coding	no KO assigned	Uncharacterized protein	-1.62459	0.380881	5.29504e-05
CTHT_0026620	protein_coding	K19704 protein phosphatase PTC1 [EC:3.1.3.16]	Phosphatase 2C-like protein	-1.62235	0.276787	2.07359e-08
CTHT_0017240	protein_coding	no KO assigned	Uncharacterized protein	-1.62206	0.58062	0.00937785
CTHT_0034850	protein_coding	no KO assigned	Uncharacterized protein	-1.61914	0.214395	3.70119e-13
CTHT_0063480	protein_coding	no KO assigned	Uncharacterized protein	-1.61909	0.411147	0.000200195
ENSRNA049505173	snRNA			-1.61825	0.574079	0.00873271
CTHT_0031850	protein_coding	no KO assigned	Hydrolase-like protein	-1.61803	0.373049	3.9133e-05
CTHT_0071030	protein_coding	no KO assigned	Uncharacterized protein	-1.61765	0.552262	0.00632777
CTHT_0071410	protein_coding	no KO assigned	Uncharacterized protein	-1.61743	0.217687	8.86491e-13
CTHT_0051370	protein_coding	no KO assigned	Uncharacterized protein	-1.6167	0.367535	3.00539e-05
CTHT_0056010	protein_coding	no KO assigned	Uncharacterized protein	-1.61402	0.292034	1.31678e-07
CTHT_0037960	protein_coding	no KO assigned	Uncharacterized protein	-1.61361	0.375411	4.60413e-05
CTHT_0006670	protein_coding	no KO assigned	Uncharacterized protein	-1.61034	0.423344	0.000333331
CTHT_0038500	protein_coding	no KO assigned	Acid phosphatase-like protein	-1.60981	0.30309	4.0804e-07
CTHT_0026230	protein_coding	no KO assigned	Uncharacterized protein	-1.60707	0.307271	6.13539e-07
CTHT_0015310	protein_coding	no KO assigned	Uncharacterized protein	-1.60593	0.378945	5.93801e-05
CTHT_0019930	protein_coding	K07192 flotillin	Uncharacterized protein	-1.60547	0.589718	0.0114877
CTHT_0046860	protein_coding	no KO assigned	Uncharacterized protein	-1.60519	0.448321	0.000759369
CTHT_0054320	protein_coding	K12488 Arf-GAP with SH3 domain, ANK repeat and PH domain-containing protein	Putative GTPase activating protein	-1.60306	0.245336	3.72165e-10
CTHT_0073620	protein_coding	no KO assigned	Uncharacterized protein	-1.6027	0.33719	6.1738e-06
CTHT_0038860	protein_coding	no KO assigned	Uncharacterized protein	-1.60207	0.471796	0.00144777
CTHT_0018880	protein_coding	no KO assigned	N-acetyltransferase-like protein	-1.60195	0.379839	6.47971e-05
CTHT_0072160	protein_coding	no KO assigned	Uncharacterized protein	-1.60109	0.245426	3.97076e-10
CTHT_0057590	protein_coding	no KO assigned	Uncharacterized protein	-1.5999	0.511862	0.00348264
CTHT_0013930	protein_coding	no KO assigned	Uncharacterized protein	-1.59889	0.429193	0.000448305
CTHT_0037890	protein_coding	no KO assigned	Uncharacterized protein	-1.59885	0.531264	0.00496136
CTHT_0063780	protein_coding	no KO assigned	Uncharacterized protein	-1.59779	0.31225	1.09125e-06
CTHT_0023600	protein_coding	no KO assigned	Uncharacterized protein	-1.59226	0.267946	1.30799e-08
CTHT_0043030	protein_coding	no KO assigned	Uncharacterized protein	-1.59197	0.381678	7.8772e-05
CTHT_0005670	protein_coding	no KO assigned	Serine/threonine-protein kinase-like protein	-1.59127	0.297314	3.31277e-07
CTHT_0024140	protein_coding	K10768 alkylated DNA repair protein alkB homolog 6 [EC:1.14.11.-]	Uncharacterized protein	-1.59048	0.29167	1.94385e-07
CTHT_0071600	protein_coding	K18670 dual specificity protein kinase YAK1 [EC:2.7.12.1]	Serine-threonine protein kinase-like protein	-1.5901	0.223535	8.05161e-12
CTHT_0019720	pseudogene			-1.5901	0.338443	7.96198e-06
CTHT_0001940	protein_coding	no KO assigned	Uncharacterized protein	-1.58953	0.516038	0.00400584
CTHT_0057840	protein_coding	no KO assigned	Uncharacterized protein	-1.58891	0.568529	0.00935053
CTHT_0074680	protein_coding	K00459 nitronate monooxygenase [EC:1.13.12.16]	Uncharacterized protein	-1.58791	0.389653	0.000116541
CTHT_0039270	protein_coding	no KO assigned	Uncharacterized protein	-1.58639	0.385314	9.81206e-05
CTHT_0042380	protein_coding	no KO assigned	Putative universal stress protein	-1.5818	0.345163	1.34321e-05
CTHT_0027300	protein_coding	no KO assigned	Putative fork head protein	-1.58107	0.351023	1.90371e-05
CTHT_0037830	protein_coding	K00008 L-iditol 2-dehydrogenase [EC:1.1.1.14]	Dehydrogenase-like protein	-1.58105	0.36437	3.88567e-05
CTHT_0071910	protein_coding	no KO assigned	Uncharacterized protein	-1.58089	0.472098	0.00169475
CTHT_0004270	protein_coding	no KO assigned	Uncharacterized protein	-1.57974	0.291621	2.35342e-07
CTHT_0014140	protein_coding	no KO assigned	Oligopeptide transporter-like protein	-1.57819	0.305133	8.2634e-07
CTHT_0024270	protein_coding	no KO assigned	Uncharacterized protein	-1.57733	0.267947	1.7928e-08
CTHT_0018770	protein_coding	K11244 cell wall integrity and stress response component	Uncharacterized protein	-1.57537	0.28547	1.37746e-07
CTHT_0010780	protein_coding	K01915 glutamine synthetase [EC:6.3.1.2]	Glutamine synthetase-like protein	-1.57529	0.251532	1.98244e-09
CTHT_0044110	protein_coding	K04409 p21-activated kinase 1 [EC:2.7.11.1]	Uncharacterized protein	-1.57441	0.200802	4.26556e-14
CTHT_0030290	protein_coding	no KO assigned	Zinc finger domain-containing protein	-1.57431	0.304734	8.50656e-07
CTHT_0033620	protein_coding	no KO assigned	Uncharacterized protein	-1.57094	0.32863	5.46046e-06
CTHT_0044170	protein_coding	K08504 blocked early in transport 1	Uncharacterized protein	-1.56858	0.243641	6.76885e-10
CTHT_0043360	protein_coding	no KO assigned	Copper-exporting ATPase-like protein	-1.56817	0.370458	6.06308e-05
CTHT_0033270	protein_coding	no KO assigned	Uncharacterized protein	-1.56733	0.450835	0.00109305
CTHT_0047260	protein_coding	no KO assigned	Uncharacterized protein	-1.56695	0.217205	4.05477e-12
CTHT_0054560	protein_coding	no KO assigned	Uncharacterized protein	-1.56568	0.199067	3.55004e-14
CTHT_0053570	protein_coding	no KO assigned	Uncharacterized protein	-1.56491	0.44825	0.00104006
CTHT_0067170	protein_coding	no KO assigned	Uncharacterized protein	-1.56408	0.405594	0.000273977
CTHT_0051850	protein_coding	no KO assigned	Uncharacterized protein	-1.56335	0.252412	3.02133e-09
CTHT_0050140	protein_coding	no KO assigned	Uncharacterized protein	-1.56288	0.312844	1.96572e-06
CTHT_0021090	protein_coding	no KO assigned	Putative chaperone protein	-1.56246	0.331484	7.42205e-06
CTHT_0021860	protein_coding	no KO assigned	Exo-beta-1,3-glucanase-like protein	-1.56145	0.356217	3.21539e-05
CTHT_0040840	protein_coding	no KO assigned	Putative specific RNA polymerase II transcription factor	-1.55753	0.361065	4.32069e-05
CTHT_0021470	protein_coding	K08329 autophagy-related protein 17	Putative autophagy protein	-1.55705	0.337087	1.14182e-05
CTHT_0068340	protein_coding	no KO assigned	Uncharacterized protein	-1.55696	0.35717	3.56123e-05
CTHT_0010810	protein_coding	K01647 citrate synthase [EC:2.3.3.1]	Citrate synthase	-1.55573	0.535796	0.00681881
CTHT_0020610	protein_coding	no KO assigned	Uncharacterized protein	-1.5531	0.418719	0.000476004
CTHT_0060360	protein_coding	no KO assigned	Uncharacterized protein	-1.55266	0.266935	2.66597e-08
CTHT_0008060	protein_coding	no KO assigned	Uncharacterized protein	-1.55017	0.348665	2.44651e-05
CTHT_0021900	protein_coding	no KO assigned	Uncharacterized protein	-1.54919	0.391961	0.000189688
CTHT_0040740	protein_coding	K01190 beta-galactosidase [EC:3.2.1.23]	Beta-galactosidase-like protein	-1.54824	0.404809	0.000308038
CTHT_0024600	protein_coding	no KO assigned	Putative bud site selection protein	-1.54668	0.24627	1.78318e-09
CTHT_0050820	protein_coding	no KO assigned	Uncharacterized protein	-1.54546	0.336495	1.2863e-05
CTHT_0051120	protein_coding	no KO assigned	Polyketide synthase-like protein	-1.54544	0.403129	0.000297957
CTHT_0030360	protein_coding	K07117 uncharacterized protein	SET domain-containing protein	-1.5452	0.350519	2.88356e-05
CTHT_0039890	protein_coding	no KO assigned	Putative integral membrane protein	-1.54487	0.51278	0.00491446
CTHT_0069990	protein_coding	no KO assigned	Uncharacterized protein	-1.54467	0.473487	0.00224378
CTHT_0071700	protein_coding	K20059 arrestin-related trafficking adapter 1	Uncharacterized protein	-1.54267	0.330846	9.39477e-06
CTHT_0034330	protein_coding	K10573 ubiquitin-conjugating enzyme E2 A [EC:2.3.2.23]	Uncharacterized protein	-1.54176	0.374535	9.83792e-05
CTHT_0013220	protein_coding	no KO assigned	Uncharacterized protein	-1.54158	0.472905	0.00226057
CTHT_0053620	protein_coding	K15631 molybdenum cofactor sulfurtransferase [EC:2.8.1.9]	Molybdenum cofactor sulfurase (MCS) (MOS) (MoCo sulfurase) (EC 2.8.1.9) (Molybdenum cofactor sulfurtransferase)	-1.53913	0.305163	1.55176e-06
CTHT_0046210	protein_coding	no KO assigned	mRNA stability protein	-1.5391	0.508219	0.004698
CTHT_0074260	protein_coding	no KO assigned	Putative sequence-specific DNA binding protein	-1.53534	0.404708	0.00034652
CTHT_0004990	protein_coding	K08341 GABA(A) receptor-associated protein	Autophagy-related protein	-1.53505	0.382959	0.000152194
CTHT_0029110	protein_coding	no KO assigned	Putative sequence-specific DNA binding protein	-1.53425	0.349117	3.06044e-05
CTHT_0066320	protein_coding	no KO assigned	Uncharacterized protein	-1.5329	0.297392	9.03282e-07
CTHT_0035650	protein_coding	no KO assigned	Uncharacterized protein	-1.5325	0.301042	1.23592e-06
CTHT_0033370	protein_coding	K01338 ATP-dependent Lon protease [EC:3.4.21.53]	Lon protease homolog 2, peroxisomal (EC 3.4.21.-)	-1.53245	0.23748	6.14961e-10
CTHT_0073040	protein_coding	no KO assigned	Uncharacterized protein	-1.53219	0.306573	1.94656e-06
CTHT_0011520	protein_coding	no KO assigned	Uncharacterized protein	-1.53212	0.299471	1.09609e-06
CTHT_0051810	protein_coding	no KO assigned	Putative cytochrome b5 protein	-1.53189	0.43308	0.00088507
CTHT_0029030	protein_coding	no KO assigned	Uncharacterized protein	-1.53061	0.365155	7.22991e-05
CTHT_0061950	protein_coding	no KO assigned	Uncharacterized protein	-1.5299	0.212866	4.8684e-12
CTHT_0008390	protein_coding	no KO assigned	Uncharacterized protein	-1.52791	0.535809	0.00792392
CTHT_0057630	protein_coding	no KO assigned	Uncharacterized protein	-1.52735	0.343052	2.38291e-05
CTHT_0039970	protein_coding	no KO assigned	O-methyltransferase-like protein	-1.52672	0.439193	0.00109401
CTHT_0020830	protein_coding	no KO assigned	Dehydrogenase-like protein	-1.52531	0.27568	1.27554e-07
CTHT_0058100	protein_coding	K11498 centromeric protein E	Kinesin-like protein	-1.525	0.298706	1.15068e-06
CTHT_0067080	protein_coding	no KO assigned	Putative mismatched DNA binding protein	-1.52314	0.419812	0.000641367
CTHT_0014960	protein_coding	no KO assigned	Uncharacterized protein	-1.52295	0.26661	4.80588e-08
CTHT_0073500	protein_coding	no KO assigned	Uncharacterized protein	-1.51996	0.490622	0.00379166
CTHT_0064180	protein_coding	no KO assigned	Uncharacterized protein	-1.51815	0.533431	0.00806001
CTHT_0044250	protein_coding	K20524 LAS seventeen-binding protein 5	Uncharacterized protein	-1.51805	0.34395	2.81889e-05
CTHT_0041020	protein_coding	no KO assigned	Uncharacterized protein	-1.51788	0.225825	1.11406e-10
CTHT_0000800	protein_coding	K10088 protein OS-9	Uncharacterized protein	-1.51782	0.217672	2.08527e-11
CTHT_0004560	protein_coding	no KO assigned	Uncharacterized protein	-1.51681	0.260983	2.73878e-08
CTHT_0064860	protein_coding	no KO assigned	Uncharacterized protein	-1.51665	0.564358	0.0126889
CTHT_0013850	protein_coding	K12765 meiosis induction protein kinase IME2/SME1 [EC:2.7.11.1]	Uncharacterized protein	-1.51603	0.302304	1.79232e-06
CTHT_0032530	protein_coding	K11592 endoribonuclease Dicer [EC:3.1.26.-]	Uncharacterized protein	-1.51574	0.442583	0.00131164
CTHT_0007310	protein_coding	K06276 3-phosphoinositide dependent protein kinase-1 [EC:2.7.11.1]	Serine/threonine protein kinase-like protein	-1.51559	0.203243	7.33504e-13
CTHT_0019990	protein_coding	no KO assigned	Gamma-butyrobetaine hydroxylase-like protein	-1.51536	0.362166	7.46307e-05
CTHT_0066590	protein_coding	no KO assigned	Uncharacterized protein	-1.51324	0.398068	0.000336344
CTHT_0062290	protein_coding	K05928 tocopherol O-methyltransferase [EC:2.1.1.95]	Uncharacterized protein	-1.51321	0.596214	0.0189053
CTHT_0033110	protein_coding	no KO assigned	Uncharacterized protein	-1.51146	0.441306	0.00131121
CTHT_0070430	protein_coding	no KO assigned	Uncharacterized protein	-1.51062	0.455054	0.00186277
ENSRNA049505479	rRNA			-1.51057	0.499534	0.00476261
CTHT_0061960	protein_coding	K03083 glycogen synthase kinase 3 beta [EC:2.7.11.26]	Glycogen synthase kinase 3-like protein	-1.50876	0.324254	9.82036e-06
CTHT_0006180	protein_coding	K13099 CD2 antigen cytoplasmic tail-binding protein 2	Uncharacterized protein	-1.50814	0.298849	1.53023e-06
CTHT_0002820	protein_coding	no KO assigned	Uncharacterized protein	-1.507	0.307078	2.99993e-06
CTHT_0045910	protein_coding	K11370 ADA HAT complex component 1	Uncharacterized protein	-1.5055	0.27444	1.64195e-07
CTHT_0006040	protein_coding	no KO assigned	Uncharacterized protein	-1.50506	0.219252	4.31987e-11
CTHT_0049260	protein_coding	K05841 sterol 3beta-glucosyltransferase [EC:2.4.1.173]	Uncharacterized protein	-1.50435	0.283791	4.29065e-07
CTHT_0051050	protein_coding	no KO assigned	Uncharacterized protein	-1.49893	0.358667	7.61726e-05
CTHT_0073650	protein_coding	no KO assigned	Uncharacterized protein	-1.4978	0.375199	0.000162315
CTHT_0007730	protein_coding	no KO assigned	Uncharacterized protein	-1.49627	0.301699	2.33685e-06
CTHT_0062410	protein_coding	no KO assigned	Uncharacterized protein	-1.49578	0.292592	1.11468e-06
CTHT_0000200	protein_coding	K08257 mannan endo-1,6-alpha-mannosidase [EC:3.2.1.101]	Mannan endo-1,6-alpha-mannosidase (EC 3.2.1.101)	-1.49537	0.264786	6.8606e-08
CTHT_0015100	protein_coding	K11227 mitogen-activated protein kinase kinase [EC:2.7.12.2]	MAP kinase kinase-like protein	-1.49531	0.304086	2.86834e-06
CTHT_0006220	protein_coding	K03544 ATP-dependent Clp protease ATP-binding subunit ClpX	Uncharacterized protein	-1.49279	0.305807	3.39042e-06
CTHT_0065100	protein_coding	K22048 mechanosensitive ion channel protein 4/5/6/7/8/9/10	Uncharacterized protein	-1.49162	0.355999	7.28269e-05
CTHT_0045710	protein_coding	K11213 pheromone alpha factor receptor	Putative pheromone protein	-1.4913	0.612197	0.0246291
CTHT_0004980	protein_coding	no KO assigned	Uncharacterized protein	-1.49053	0.243283	4.51064e-09
CTHT_0012310	protein_coding	K16675 palmitoyltransferase ZDHHC9/14/18 [EC:2.3.1.225]	Palmitoyltransferase (EC 2.3.1.225)	-1.49047	0.242814	4.2064e-09
CTHT_0017590	protein_coding	K00706 1,3-beta-glucan synthase [EC:2.4.1.34]	1,3-beta-glucan synthase component-like protein	-1.48906	0.234215	1.11319e-09
CTHT_0003760	protein_coding	no KO assigned	Uncharacterized protein	-1.48771	0.517069	0.00736176
CTHT_0030170	protein_coding	K01897 long-chain acyl-CoA synthetase [EC:6.2.1.3]	Uncharacterized protein	-1.48681	0.270209	1.50196e-07
CTHT_0017140	protein_coding	no KO assigned	Uncharacterized protein	-1.48596	0.325204	1.42488e-05
CTHT_0009670	protein_coding	no KO assigned	Uncharacterized protein	-1.48586	0.310852	5.46668e-06
CTHT_0042660	protein_coding	no KO assigned	Uncharacterized protein	-1.48559	0.284175	6.2127e-07
CTHT_0013340	protein_coding	no KO assigned	Uncharacterized protein	-1.48468	0.312662	6.30618e-06
CTHT_0041100	protein_coding	no KO assigned	Uncharacterized protein	-1.4844	0.370884	0.000155878
CTHT_0010430	protein_coding	K05349 beta-glucosidase [EC:3.2.1.21]	Beta-glucosidase (EC 3.2.1.21)	-1.48347	0.346398	4.92292e-05
CTHT_0060900	protein_coding	no KO assigned	Uncharacterized protein	-1.48265	0.326146	1.58423e-05
CTHT_0059290	protein_coding	no KO assigned	Uncharacterized protein	-1.48232	0.383306	0.00026318
CTHT_0026630	protein_coding	no KO assigned	Uncharacterized protein	-1.48222	0.240884	3.84122e-09
CTHT_0069350	protein_coding	K11380 NuA3 HAT complex component NTO1	Uncharacterized protein	-1.48105	0.251579	1.7906e-08
ENSRNA049505608	rRNA			-1.48076	0.659099	0.039315
CTHT_0011220	protein_coding	K01218 mannan endo-1,4-beta-mannosidase [EC:3.2.1.78]	Uncharacterized protein	-1.47771	0.589873	0.0206139
CTHT_0029580	protein_coding	no KO assigned	KH RNA-binding domain-containing protein	-1.47687	0.352189	7.17814e-05
CTHT_0056020	protein_coding	no KO assigned	Uncharacterized protein	-1.47642	0.383677	0.000282543
CTHT_0039850	protein_coding	no KO assigned	Serine-type endopeptidase-like protein	-1.47626	0.557506	0.0141307
CTHT_0028020	protein_coding	K07208 Ras homolog enriched in brain	Putative GTP-binding protein	-1.47535	0.236294	2.22901e-09
CTHT_0044300	protein_coding	K12182 hepatocyte growth factor-regulated tyrosine kinase substrate	Vacuolar protein sorting-associated protein 27	-1.4748	0.289283	1.1909e-06
CTHT_0067730	protein_coding	K11322 enhancer of polycomb-like protein	Enhancer of polycomb-like protein	-1.47423	0.475602	0.00377217
CTHT_0036550	protein_coding	no KO assigned	Uncharacterized protein	-1.47415	0.276307	3.61556e-07
CTHT_0038580	protein_coding	no KO assigned	Uncharacterized protein	-1.47386	0.243313	6.76375e-09
CTHT_0044680	protein_coding	no KO assigned	Protein YOP1	-1.47357	0.304725	4.20652e-06
CTHT_0004300	protein_coding	no KO assigned	Poly(A) RNA polymerase-like protein	-1.47299	0.295607	2.09152e-06
CTHT_0066920	protein_coding	no KO assigned	Uncharacterized protein	-1.47283	0.401603	0.000556047
CTHT_0041010	protein_coding	no KO assigned	Putative control protein	-1.47263	0.23301	1.40122e-09
CTHT_0059180	protein_coding	no KO assigned	Uncharacterized protein	-1.47074	0.510314	0.0072646
CTHT_0047590	protein_coding	no KO assigned	Uncharacterized protein	-1.47073	0.277032	4.12696e-07
CTHT_0028930	protein_coding	no KO assigned	Uncharacterized protein	-1.47	0.448895	0.0021597
CTHT_0030080	protein_coding	no KO assigned	Uncharacterized protein	-1.4694	0.60767	0.0257593
CTHT_0007480	protein_coding	no KO assigned	Protein SEY1 (EC 3.6.5.-)	-1.4677	0.258415	5.76522e-08
CTHT_0044460	protein_coding	no KO assigned	Uncharacterized protein	-1.46697	0.494937	0.00571839
CTHT_0055540	protein_coding	no KO assigned	Uncharacterized protein	-1.4665	0.456163	0.00262128
CTHT_0016020	protein_coding	no KO assigned	Putative calcineurin-binding protein	-1.46644	0.380271	0.000273977
CTHT_0061820	protein_coding	K22382 WD repeat-containing protein 26	Uncharacterized protein	-1.46624	0.199754	1.68513e-12
CTHT_0024300	protein_coding	no KO assigned	Uncharacterized protein	-1.46597	0.582467	0.0199937
CTHT_0030060	protein_coding	K00698 chitin synthase [EC:2.4.1.16]	Chitin synthase-like protein	-1.46502	0.319638	1.34096e-05
CTHT_0002970	protein_coding	no KO assigned	Glutathione S-transferase kappa (EC 2.5.1.18)	-1.46479	0.314341	9.51794e-06
CTHT_0009440	protein_coding	no KO assigned	Uncharacterized protein	-1.46377	0.450831	0.00236025
CTHT_0065660	protein_coding	no KO assigned	Uncharacterized protein	-1.46296	0.435043	0.00161665
CTHT_0073340	protein_coding	no KO assigned	Serine/threonine protein kinase-like protein	-1.46244	0.239644	5.18562e-09
CTHT_0039320	protein_coding	no KO assigned	Uncharacterized protein	-1.46093	0.255014	4.37843e-08
CTHT_0013160	protein_coding	K11801 WD repeat-containing protein 23	Putative WD repeat protein	-1.46036	0.384753	0.000344124
CTHT_0022750	protein_coding	no KO assigned	Uncharacterized protein	-1.46033	0.475406	0.00411529
CTHT_0032780	protein_coding	K00511 squalene monooxygenase [EC:1.14.14.17]	Uncharacterized protein	-1.46011	0.356767	0.000108528
CTHT_0036870	protein_coding	no KO assigned	Putative rho guanyl-nucleotide exchange factor	-1.45908	0.307385	6.3579e-06
CTHT_0074730	protein_coding	no KO assigned	Uncharacterized protein	-1.45896	0.562242	0.0163004
CTHT_0013080	protein_coding	no KO assigned	Uncharacterized protein	-1.45817	0.261689	1.03167e-07
CTHT_0047380	protein_coding	no KO assigned	Uncharacterized protein	-1.45725	0.235151	2.96433e-09
CTHT_0005660	protein_coding	no KO assigned	Uncharacterized protein	-1.45449	0.321536	1.74533e-05
CTHT_0062300	protein_coding	no KO assigned	Uncharacterized protein	-1.45333	0.467672	0.00368383
CTHT_0065760	protein_coding	no KO assigned	tRNA a64-2'-o-ribosylphosphate transferase-like protein	-1.45142	0.247237	1.96898e-08
CTHT_0024430	protein_coding	K11853 ubiquitin carboxyl-terminal hydrolase 34 [EC:3.4.19.12]	Ubiquitin thiolesterase-like protein	-1.45129	0.335161	4.03089e-05
CTHT_0051130	protein_coding	K19791 iron transport multicopper oxidase	Uncharacterized protein	-1.45032	0.373605	0.000248435
CTHT_0047390	protein_coding	no KO assigned	Uncharacterized protein	-1.44548	0.289207	1.9456e-06
CTHT_0024740	protein_coding	K14213 Xaa-Pro dipeptidase [EC:3.4.13.9]	Aminopeptidase-like protein	-1.44438	0.3021	5.44153e-06
CTHT_0043540	protein_coding	K10590 E3 ubiquitin-protein ligase TRIP12 [EC:2.3.2.26]	Ubiquitin-protein ligase-like protein	-1.44417	0.288321	1.8453e-06
CTHT_0004070	protein_coding	no KO assigned	Uncharacterized protein	-1.44395	0.348332	8.74735e-05
CTHT_0058740	protein_coding	no KO assigned	Uncharacterized protein	-1.44316	0.516733	0.00939685
CTHT_0006990	protein_coding	K20237 protein NUD1	Uncharacterized protein	-1.44277	0.305268	7.00235e-06
CTHT_0069030	protein_coding	K03320 ammonium transporter, Amt family	Ammonium transporter	-1.43926	0.476526	0.00480883
CTHT_0049040	protein_coding	no KO assigned	Uncharacterized protein	-1.4381	0.397075	0.000655432
CTHT_0016000	protein_coding	no KO assigned	WD40 repeat-containing protein	-1.43786	0.318183	1.78235e-05
CTHT_0027360	protein_coding	no KO assigned	Uncharacterized protein	-1.43675	0.333211	4.35245e-05
CTHT_0016240	protein_coding	no KO assigned	Tyrosine-protein phosphatase-like protein	-1.43656	0.318029	1.7968e-05
CTHT_0056240	protein_coding	no KO assigned	Uncharacterized protein	-1.43287	0.412896	0.00111636
CTHT_0073670	protein_coding	K07300 Ca2+:H+ antiporter	Serine/threonine protein kinase-like protein	-1.43153	0.418363	0.00132319
CTHT_0054530	pseudogene			-1.43098	0.261685	1.79663e-07
CTHT_0014170	protein_coding	no KO assigned	Uncharacterized protein	-1.43036	0.222228	6.82577e-10
CTHT_0026480	protein_coding	K19841 protein STE50	Uncharacterized protein	-1.43024	0.298195	5.07759e-06
CTHT_0073590	protein_coding	no KO assigned	Uncharacterized protein	-1.42818	0.246238	2.93327e-08
CTHT_0015730	protein_coding	no KO assigned	Uncharacterized protein	-1.42814	0.275434	7.72652e-07
CTHT_0023530	protein_coding	no KO assigned	Zinc finger domain-containing protein	-1.42794	0.31481	1.65643e-05
CTHT_0036110	protein_coding	K18798 peroxisome-assembly ATPase [EC:3.6.4.7]	Uncharacterized protein	-1.42716	0.251037	5.59133e-08
CTHT_0034420	protein_coding	no KO assigned	Uncharacterized protein	-1.42657	0.266343	3.24748e-07
CTHT_0041430	protein_coding	K00167 2-oxoisovalerate dehydrogenase E1 component beta subunit [EC:1.2.4.4]	Putative F-actin-capping protein	-1.42592	0.380715	0.000416
CTHT_0062080	protein_coding	no KO assigned	Putative nucleotide exchange factor	-1.42558	0.342731	8.25161e-05
CTHT_0042820	protein_coding	no KO assigned	Uncharacterized protein	-1.42434	0.29936	6.03804e-06
CTHT_0071040	protein_coding	K12613 mRNA-decapping enzyme subunit 2 [EC:3.6.1.62]	Uncharacterized protein	-1.42344	0.471084	0.00479074
CTHT_0042740	protein_coding	no KO assigned	Uncharacterized protein	-1.42325	0.404991	0.000957308
CTHT_0031630	protein_coding	K00326 cytochrome-b5 reductase [EC:1.6.2.2]	Uncharacterized protein	-1.42299	0.595774	0.0277728
CTHT_0050970	protein_coding	no KO assigned	Uncharacterized protein	-1.42233	0.288022	2.59639e-06
CTHT_0031450	protein_coding	no KO assigned	Uncharacterized protein	-1.42073	0.263543	2.69941e-07
CTHT_0005110	protein_coding	no KO assigned	Uncharacterized protein	-1.4197	0.243271	2.39193e-08
CTHT_0017250	protein_coding	K01621 xylulose-5-phosphate/fructose-6-phosphate phosphoketolase [EC:4.1.2.9 4.1.2.22]	Phosphoketolase-like protein	-1.41919	0.620339	0.0356154
CTHT_0024670	protein_coding	no KO assigned	Uncharacterized protein	-1.41885	0.345879	0.000104396
CTHT_0007940	protein_coding	no KO assigned	Casein kinase I-like protein	-1.4184	0.359602	0.000195661
CTHT_0038840	protein_coding	K21451 xylanolytic transcriptional activator XlnR	Uncharacterized protein	-1.41785	0.384706	0.000519952
CTHT_0009340	protein_coding	no KO assigned	Carboxylic ester hydrolase (EC 3.1.1.-)	-1.41621	0.303567	9.29295e-06
CTHT_0058250	protein_coding	K15183 RNA polymerase II elongation factor ELL	Uncharacterized protein	-1.41563	0.300551	7.53784e-06
CTHT_0008280	protein_coding	no KO assigned	Uncharacterized protein	-1.41534	0.284802	2.22678e-06
CTHT_0040620	protein_coding	K00606 3-methyl-2-oxobutanoate hydroxymethyltransferase [EC:2.1.2.11]	3-methyl-2-oxobutanoate hydroxymethyltransferase (EC 2.1.2.11)	-1.41517	0.438582	0.00252227
CTHT_0007760	protein_coding	no KO assigned	5-methyltetrahydropteroyltriglutamate-homocysteine S-methyltransferase-like protein	-1.41366	0.395881	0.000784648
CTHT_0027200	protein_coding	K12041 solute carrier family 9 (sodium/hydrogen exchanger), member 6/7	Sodium/hydrogen exchanger	-1.41298	0.215801	3.41439e-10
CTHT_0004170	protein_coding	no KO assigned	Uncharacterized protein	-1.41267	0.385747	0.000566759
CTHT_0009280	protein_coding	K01843 lysine 2,3-aminomutase [EC:5.4.3.2]	Uncharacterized protein	-1.4126	0.433787	0.00228695
CTHT_0063030	protein_coding	no KO assigned	Uncharacterized protein	-1.41226	0.545942	0.0166521
CTHT_0035380	protein_coding	no KO assigned	Uncharacterized protein	-1.41216	0.491171	0.00740368
CTHT_0022240	protein_coding	no KO assigned	Uncharacterized protein	-1.41144	0.378779	0.000447057
CTHT_0038220	protein_coding	no KO assigned	Uncharacterized protein	-1.411	0.46365	0.00449486
CTHT_0038440	protein_coding	K01092 myo-inositol-1(or 4)-monophosphatase [EC:3.1.3.25]	Inositol-1-monophosphatase (EC 3.1.3.25)	-1.40961	0.478721	0.00605213
CTHT_0041270	protein_coding	no KO assigned	Uncharacterized protein	-1.40958	0.329843	5.11268e-05
CTHT_0025840	protein_coding	no KO assigned	Uncharacterized protein	-1.40943	0.192008	1.68348e-12
CTHT_0052400	protein_coding	no KO assigned	Uncharacterized protein	-1.40828	0.321047	3.17354e-05
CTHT_0024390	protein_coding	no KO assigned	Putative transcriptional regulatory protein	-1.40799	0.336971	7.64128e-05
CTHT_0004780	protein_coding	K03858 phosphatidylinositol glycan, class H	Uncharacterized protein	-1.40726	0.347612	0.000129691
CTHT_0025330	protein_coding	no KO assigned	Uncharacterized protein	-1.40693	0.636732	0.0428391
CTHT_0066850	protein_coding	K21547 C6 transcription factor Pro1	Putative transcription factor	-1.40539	0.515689	0.0113977
CTHT_0067190	protein_coding	K09503 DnaJ homolog subfamily A member 2	Mitochondrial protein import protein mas5-like protein	-1.40539	0.311387	1.82633e-05
CTHT_0074450	protein_coding	no KO assigned	Uncharacterized protein	-1.40493	0.430362	0.00222881
CTHT_0011180	protein_coding	no KO assigned	Zinc finger domain-containing protein	-1.40487	0.400702	0.000985435
CTHT_0009930	protein_coding	no KO assigned	Protein transport protein SFT2	-1.40402	0.437768	0.00268667
CTHT_0050920	protein_coding	K11231 osomolarity two-component system, sensor histidine kinase SLN1 [EC:2.7.13.3]	Histidine kinase-like protein	-1.40334	0.281386	2.04846e-06
CTHT_0036290	protein_coding	no KO assigned	Uncharacterized protein	-1.40205	0.602294	0.032328
CTHT_0035460	protein_coding	no KO assigned	1,3-beta-glucanosyltransferase (EC 2.4.1.-)	-1.40056	0.381341	0.000545544
CTHT_0046650	protein_coding	no KO assigned	Uncharacterized protein	-1.40005	0.325468	4.54204e-05
CTHT_0001540	protein_coding	no KO assigned	Uncharacterized protein	-1.3989	0.331401	6.3802e-05
CTHT_0018260	protein_coding	no KO assigned	SANT SWI3, ADA2, N-coR and TFIIIB'' DNA-binding domain-containing protein	-1.39887	0.612215	0.0358419
CTHT_0035250	protein_coding	no KO assigned	Uncharacterized protein	-1.39862	0.410868	0.00140687
CTHT_0074590	protein_coding	no KO assigned	Uncharacterized protein	-1.39856	0.341056	0.000104994
CTHT_0069140	protein_coding	K14012 UBX domain-containing protein 1	Uncharacterized protein	-1.39831	0.305915	1.41568e-05
CTHT_0060530	protein_coding	no KO assigned	Cellulase-like protein	-1.3982	0.541685	0.0168902
CTHT_0042010	protein_coding	no KO assigned	Uncharacterized protein	-1.39771	0.301637	1.06967e-05
CTHT_0034080	protein_coding	no KO assigned	Uncharacterized protein	-1.39736	0.487253	0.00756223
CTHT_0036530	protein_coding	no KO assigned	Uncharacterized protein	-1.39463	0.417727	0.00175008
CTHT_0029460	protein_coding	K13711 phosphatidylinositol 4-kinase type 2 [EC:2.7.1.67]	Phosphatidylinositol 4-kinase-like protein	-1.39328	0.429512	0.0023837
CTHT_0024650	protein_coding	no KO assigned	Uncharacterized protein	-1.39299	0.271122	9.83501e-07
CTHT_0057440	protein_coding	K05349 beta-glucosidase [EC:3.2.1.21]	Beta-glucosidase (EC 3.2.1.21)	-1.39215	0.480873	0.00698816
CTHT_0001280	protein_coding	K01113 alkaline phosphatase D [EC:3.1.3.1]	Uncharacterized protein	-1.39143	0.559055	0.0214801
CTHT_0007400	protein_coding	no KO assigned	Uncharacterized protein	-1.39113	0.480297	0.00696477
CTHT_0015740	protein_coding	no KO assigned	Uncharacterized protein	-1.39028	0.323685	4.66523e-05
CTHT_0073970	protein_coding	no KO assigned	Uncharacterized protein	-1.38971	0.291418	5.75137e-06
CTHT_0064040	protein_coding	no KO assigned	Uncharacterized protein	-1.38953	0.262051	4.25841e-07
CTHT_0031940	protein_coding	no KO assigned	Uncharacterized protein	-1.38943	0.471215	0.00598074
CTHT_0041470	protein_coding	K07300 Ca2+:H+ antiporter	Uncharacterized protein	-1.3891	0.26293	4.68842e-07
CTHT_0029050	protein_coding	no KO assigned	Mediator of RNA polymerase II transcription subunit 19 (Mediator complex subunit 19)	-1.38909	0.272077	1.15026e-06
CTHT_0068140	protein_coding	no KO assigned	Uncharacterized protein	-1.38778	0.413578	0.00165735
CTHT_0068020	protein_coding	K10601 E3 ubiquitin-protein ligase synoviolin [EC:2.3.2.27]	Uncharacterized protein	-1.3872	0.266507	6.97387e-07
CTHT_0007900	protein_coding	K19951 TBC1 domain family member 8/9	GTPase-activating protein gyp2-like protein	-1.38421	0.192599	4.86881e-12
CTHT_0004540	protein_coding	K08150 MFS transporter, SP family, solute carrier family 2 (myo-inositol transporter), member 13	Putative transporter protein	-1.38377	0.250916	1.40384e-07
CTHT_0001680	protein_coding	K20176 small G protein signaling modulator 3	Uncharacterized protein	-1.38235	0.250413	1.36519e-07
CTHT_0051190	protein_coding	no KO assigned	Uncharacterized protein	-1.38205	0.426883	0.0024331
CTHT_0032920	protein_coding	no KO assigned	Uncharacterized protein	-1.38096	0.345621	0.000160066
CTHT_0071790	protein_coding	no KO assigned	Uncharacterized protein	-1.3806	0.342571	0.000139569
CTHT_0067610	protein_coding	no KO assigned	Putative amino acid transporter protein	-1.38029	0.299584	1.20633e-05
CTHT_0068460	protein_coding	no KO assigned	Uncharacterized protein	-1.37997	0.266464	7.97678e-07
CTHT_0039460	protein_coding	K00698 chitin synthase [EC:2.4.1.16]	Uncharacterized protein	-1.37812	0.42421	0.00234634
CTHT_0011470	protein_coding	K00065 2-dehydro-3-deoxy-D-gluconate 5-dehydrogenase [EC:1.1.1.127]	2-deoxy-D-gluconate 3-dehydrogenase-like protein	-1.3776	0.330612	8.01346e-05
CTHT_0034340	protein_coding	K00626 acetyl-CoA C-acetyltransferase [EC:2.3.1.9]	Acetyl-CoA acetyltransferase-like protein	-1.3774	0.509131	0.0120591
CTHT_0045040	protein_coding	no KO assigned	Uncharacterized protein	-1.37681	0.480525	0.00762121
CTHT_0010450	protein_coding	K20989 urea-proton symporter	Putative transporter protein	-1.37679	0.336637	0.000109725
CTHT_0011200	protein_coding	K13335 peroxin-16	Peroxisomal membrane protein pex16-like protein	-1.37657	0.281198	3.17923e-06
CTHT_0017090	protein_coding	K11275 histone H1/5	Uncharacterized protein	-1.37436	0.390981	0.00095501
CTHT_0035350	protein_coding	no KO assigned	Uncharacterized protein	-1.37363	0.350715	0.0002178
CTHT_0044290	protein_coding	K11839 ubiquitin carboxyl-terminal hydrolase 8 [EC:3.4.19.12]	Ubiquitin carboxyl-terminal hydrolase-like protein	-1.37338	0.268632	1.11382e-06
CTHT_0023350	protein_coding	K19833 serine/threonine-protein kinase CLA4 [EC:2.7.11.1]	Uncharacterized protein	-1.37221	0.216942	1.35865e-09
CTHT_0001500	protein_coding	no KO assigned	Aldehyde dehydrogenase-like protein	-1.37116	0.233206	1.86695e-08
CTHT_0045660	protein_coding	no KO assigned	Uncharacterized protein	-1.36954	0.236555	3.10939e-08
CTHT_0036930	protein_coding	no KO assigned	Uncharacterized protein	-1.3692	0.41923	0.00221845
CTHT_0069970	protein_coding	K01078 acid phosphatase [EC:3.1.3.2]	Acid phosphatase-like protein	-1.36918	0.275857	2.2948e-06
CTHT_0028850	protein_coding	no KO assigned	Putative sequence-specific DNA binding protein	-1.368	0.268001	1.15449e-06
CTHT_0063190	protein_coding	no KO assigned	Fe-S cluster assembly protein DRE2 (Anamorsin homolog)	-1.36764	0.348633	0.000212682
CTHT_0061150	protein_coding	no KO assigned	Uncharacterized protein	-1.36758	0.369702	0.000494421
CTHT_0021490	protein_coding	no KO assigned	Uncharacterized protein	-1.36643	0.349489	0.000223542
CTHT_0062010	protein_coding	no KO assigned	Uncharacterized protein	-1.36586	0.528134	0.0166704
[truncated: 3,117 more rows]

## Sheet: Xyl_Glu
Gene	Type	KO	Description	log2FoldChange	lfcSE	padj
[truncated: 3,750 more rows]
