# Supplementary material for: Identification and characterization of sugar-regulated promoters in Chaetomium thermophilum
Source: BMC Biotechnol. 2023 Jul 8;23:19. doi: 10.1186/s12896-023-00791-9 (PMC10329369; doi:10.1186/s12896-023-00791-9)
Supplement: Supplementary file 12 — Additional file 12. Supplementary Data 2. Gene IDs of the 50 most significant changes between glucose- and xylose treated samples. [file 12896_2023_791_MOESM12_ESM.xlsx]

## Sheet: Heatmap50_X_R_G_R_new_annot
Supplementary data 2: Gene IDs of the 50 most significant changes between glucose- and xylose treated samples.
								Classification	total in Xyl	class members in xyl	Class distribution (Xylose enriched)	total in Glc	class members in Glc	Class distribution (Glucose enriched)
nr	count	X/R h to G/R strongest expression change	msa homolog in ascomycetes	p-value adjusted Glucose/Reference	p-value adjusted Xylose/Reference	p-value adjusted Xylose/Glucose	Ribosome maturation, export, translation	Ribosomes	17	8	47.0588	33	0	0
1	1	CTHT_0011440	Xylosidase/arabinosidase-like protein, N-arabinofuranosidase	0.107763	1.3417e-34	5.53891e-44	RNA-Pol I and III	RNA Pol I, III		2	11.7647		0	0
2	1	CTHT_0073860	Xylitol dehydrogenase	1.00718e-33	6.1854e-06	5.3023e-63		Xylose		5	29.4118		0	0
3	1	CTHT_0064690	Beta-Xylosidase	0.267023	3.0054e-27	6.38935e-33		Respiration		3	17.6471		3	9.09091
4	1	CTHT_0066500	Loc1 60S ribosomal assembly factor and export	0.0649595	1.96133e-18	4.14643e-26		Signaling and transport		0	0		10	30.303
5	1	CTHT_0052990	Calcium-binding mitochondrial carrier protein	0.000159174	3.0812e-16	2.03551e-33		Transcription regulation		0	0		4	12.1212
6	1	CTHT_0057070	DNA-directed RNA polymerase I and III polypeptide	0.00531977	2.56309e-48	2.08986e-30		Hydrolytic		0	0		0	0
7	1	CTHT_0062220	Putative rRNA-processing protein	0.00489084	4.21483e-33	5.79123e-49		Uncharacterized		0	0		10	30.303
8	1	CTHT_0050050	Endo-1,4-beta-xylanase D	0.0113147	8.5496e-16	1.5686e-26		Noncoding		0	0		4	12.1212
9	1	CTHT_0030910	fungal-specific cytosolic translation elongation factor 3	0.450374	4.9032e-22	1.96203e-25		Others		0	0		2	6.06061
10	1	CTHT_0016040	Mitochondrial dicarboxylate transporter	0.225355	1.39721e-25	2.10291e-31
11	1	CTHT_0015380	ATP-dependent RNA helicase Dbp6	9.62638e-06	1.20256e-09	3.80995e-26
12	1	CTHT_0055100	pre-60S ribosomal subunit-associated GTPase NOG2	4.04134e-05	7.62473e-50	7.77885e-25
13	1	CTHT_0055990	ribosome biogenesis SLX9-domain-containing protein	0.666019	9.70312e-31	4.62575e-27
14	1	CTHT_0043670	FAD binding protein	1.16126e-22	7.23559e-92	5.55281e-26
15	1	CTHT_0052940	RNA polymerase III Rpc4	0.24596	2.14293e-32	5.76848e-25
16	1	CTHT_0025020	Ribosomal RNA-processing protein 15	0.000421919	1.37181e-57	1.12854e-33
17	1	CTHT_0060190	glycine and arginine rich protein gar2	0.701664	3.02524e-31	4.04694e-33
18	1	CTHT_0038160	putative ring-like domain-containing protein (Ubiquitinylation, as found in E3 ligase); stress response	0.250074	4.33911e-24	9.61935e-30
19	1	CTHT_0046800	Uncharacterized protein	4.16676e-24	0.225974	1.94436e-30
20	1	CTHT_0010350	non-coding	0.000234641	2.1111e-18	1.39058e-35
21	1	CTHT_0055120	ATP-dependent permease	0.903501	5.17478e-25	4.33239e-25
22	1	CTHT_0045010	MFS permease	0.00191994	3.52529e-14	4.62575e-27
23	1	CTHT_0042630	Putative mitochondrial 2-oxoglutarate/malate carrier protein	1.39764e-15	8.98792e-122	6.16436e-52
24	1	CTHT_0047450	nitrogen metabolism (GO:0006807)	0.862538	5.17301e-30	4.18855e-28
25	1	CTHT_0070820	C6 finger domain-containing protein	1.2611e-14	0.000261694	1.6057e-30
26	1	CTHT_0018850	Uncharacterized protein	0.0307437	3.53418e-29	1.67959e-41
27	1	CTHT_0019400	non-coding	4.98406e-27	0.850355	7.84097e-26
28	1	CTHT_0064040	uncharacterized protein	1.38752e-19	4.25841e-07	2.00204e-46
29	1	CTHT_0042460	fructose-1,6-bisphosphatase-like protein, Signalling Inositol metabolization	0.0169659	5.84787e-38	6.71847e-24
30	1	CTHT_0058250	DNA topoisomerase 2-like	1.58352e-16	7.53784e-06	3.28097e-38
31	1	CTHT_0039920	Cytochrome P450 monooxygenase patI	0.000395906	1.58978e-12	1.21619e-26
32	1	CTHT_0025170	Uncharacterized protein	3.88441e-08	1.99718e-08	1.37506e-29
33	1	CTHT_0023530	nucleic acid binidng	3.72202e-17	1.65643e-05	3.28097e-38
34	1	CTHT_0041810	G1/S-specific cyclin pcl1 (cyclin hcs26)-like protein, TATA-box binding	0.649694	8.74614e-28	2.32702e-24
35	1	CTHT_0035150	extracellular serine-threonine rich protein, tegument	0.00028801	7.5244e-17	7.53405e-34
36	1	CTHT_0062730	Uncharacterized protein	5.49746e-08	2.53312e-06	6.47302e-25
37	1	CTHT_0056480	ATP dependent transmembrane transport of substrates	2.94023e-33	0.404012	3.02107e-38
38	1	CTHT_0047620	Uncharacterized protein	0.00184169	1.94073e-22	1.14551e-38
39	1	CTHT_0037710	L-tryptophan and auxin synthesis pathway, transmembrane	2.74123e-32	0.400501	2.15589e-27
40	1	CTHT_0060390	MARVEL domain-containing proteins are often found in lipid-associating proteins. may be part of the machinery of membrane apposition events, such as transport vesicle biogenesis. PAT1 ;Members of this family are necessary for accurate chromosome transmission during cell division.	0.202778	4.40889e-35	7.45753e-43
41	1	CTHT_0027630	Carboxylic acid transporter protein, Sugar phosphate permease, transport (uptake via H+ symport for catabolism and/or acidic stress)	1.46563e-46	0.193123	4.47111e-38
42	1	CTHT_0044390	Uncharacterized protein	0.87987	1.86729e-32	6.27102e-33
43	1	CTHT_0056560	fungal specific transcription factor, Gal4-like DNA binding	8.49169e-40	0.0624715	5.77657e-49
44	1	CTHT_0072530	uncharacterized protein	3.48818e-22	0.205704	4.96256e-28
45	1	CTHT_0055740	MFS general substrate transporter	1.13729e-47	0.053798	1.15683e-39
46	1	CTHT_0018670	non-coding	3.01919e-10	9.47536e-12	2.90794e-40
47	1	CTHT_0061380	uncharacterized protein	1.2386e-10	1.52053e-05	9.42677e-28
48	1	CTHT_0013550	uncharacterized protein	0.0391394	6.77602e-16	1.44082e-24
49	1	CTHT_0021110	Na(+) H(+) antiporter 1 (H+ symport to take up carboxylic acids)	6.42552e-09	3.93312e-11	1.5607e-36
50	1	CTHT_0011270	non-coding	3.31562e-08	3.35745e-10	5.04202e-33
