# Supplementary material for: Identification and characterization of sugar-regulated promoters in Chaetomium thermophilum
Source: BMC Biotechnol. 2023 Jul 8;23:19. doi: 10.1186/s12896-023-00791-9 (PMC10329369; doi:10.1186/s12896-023-00791-9)
Supplement: Supplementary file 14 — Additional file 14. Supplementary Data 4. qRT measurements of selected genes in comparison to Illumina sequencing. [file 12896_2023_791_MOESM14_ESM.xlsx]

## Sheet: qRT-PCR on Chaetomium
		Issue: qRT-PCR was carried out on selected targets in order to validate transcriptome analysis (Illumina).
		G	SPY-G	Glucose medium
		X	SPY-X	Xylose medium
		R	SPY	Reference medium (no sugar)

## Sheet: mRNA_sequencing_RGX_6h
Gene	GO annotation	Length	log2FoldChange_R.G	log2FoldChange_R.X	log2FoldChange_X.G	log2FoldChange_G.R	fold change_G.R	padj_R.G	log2FoldChange_X.R	fold change_X_R	padj_R.X	log2FoldChange_G.X	fold change_G.X	padj_X.G	Order.G	Percentile.G	Order.R	Percentile.R	Order.X	Percentile.X
CTHT_0027570	Elicitor-like (Thaumatin)	468	-2.03183	-0.384274	-1.64755	2.03183	4.08923	9.6327e-05	0.384274	1.3052	0.489254	1.64755	3.13302	0.00163936	1	1	3	0.999	1	1
CTHT_0018490	Uncharacterized protein	489	-2.9796	-0.42801	-2.55159	2.9796	7.88765	1.92904e-12	0.42801	1.34538	0.348472	2.55159	5.86278	1.6167e-09	2	0.999	14	0.998	6	0.999
CTHT_0062700	Uncharacterized protein	294	-1.68895	2.06408	-3.75303	1.68895	3.22422	0.00129003	-2.06408	-4.18166	3.92931e-05	3.75303	13.4826	7.24926e-14	3	0.999	7	0.999	117	0.983
CTHT_0060930	Uncharacterized protein	627	0.379543	3.12369	-2.74415	-0.379543	-1.30093	0.414102	-3.12369	-8.71614	9.14084e-16	2.74415	6.69993	4.1281e-12	4	0.999	2	0.999	91	0.987
CTHT_0004310	Uncharacterized protein	792	-2.91966	-2.27728	-0.642379	2.91966	7.56669	2.9721e-10	2.27728	4.84764	5.80608e-07	0.642379	1.5609	0.212811	5	0.999	38	0.994	4	0.999
CTHT_0035150	Uncharacterized protein	852	-1.35505	2.94531	-4.30035	1.35505	2.55805	0.00028801	-2.94531	-7.7024	7.5244e-17	4.30035	19.7031	7.53405e-34	6	0.999	17	0.997	224	0.968
CTHT_0013550	Uncharacterized protein	876	-1.14598	4.09747	-5.24345	1.14598	2.21297	0.0391394	-4.09747	-17.1183	6.77602e-16	5.24345	37.8823	1.44082e-24	7	0.999	18	0.997	520	0.927
CTHT_0042100	Putative heat shock protein	591	-1.88187	1.22391	-3.10578	1.88187	3.68553	0.00114193	-1.22391	-2.33579	0.0320746	3.10578	8.60863	2.63757e-08	8	0.999	27	0.996	166	0.977
CTHT_0071990	Putative high affinity copper protein	582	-2.32015	-0.457917	-1.86223	2.32015	4.99384	0.000889575	0.457917	1.37356	0.538828	1.86223	3.6357	0.00834779	9	0.998	50	0.993	92	0.987
CTHT_0039860	Uncharacterized protein	819	-4.701	-0.704648	-3.99635	4.701	26.0101	4.09714e-13	0.704648	1.62975	0.311652	3.99635	15.9596	6.81937e-10	10	0.998	387	0.946	262	0.963
CTHT_0003760	Uncharacterized protein	879	-0.475193	1.48771	-1.9629	0.475193	1.3901	0.46055	-1.48771	-2.80444	0.00736176	1.9629	3.89846	0.000499601	11	0.998	11	0.998	98	0.986
CTHT_0007790	Uncharacterized protein	303	-3.81116	-0.0477907	-3.76337	3.81116	14.037	9.46642e-09	0.0477907	1.03368	0.950922	3.76337	13.5796	1.04603e-08	12	0.998	228	0.968	267	0.962
CTHT_0029500	Acyl-CoA desaturase (EC 1.14.19.1)	1440	-0.554215	2.47503	-3.02925	0.554215	1.46837	0.349457	-2.47503	-5.55981	1.13568e-06	3.02925	8.16385	3.74853e-09	13	0.998	13	0.998	169	0.976
CTHT_0051440	Putative structural constituent of cell wall protein	438	1.82933	2.62824	-0.798916	-1.82933	-3.55371	6.61951e-08	-2.62824	-6.18273	7.826e-16	0.798916	1.73979	0.0241289	14	0.998	1	1	30	0.995
CTHT_0004880	Glyceraldehyde-3-phosphate dehydrogenase (EC 1.2.1.12)	1017	-2.05992	-1.42887	-0.631053	2.05992	4.16965	0.00123225	1.42887	2.69236	0.0224934	0.631053	1.54869	0.3716	15	0.998	49	0.993	27	0.996
CTHT_0068470	Uncharacterized protein	417	-3.57015	-0.88024	-2.68991	3.57015	11.8774	2.25792e-13	0.88024	1.84068	0.0817599	2.68991	6.45274	3.74062e-08	16	0.997	159	0.977	155	0.978
CTHT_0041260	Uncharacterized protein	918	0.260864	2.79506	-2.53419	-0.260864	-1.1982	0.563242	-2.79506	-6.94058	1.97803e-14	2.53419	5.79252	9.31556e-12	17	0.997	6	0.999	151	0.979
CTHT_0063180	Uncharacterized protein	624	-1.03291	2.7945	-3.82741	1.03291	2.04614	0.0160731	-2.7945	-6.93792	2.09977e-12	3.82741	14.196	1.28807e-21	18	0.997	22	0.997	268	0.962
CTHT_0032630	Uncharacterized protein	1002	-1.94075	2.53896	-4.47971	1.94075	3.83904	0.000120753	-2.53896	-5.81171	1.51294e-07	4.47971	22.3114	2.07076e-20	19	0.997	51	0.993	444	0.938
CTHT_0015330	Putative ADP/ATP carrier protein	948	-2.14111	-1.99262	-0.148487	2.14111	4.41102	0.000137165	1.99262	3.9796	0.000247546	0.148487	1.10841	0.833474	20	0.997	60	0.991	13	0.998
CTHT_0025200	Uncharacterized protein	984	-1.72163	1.12763	-2.84926	1.72163	3.29809	2.41155e-05	-1.12763	-2.185	0.00488094	2.84926	7.20632	5.09781e-13	21	0.997	36	0.995	177	0.975
CTHT_0017250	Phosphoketolase-like protein	2490	-2.17223	1.41919	-3.59142	2.17223	4.5072	0.00150985	-1.41919	-2.67435	0.0356154	3.59142	12.0538	5.3137e-08	22	0.997	65	0.991	320	0.955
CTHT_0033870	Uncharacterized protein	330	-4.67676	0.833505	-5.51027	4.67676	25.5768	3.14213e-13	-0.833505	-1.78201	0.221208	5.51027	45.5781	4.63464e-18	23	0.996	558	0.922	1043	0.854
CTHT_0072360	Putative UPF0619 GPI-anchored membrane protein	657	-2.37786	-0.366074	-2.01178	2.37786	5.19764	3.16765e-12	0.366074	1.28884	0.31767	2.01178	4.0328	3.63443e-09	24	0.996	88	0.987	142	0.98
CTHT_0016430	ATP synthase-like protein	522	-2.13778	-3.02965	0.891871	2.13778	4.40085	0.00176575	3.02965	8.16614	3.19495e-06	-0.891871	-1.85558	0.224854	25	0.996	90	0.987	3	0.999
CTHT_0002460	Uncharacterized protein	432	-3.19754	-0.192189	-3.00535	3.19754	9.17394	4.20725e-10	0.192189	1.1425	0.73974	3.00535	8.02973	3.46296e-09	26	0.996	224	0.968	241	0.966
CTHT_0011280	Uncharacterized protein	1185	0.640083	2.45278	-1.8127	-0.640083	-1.55842	0.193188	-2.45278	-5.4747	1.64474e-08	1.8127	3.51298	5.48474e-05	27	0.996	9	0.998	146	0.979
CTHT_0048210	Histone H2B	423	-1.16701	-0.0178463	-1.14916	1.16701	2.24546	0.0104713	0.0178463	1.01245	0.972723	1.14916	2.21785	0.011633	28	0.996	32	0.995	99	0.986
CTHT_0067820	Uncharacterized protein	210	-1.9882	-1.41088	-0.577318	1.9882	3.96741	0.000188356	1.41088	2.65899	0.00686875	0.577318	1.49207	0.325997	29	0.996	74	0.989	84	0.988
CTHT_0005000	Coproporphyrinogen III oxidase-like protein	1014	-2.85662	-0.0670841	-2.78954	2.85662	7.24317	2.10214e-07	0.0670841	1.0476	0.91615	2.78954	6.91407	3.13495e-07	30	0.995	181	0.974	233	0.967
CTHT_0024200	Uncharacterized protein	501	1.43709	2.58421	-1.14712	-1.43709	-2.70773	0.0184652	-2.58421	-5.99686	5.89877e-06	1.14712	2.21472	0.0643268	31	0.995	4	0.999	105	0.985
CTHT_0002980	Histone H3	411	-0.00455932	0.418568	-0.423128	0.00455932	1.00317	0.996021	-0.418568	-1.3366	0.37168	0.423128	1.34083	0.399363	32	0.995	19	0.997	78	0.989
CTHT_0064900	Uncharacterized protein	762	-1.27135	-0.765779	-0.505569	1.27135	2.41387	0.001724	0.765779	1.70029	0.0568478	0.505569	1.41968	0.248814	33	0.995	46	0.993	88	0.987
CTHT_0002630	Cytochrome c oxidase subunit	255	-1.8025	-0.99864	-0.803862	1.8025	3.48825	1.31673e-05	0.99864	1.99812	0.0149589	0.803862	1.74577	0.0643268	34	0.995	73	0.989	96	0.986
CTHT_0019420	Uncharacterized protein	1203	-4.59679	-1.17416	-3.42264	4.59679	24.1976	9.74989e-14	1.17416	2.25661	0.0666045	3.42264	10.723	3.47519e-08	35	0.995	781	0.891	417	0.942
CTHT_0011870	Cytochrome c oxidase-like protein	390	-2.11468	-1.0518	-1.06288	2.11468	4.33093	1.76413e-06	1.0518	2.07311	0.0172329	1.06288	2.0891	0.0206086	36	0.995	108	0.985	118	0.983
CTHT_0033250	Uncharacterized protein	870	-0.660952	2.02202	-2.68297	0.660952	1.58113	0.218313	-2.02202	-4.06152	2.13346e-05	2.68297	6.42178	2.26874e-08	37	0.994	29	0.996	237	0.967
CTHT_0031430	Alternative oxidase (EC 1.-.-.-)	666	-4.60894	-0.455388	-4.15355	4.60894	24.4022	2.28911e-12	0.455388	1.37115	0.530521	4.15355	17.7969	2.3134e-10	38	0.994	867	0.879	708	0.901
CTHT_0009060	60S acidic ribosomal protein P2-like protein	339	-1.40516	-2.59525	1.19009	1.40516	2.64847	0.043215	2.59525	6.04292	5.86983e-05	-1.19009	-2.28167	0.0913751	39	0.994	59	0.991	5	0.999
CTHT_0019520	Uncharacterized protein	1266	-3.07999	0.220525	-3.30051	3.07999	8.45606	2.5577e-07	-0.220525	-1.16516	0.741465	3.30051	9.85265	2.13441e-08	40	0.994	281	0.961	367	0.949
CTHT_0030080	Uncharacterized protein	216	-0.705959	1.4694	-2.17535	0.705959	1.63123	0.341523	-1.4694	-2.76906	0.0257593	2.17535	4.51697	0.0010737	41	0.994	34	0.995	209	0.971
CTHT_0012210	Elongation factor 1-alpha	1383	-1.75692	-3.81488	2.05795	1.75692	3.37976	0.000424795	3.81488	14.0732	5.4038e-16	-2.05795	-4.16395	2.72226e-05	42	0.994	96	0.986	2	0.999
CTHT_0071830	Uncharacterized protein	1185	-1.48788	0.831892	-2.31977	1.48788	2.80476	0.00617543	-0.831892	-1.78002	0.1242	2.31977	4.99252	1.00015e-05	43	0.994	69	0.99	219	0.969
CTHT_0054400	Uncharacterized protein	297	-2.91004	-2.24306	-0.666982	2.91004	7.51639	3.23818e-06	2.24306	4.734	0.000242306	0.666982	1.58775	0.339459	44	0.994	309	0.957	106	0.985
CTHT_0067090	Uncharacterized protein	1344	-0.629119	3.75229	-4.38141	0.629119	1.54662	0.228293	-3.75229	-13.4757	1.46175e-16	4.38141	20.8418	1.5562e-21	45	0.993	33	0.995	772	0.892
CTHT_0048200	Histone H2A	402	-0.247464	-0.136089	-0.111375	0.247464	1.18712	0.619759	0.136089	1.09892	0.769875	0.111375	1.08026	0.832522	46	0.993	26	0.996	86	0.988
CTHT_0022720	Putative heat shock protein	2781	-0.0848214	2.70076	-2.78558	0.0848214	1.06056	0.916155	-2.70076	-6.50145	3.89982e-06	2.78558	6.89516	3.12748e-06	47	0.993	25	0.996	328	0.954
CTHT_0014630	Ribosomal protein s27-like protein	249	-1.61177	-2.67907	1.06731	1.61177	3.05626	0.00168003	2.67907	6.40444	3.55639e-08	-1.06731	-2.09552	0.0429098	48	0.993	97	0.986	8	0.999
CTHT_0062680	Uncharacterized protein	486	0.783048	3.34352	-2.56047	-0.783048	-1.72076	0.0506075	-3.34352	-10.1508	3.63424e-20	2.56047	5.899	5.51045e-12	49	0.993	15	0.998	278	0.961
CTHT_0020000	40S ribosomal protein S20-like protein	351	-1.99118	-3.09596	1.10478	1.99118	3.97561	0.00469049	3.09596	8.55022	3.33971e-06	-1.10478	-2.15067	0.134501	50	0.993	148	0.979	7	0.999
CTHT_0064950	Nucleoside diphosphate kinase (EC 2.7.4.6)	459	-2.47076	-2.93904	0.468281	2.47076	5.54334	9.53446e-05	2.93904	7.66899	1.34264e-06	-0.468281	-1.38346	0.521567	51	0.993	259	0.964	58	0.992
CTHT_0041010	Putative control protein	1071	0.548433	1.47263	-0.9242	-0.548433	-1.4625	0.0380231	-1.47263	-2.77528	1.40122e-09	0.9242	1.89763	0.000266174	52	0.992	20	0.997	134	0.981
CTHT_0004320	Uncharacterized protein	714	-2.40916	-2.19034	-0.218823	2.40916	5.31166	1.08432e-07	2.19034	4.56413	7.11932e-07	0.218823	1.16378	0.691819	53	0.992	223	0.969	95	0.986
CTHT_0012320	Uncharacterized protein	384	-1.26882	-0.712337	-0.556478	1.26882	2.40964	0.00720125	0.712337	1.63846	0.129187	0.556478	1.47067	0.272904	54	0.992	75	0.989	113	0.984
CTHT_0002990	Histone H4	312	-0.605344	-0.388888	-0.216455	0.605344	1.52134	0.332157	0.388888	1.30938	0.515653	0.216455	1.16188	0.749904	55	0.992	45	0.993	94	0.987
CTHT_0002640	Uncharacterized protein	276	-1.62502	-0.81047	-0.814546	1.62502	3.08445	0.00290967	0.81047	1.75378	0.13854	0.814546	1.75874	0.158551	56	0.992	113	0.984	132	0.981
CTHT_0001920	Putative cytochrome-C protein	243	-1.07354	-0.314131	-0.759409	1.07354	2.10459	0.0455726	0.314131	1.24326	0.572512	0.759409	1.6928	0.172004	57	0.992	67	0.99	129	0.982
CTHT_0056530	Uncharacterized protein	603	-0.974622	1.69513	-2.66975	0.974622	1.96513	0.0215334	-1.69513	-3.23806	1.94223e-05	2.66975	6.3632	2.00144e-11	58	0.992	58	0.992	316	0.956
CTHT_0021100	Uncharacterized protein	381	-6.69192	-2.74974	-3.94218	6.69192	103.388	3.17429e-32	2.74974	6.72596	1.62454e-06	3.94218	15.3714	7.29849e-12	59	0.991	3492	0.513	781	0.891
CTHT_0052500	Myo-inositol 1-phosphate synthase-like protein	1659	-0.539503	0.494649	-1.03415	0.539503	1.45347	0.41377	-0.494649	-1.40898	0.421422	1.03415	2.04791	0.0917666	60	0.991	47	0.993	153	0.978
CTHT_0007430	Heat shock protein 70-like protein	1950	0.581201	1.21243	-0.631232	-0.581201	-1.49609	0.160544	-1.21243	-2.31728	0.00124757	0.631232	1.54889	0.123571	61	0.991	21	0.997	122	0.983
CTHT_0005070	40S ribosomal protein s23-like protein	438	-1.58937	-2.83875	1.24938	1.58937	3.00918	0.00665848	2.83875	7.154	2.57436e-07	-1.24938	-2.37739	0.0355536	62	0.991	119	0.983	10	0.998
CTHT_0016670	Putative ubiquitin protein	444	-0.0281087	0.329543	-0.357651	0.0281087	1.01967	0.959395	-0.329543	-1.25662	0.449703	0.357651	1.28134	0.440517	63	0.991	28	0.996	109	0.984
CTHT_0064040	Uncharacterized protein	672	-2.48882	1.38953	-3.87835	2.48882	5.6132	1.38752e-19	-1.38953	-2.61993	4.25841e-07	3.87835	14.7062	2.00204e-46	64	0.991	284	0.96	709	0.901
CTHT_0063710	60S acidic ribosomal protein P1-alpha-like protein	336	-2.04619	-3.36265	1.31646	2.04619	4.13014	0.00246743	3.36265	10.2863	1.46656e-07	-1.31646	-2.49054	0.0589603	65	0.991	231	0.967	11	0.998
CTHT_0038410	Putative fatty acid binding protein	315	-0.742702	-0.504534	-0.238168	0.742702	1.67331	0.303242	0.504534	1.41867	0.466638	0.238168	1.17949	0.76416	66	0.99	61	0.991	108	0.985
CTHT_0063830	60S ribosomal protein L10-like protein	660	-1.03766	-2.15792	1.12026	1.03766	2.0529	0.0457506	2.15792	4.46271	7.1161e-06	-1.12026	-2.17386	0.0297993	67	0.99	77	0.989	21	0.997
CTHT_0002850	Uncharacterized protein	327	-3.41623	-3.88242	0.466195	3.41623	10.6755	1.73717e-07	3.88242	14.7477	8.68327e-10	-0.466195	-1.38146	0.544293	68	0.99	612	0.914	82	0.988
CTHT_0021290	Putative heat shock protein	774	1.53375	2.70328	-1.16954	-1.53375	-2.89536	0.011362	-2.70328	-6.51281	2.00938e-06	1.16954	2.24939	0.058517	69	0.99	10	0.998	164	0.977
CTHT_0055370	Peptidyl-prolyl cis-trans isomerase (PPIase) (EC 5.2.1.8)	693	-1.06627	-1.63179	0.565524	1.06627	2.09401	0.0315319	1.63179	3.09898	0.000450116	-0.565524	-1.47992	0.282412	70	0.99	81	0.988	76	0.989
CTHT_0003530	40S ribosomal protein S13-like protein	456	-1.07823	-2.26487	1.18664	1.07823	2.11144	0.0876066	2.26487	4.8061	9.10463e-05	-1.18664	-2.27622	0.057575	71	0.99	91	0.987	19	0.997
CTHT_0067300	2-phospho-D-glycerate hydro-lyase-like protein	1317	-2.01261	-1.97647	-0.0361404	2.01261	4.03511	0.00302674	1.97647	3.93528	0.00253891	0.0361404	1.02537	0.969636	72	0.99	233	0.967	100	0.986
CTHT_0063570	Putative cell wall protein	1203	1.22577	2.6012	-1.37543	-1.22577	-2.3388	0.000497861	-2.6012	-6.0679	5.16515e-15	1.37543	2.59445	7.46262e-05	73	0.989	16	0.997	185	0.974
CTHT_0073300	Uncharacterized protein	717	0.24082	0.795643	-0.554823	-0.24082	-1.18166	0.654195	-0.795643	-1.73585	0.0791798	0.554823	1.46899	0.26017	74	0.989	30	0.995	135	0.981
CTHT_0014000	Putative woronin body protein	1584	-0.136759	0.0937998	-0.230559	0.136759	1.09943	0.859374	-0.0937998	-1.06718	0.89131	0.230559	1.17329	0.752285	75	0.989	40	0.994	112	0.984
CTHT_0035080	Uncharacterized protein	408	-0.887455	0.601529	-1.48898	0.887455	1.84991	0.196728	-0.601529	-1.51732	0.366407	1.48898	2.80691	0.022595	76	0.989	79	0.989	202	0.972
CTHT_0021110	Putative solute:hydrogen antiporter protein	1620	-2.61569	2.89392	-5.50961	2.61569	6.12915	6.42552e-09	-2.89392	-7.43287	3.93312e-11	5.50961	45.5572	1.5607e-36	77	0.989	325	0.954	2024	0.718
CTHT_0055260	Uncharacterized protein	660	1.61932	3.17477	-1.55545	-1.61932	-3.0723	1.9755e-05	-3.17477	-9.03026	1.18933e-18	1.55545	2.93925	3.54642e-05	78	0.989	12	0.998	203	0.971
CTHT_0050330	Uncharacterized protein	471	-0.269723	1.2094	-1.47912	0.269723	1.20558	0.616818	-1.2094	-2.31241	0.0065465	1.47912	2.78778	0.00112054	79	0.989	42	0.994	198	0.972
CTHT_0018830	40S ribosomal protein S26	360	-1.42753	-2.72758	1.30005	1.42753	2.68985	0.0318585	2.72758	6.62342	1.03627e-05	-1.30005	-2.46237	0.0519636	80	0.988	132	0.981	16	0.997
CTHT_0012570	Uncharacterized protein	210	-0.490768	1.28158	-1.77235	0.490768	1.40519	0.48493	-1.28158	-2.43105	0.0357216	1.77235	3.41609	0.00423953	81	0.988	56	0.992	247	0.965
CTHT_0057640	60S ribosomal protein l33-like protein	330	-2.01855	-3.1147	1.09615	2.01855	4.05178	0.00302072	3.1147	8.662	1.38426e-06	-1.09615	-2.13783	0.125066	82	0.988	253	0.964	26	0.996
CTHT_0054700	Uncharacterized protein	597	-6.44248	0.2773	-6.71978	6.44248	86.9721	2.04963e-21	-0.2773	-1.21192	0.722801	6.71978	105.404	3.57179e-23	83	0.988	3662	0.49	4047	0.436	top100 glucose candidate
CTHT_0013420	Transaldolase (EC 2.2.1.2)	966	-1.63696	-1.5193	-0.117661	1.63696	3.11011	0.000533953	1.5193	2.86652	0.000911187	0.117661	1.08497	0.843618	84	0.988	152	0.978	111	0.984
CTHT_0017160	Thiamine thiazole synthase (Thiazole biosynthetic enzyme)	993	-0.446802	1.75474	-2.20154	0.446802	1.36302	0.266474	-1.75474	-3.37466	5.68346e-07	2.20154	4.59971	5.15647e-10	85	0.988	52	0.992	298	0.958
CTHT_0074200	40S ribosomal protein S21-like protein	297	-1.29494	-2.7073	1.41236	1.29494	2.45368	0.0295013	2.7073	6.531	9.42109e-07	-1.41236	-2.66172	0.0166597	86	0.988	125	0.982	18	0.997
CTHT_0009120	40S ribosomal protein s15-like protein	462	-1.27482	-2.91982	1.645	1.27482	2.41968	0.0235228	2.91982	7.56751	2.26674e-08	-1.645	-3.12748	0.00280355	87	0.988	124	0.982	9	0.998
CTHT_0026110	60S ribosomal protein L43-like protein	279	-1.7255	-3.28419	1.55869	1.7255	3.30695	0.00457115	3.28419	9.74184	9.58551e-09	-1.55869	-2.94586	0.0107751	88	0.987	200	0.972	12	0.998
CTHT_0046300	Uncharacterized protein	489	-0.787513	1.22786	-2.01537	0.787513	1.7261	0.0864775	-1.22786	-2.34219	0.00401121	2.01537	4.04284	2.44062e-06	89	0.987	76	0.989	287	0.96
CTHT_0063430	Ubiquinol-cytochrome c reductase complex-like protein	303	-1.92044	-1.97624	0.0557957	1.92044	3.78539	0.000130716	1.97624	3.93465	4.46023e-05	-0.0557957	-1.03943	0.934295	90	0.987	237	0.967	104	0.985
CTHT_0066360	Glutathione S-transferase-like protein	450	-0.851735	0.2086	-1.06033	0.851735	1.80467	0.0316965	-0.2086	-1.15557	0.61622	1.06033	2.08542	0.0064078	91	0.987	85	0.988	178	0.975
CTHT_0026460	Putative ribosomal protein	471	-1.97303	-3.15594	1.18291	1.97303	3.92592	0.00259854	3.15594	8.9132	3.63117e-07	-1.18291	-2.27035	0.0818705	92	0.987	265	0.963	29	0.996
CTHT_0066380	60S ribosomal protein L12-like protein	498	-1.52728	-2.90285	1.37557	1.52728	2.88242	0.0177853	2.90285	7.47903	1.41651e-06	-1.37557	-2.5947	0.0336574	93	0.987	171	0.976	20	0.997
CTHT_0070080	40S ribosomal protein S12	435	-2.96095	-4.48223	1.52128	2.96095	7.78635	1.25467e-05	4.48223	22.3504	4.67798e-12	-1.52128	-2.87046	0.0304413	94	0.987	535	0.925	14	0.998
CTHT_0001220	Cytochrome-C oxidase-like protein	501	-1.08293	-0.629533	-0.453397	1.08293	2.11833	0.0195385	0.629533	1.54706	0.171021	0.453397	1.36926	0.367484	95	0.986	111	0.984	147	0.979
CTHT_0074440	60S ribosomal protein l23-like protein	420	-1.67968	-3.02675	1.34707	1.67968	3.20356	0.0175255	3.02675	8.1497	4.75963e-06	-1.34707	-2.54395	0.0608846	96	0.986	222	0.969	23	0.996
CTHT_0015350	40S ribosomal protein s5-like protein	639	-1.40536	-2.65205	1.24669	1.40536	2.64885	0.0113904	2.65205	6.2856	3.48637e-07	-1.24669	-2.37296	0.025781	97	0.986	145	0.979	38	0.994
CTHT_0018840	40S ribosomal protein S27a-like protein	465	-1.66487	-3.03943	1.37456	1.66487	3.17084	0.00338694	3.03943	8.22166	1.40053e-08	-1.37456	-2.5929	0.016766	98	0.986	202	0.972	25	0.996
CTHT_0011850	Ribosomal protein L37	288	-1.36552	-2.82219	1.45667	1.36552	2.57669	0.0247357	2.82219	7.07234	6.08879e-07	-1.45667	-2.74474	0.0159987	99	0.986	147	0.979	22	0.997
CTHT_0019440	Phosphate transporter	1752	-1.65983	1.08838	-2.7482	1.65983	3.15978	0.00015575	-1.08838	-2.12635	0.0117698	2.7482	6.7188	9.15533e-11	100	0.986	196	0.972	467	0.935
CTHT_0047710	Putative mitochondrial peroxiredoxin prx1 protein	678	-1.35323	-1.12235	-0.230881	1.35323	2.55483	0.0380883	1.12235	2.17701	0.0758164	0.230881	1.17355	0.763284	101	0.986	138	0.98	131	0.981
CTHT_0047160	Putative guanine nucleotide-binding protein	951	-1.66121	-2.76906	1.10786	1.66121	3.16281	0.0106419	2.76906	6.81665	6.01427e-06	-1.10786	-2.15525	0.0989651	102	0.985	227	0.968	56	0.992
CTHT_0028390	Cytochrome c oxidase-like protein	465	-1.43798	-1.02269	-0.415288	1.43798	2.7094	0.000164087	1.02269	2.0317	0.00624377	0.415288	1.33356	0.324266	103	0.985	166	0.977	152	0.978
CTHT_0055350	60S ribosomal protein L44-like protein	321	-2.0138	-3.609	1.59521	2.0138	4.03844	0.00197519	3.609	12.2017	4.404e-09	-1.59521	-3.02138	0.0156346	104	0.985	311	0.956	15	0.998
CTHT_0002720	60S ribosomal protein L27	408	-1.57868	-2.87544	1.29676	1.57868	2.98696	0.00864391	2.87544	7.33827	3.53222e-07	-1.29676	-2.45677	0.0329316	105	0.985	199	0.972	35	0.995
CTHT_0006240	ATP synthase subunit beta (EC 3.6.3.14)	1575	-1.36648	-2.35533	0.988849	1.36648	2.5784	0.0115232	2.35533	5.1171	3.53276e-06	-0.988849	-1.9846	0.0742534	106	0.985	164	0.977	75	0.989
CTHT_0065470	60S ribosomal protein L38-like protein	285	-1.68497	-2.93873	1.25375	1.68497	3.21534	0.00515218	2.93873	7.66734	2.25471e-07	-1.25375	-2.38461	0.0411517	107	0.985	229	0.968	43	0.994
CTHT_0058180	Putative mitochondrion protein	723	-3.03275	-0.7047	-2.32805	3.03275	8.18367	1.06722e-06	0.7047	1.62981	0.278699	2.32805	5.02125	0.000191528	108	0.985	602	0.916	426	0.94
CTHT_0063820	60S ribosomal protein l30-like protein	327	-1.60301	-2.93104	1.32804	1.60301	3.03776	0.00993429	2.93104	7.62663	5.09007e-07	-1.32804	-2.51061	0.0346695	109	0.984	211	0.97	31	0.995
CTHT_0046470	40S ribosomal protein S28-like protein	207	-2.26325	-3.90784	1.64458	2.26325	4.80073	0.000327893	3.90784	15.0098	6.61787e-11	-1.64458	-3.12658	0.0102787	110	0.984	379	0.947	17	0.997
CTHT_0056900	60S ribosomal protein L20	525	-1.28016	-2.46602	1.18585	1.28016	2.42866	0.0270463	2.46602	5.52516	4.82412e-06	-1.18585	-2.27498	0.0414687	111	0.984	139	0.98	54	0.992
CTHT_0010300	Uncharacterized protein	315	-0.666391	0.742251	-1.40864	0.666391	1.5871	0.107399	-0.742251	-1.67278	0.0579459	1.40864	2.65487	0.000293648	112	0.984	82	0.988	213	0.97
CTHT_0070090	40S ribosomal protein S22-like protein	393	-1.31084	-2.58799	1.27715	1.31084	2.48087	0.0322398	2.58799	6.01262	5.30987e-06	-1.27715	-2.4236	0.036852	113	0.984	141	0.98	39	0.994
CTHT_0064460	Uncharacterized protein	1179	0.915357	4.41446	-3.49911	-0.915357	-1.88604	0.0390818	-4.41446	-21.3248	6.12947e-28	3.49911	11.3067	1.63506e-17	114	0.984	23	0.996	752	0.895
CTHT_0004720	Uncharacterized protein	585	-2.54237	0.452039	-2.99441	2.54237	5.82546	3.90905e-12	-0.452039	-1.36797	0.245777	2.99441	7.96907	1.51045e-16	115	0.984	429	0.94	614	0.914
CTHT_0047910	40S ribosomal protein S2-like protein	792	-1.56366	-2.94788	1.38422	1.56366	2.95604	0.0126895	2.94788	7.71616	5.22875e-07	-1.38422	-2.6103	0.0284197	116	0.983	219	0.969	34	0.995
CTHT_0044390	Phosphoenolpyruvate carboxykinase-like protein	1785	-0.0886494	5.03206	-5.12071	0.0886494	1.06337	0.87987	-5.03206	-32.7191	1.86729e-32	5.12071	34.7926	6.27102e-33	117	0.983	54	0.992	2133	0.703
CTHT_0023650	60S ribosomal protein L25-like protein	471	-1.69546	-2.95205	1.25659	1.69546	3.2388	0.00850928	2.95205	7.73848	1.10404e-06	-1.25659	-2.38931	0.0562215	118	0.983	247	0.965	49	0.993
CTHT_0023560	Ribosomal protein	654	-1.75757	-3.10805	1.35049	1.75757	3.38127	0.00453609	3.10805	8.62219	1.01127e-07	-1.35049	-2.54998	0.031823	119	0.983	260	0.963	40	0.994
CTHT_0067070	60S acidic ribosomal protein P0	939	-1.41312	-2.71808	1.30496	1.41312	2.66312	0.0134566	2.71808	6.57995	3.77938e-07	-1.30496	-2.47077	0.0230026	120	0.983	186	0.974	50	0.993
CTHT_0011770	40S ribosomal protein s9-like protein	573	-1.97927	-3.29353	1.31426	1.97927	3.94294	0.00100544	3.29353	9.80509	8.02232e-09	-1.31426	-2.48675	0.0331597	121	0.983	313	0.956	47	0.993
CTHT_0041810	G1/S-specific cyclin pcl1 (Cyclin hcs26)-like protein	1299	0.243675	4.61632	-4.37264	-0.243675	-1.18401	0.649694	-4.61632	-24.5273	8.74614e-28	4.37264	20.7156	2.32702e-24	122	0.983	37	0.994	1327	0.815
CTHT_0002610	40S ribosomal protein s10-like protein	480	-1.63458	-3.21612	1.58153	1.63458	3.10498	0.00867246	3.21612	9.29283	3.55337e-08	-1.58153	-2.99288	0.0110858	123	0.983	249	0.965	24	0.996
CTHT_0072400	Cytochrome c oxidase polypeptide-like protein	561	-1.75139	-1.55412	-0.19727	1.75139	3.36683	0.00429355	1.55412	2.93655	0.00884771	0.19727	1.14653	0.792397	124	0.982	274	0.961	143	0.98
CTHT_0054540	40S ribosomal protein S16-like protein	432	-1.27203	-2.65053	1.37851	1.27203	2.415	0.0438791	2.65053	6.279	5.70931e-06	-1.37851	-2.59999	0.0277179	125	0.982	173	0.976	45	0.993
CTHT_0011230	Uncharacterized protein	294	-1.93941	0.334658	-2.27407	1.93941	3.83549	2.17789e-06	-0.334658	-1.26108	0.445817	2.27407	4.83685	1.4878e-08	126	0.982	296	0.958	402	0.944
CTHT_0019140	Uncharacterized protein	1674	0.431502	2.83236	-2.40086	-0.431502	-1.34864	0.471828	-2.83236	-7.12239	1.70582e-08	2.40086	5.28118	3.21828e-06	127	0.982	35	0.995	479	0.933
CTHT_0014490	60S ribosomal protein L14-like protein	429	-1.69928	-3.07287	1.3736	1.69928	3.24738	0.0067724	3.07287	8.41448	1.90028e-07	-1.3736	-2.59116	0.0305805	128	0.982	275	0.961	48	0.993
CTHT_0004490	60S ribosomal protein L3-like protein	1179	-1.22461	-2.69294	1.46834	1.22461	2.33692	0.0397726	2.69294	6.46632	1.0238e-06	-1.46834	-2.76703	0.0123223	129	0.982	165	0.977	42	0.994
CTHT_0037790	40S ribosomal protein S17-like protein	432	-1.28477	-2.78097	1.4962	1.28477	2.43643	0.0378585	2.78097	6.87314	1.18803e-06	-1.4962	-2.82099	0.0143076	130	0.982	179	0.975	33	0.995
CTHT_0020290	Uncharacterized protein	1623	-1.56392	1.74713	-3.31105	1.56392	2.95656	0.000244911	-1.74713	-3.3569	2.03954e-05	3.31105	9.92487	6.14436e-16	131	0.981	207	0.971	737	0.897
CTHT_0011990	Uncharacterized protein	366	-0.859002	-0.192642	-0.666361	0.859002	1.81378	0.0487504	0.192642	1.14285	0.676107	0.666361	1.58706	0.135467	132	0.981	115	0.984	172	0.976
CTHT_0053570	Uncharacterized protein	588	-0.618142	1.56491	-2.18305	0.618142	1.5349	0.24917	-1.56491	-2.95859	0.00104006	2.18305	4.54114	5.85705e-06	133	0.981	94	0.987	389	0.945
CTHT_0028780	40S ribosomal protein S1	768	-1.85187	-3.39824	1.54636	1.85187	3.60969	0.00067511	3.39824	10.5432	4.62875e-11	-1.54636	-2.9208	0.00483397	134	0.981	312	0.956	37	0.994
CTHT_0015340	40S ribosomal protein s25-like protein	300	-1.79058	-3.27029	1.47971	1.79058	3.45954	0.00437429	3.27029	9.64842	3.25941e-08	-1.47971	-2.78893	0.0198742	135	0.981	307	0.957	44	0.994
CTHT_0011760	60S ribosomal protein l21-like protein	483	-1.77427	-3.33995	1.56567	1.77427	3.42065	0.00454007	3.33995	10.1257	1.36492e-08	-1.56567	-2.96016	0.01285	136	0.981	304	0.957	32	0.995
CTHT_0022650	Histone H4	312	-0.26874	0.00960672	-0.278346	0.26874	1.20475	0.407761	-0.00960672	-1.00668	0.976951	0.278346	1.2128	0.386301	137	0.981	68	0.99	156	0.978
CTHT_0023090	60S ribosomal protein L2-like protein	765	-1.32224	-2.95238	1.63014	1.32224	2.50054	0.0399072	2.95238	7.74025	6.97387e-07	-1.63014	-3.09544	0.00992952	138	0.98	204	0.971	28	0.996
CTHT_0005340	40S ribosomal protein S6	720	-1.71984	-3.25835	1.53852	1.71984	3.29399	0.00753145	3.25835	9.56891	6.85977e-08	-1.53852	-2.90496	0.0174275	139	0.98	299	0.958	36	0.995
CTHT_0028770	Uncharacterized protein	411	-0.784348	3.0321	-3.81645	0.784348	1.72231	0.0593553	-3.0321	-8.17999	9.51666e-16	3.81645	14.0885	1.40456e-23	140	0.98	114	0.984	1091	0.848
CTHT_0059140	Putative 60S ribosomal protein	363	-2.17279	-3.57945	1.40666	2.17279	4.50896	0.00015409	3.57945	11.9543	5.66729e-11	-1.40666	-2.65123	0.016766	141	0.98	403	0.944	55	0.992
CTHT_0071200	40S ribosomal protein S19-like protein	462	-1.57368	-2.87707	1.30339	1.57368	2.97663	0.00879056	2.87707	7.34658	3.37451e-07	-1.30339	-2.46809	0.0318114	142	0.98	261	0.963	66	0.99
CTHT_0002100	Ribosomal protein L15	612	-1.94802	-3.32045	1.37242	1.94802	3.85845	0.000554773	3.32045	9.98974	5.7614e-10	-1.37242	-2.58905	0.0172198	143	0.98	345	0.952	65	0.991
CTHT_0071430	Ribosomal protein l34-like protein	360	-1.46197	-2.87643	1.41445	1.46197	2.75485	0.0127344	2.87643	7.34329	1.61277e-07	-1.41445	-2.66558	0.0160335	144	0.98	240	0.966	57	0.992
CTHT_0027560	Putative art-4 protein	1428	-1.50947	0.546697	-2.05616	1.50947	2.84705	0.00360557	-0.546697	-1.46074	0.304265	2.05616	4.15879	4.73504e-05	145	0.979	205	0.971	374	0.948
CTHT_0009740	60S ribosomal protein l9-like protein	690	-1.64573	-2.84975	1.20402	1.64573	3.12906	0.00781883	2.84975	7.20874	9.80327e-07	-1.20402	-2.3038	0.0569949	146	0.979	282	0.96	72	0.99
CTHT_0027000	60S ribosomal protein L32-like protein	396	-2.07896	-3.40544	1.32648	2.07896	4.22502	0.00197534	3.40544	10.596	8.72254e-08	-1.32648	-2.50791	0.0555569	147	0.979	406	0.943	63	0.991
CTHT_0042550	60S ribosomal protein L8-like protein	789	-1.76902	-3.25968	1.49066	1.76902	3.40822	0.00380486	3.25968	9.57768	1.53125e-08	-1.49066	-2.81017	0.0158438	148	0.979	318	0.955	52	0.992
CTHT_0000280	Uncharacterized protein	444	-2.19845	-0.446925	-1.75152	2.19845	4.58986	2.80957e-05	0.446925	1.36313	0.42178	1.75152	3.36714	0.000879448	149	0.979	422	0.941	347	0.951
CTHT_0035400	Uncharacterized protein	618	-2.51005	0.0568551	-2.56691	2.51005	5.69641	3.49049e-12	-0.0568551	-1.0402	0.893518	2.56691	5.92538	8.13547e-13	150	0.979	461	0.935	507	0.929
CTHT_0072970	Putative ribosomal protein	522	-1.4696	-2.80059	1.33099	1.4696	2.76946	0.0175255	2.80059	6.96727	1.26168e-06	-1.33099	-2.51575	0.032234	151	0.979	251	0.965	68	0.99
CTHT_0021240	40S ribosomal protein S7	612	-1.29292	-2.64939	1.35646	1.29292	2.45024	0.0249005	2.64939	6.274	7.90187e-07	-1.35646	-2.56057	0.0180468	152	0.978	208	0.971	69	0.99
CTHT_0067510	60S ribosomal protein L28-like protein	495	-1.66026	-3.12592	1.46566	1.66026	3.16074	0.0133773	3.12592	8.72964	6.50623e-07	-1.46566	-2.7619	0.0300856	153	0.978	301	0.958	51	0.993
CTHT_0067970	60S ribosomal protein l17-like protein	564	-1.63022	-2.9996	1.36938	1.63022	3.0956	0.00845975	2.9996	7.99779	2.45627e-07	-1.36938	-2.5836	0.0284888	154	0.978	287	0.96	67	0.99
CTHT_0047780	Elongation factor 1-beta-like protein	681	-1.29878	-2.44689	1.14811	1.29878	2.46021	0.0539115	2.44689	5.45241	8.92757e-05	-1.14811	-2.21624	0.0917016	155	0.978	214	0.97	81	0.988
CTHT_0071220	60S ribosomal protein l7-like protein	750	-1.17477	-2.61484	1.44007	1.17477	2.25758	0.0450337	2.61484	6.12556	1.36687e-06	-1.44007	-2.71334	0.012475	156	0.978	193	0.973	61	0.991
CTHT_0063540	Cytochrome b-c1 complex subunit 7	390	-2.41225	-2.47743	0.0651817	2.41225	5.32303	4.41711e-08	2.47743	5.56904	7.32251e-09	-0.0651817	-1.04622	0.911834	157	0.978	477	0.933	139	0.98
CTHT_0071230	40S ribosomal protein S14-like protein	453	-2.00833	-3.48461	1.47628	2.00833	4.02315	0.001598	3.48461	11.1937	7.22657e-09	-1.47628	-2.78231	0.0227669	158	0.978	414	0.942	64	0.991
CTHT_0009640	60S ribosomal protein L6	603	-1.43067	-2.96793	1.53725	1.43067	2.69573	0.0122743	2.96793	7.82412	2.68134e-08	-1.53725	-2.90242	0.00667093	159	0.977	264	0.963	59	0.991
CTHT_0050360	Fructose-bisphosphate aldolase-like protein	1014	-0.445031	0.177602	-0.622633	0.445031	1.36134	0.351348	-0.177602	-1.131	0.70626	0.622633	1.53968	0.176155	160	0.977	99	0.986	187	0.974
CTHT_0005360	40S ribosomal protein S8	609	-1.62824	-3.20284	1.5746	1.62824	3.09137	0.00975644	3.20284	9.20771	5.77585e-08	-1.5746	-2.97852	0.012484	161	0.977	306	0.957	53	0.992
CTHT_0025560	Putative single-stranded DNA binding protein	450	-3.13977	-3.3639	0.224125	3.13977	8.81386	5.58466e-16	3.3639	10.2952	8.66557e-19	-0.224125	-1.16807	0.636254	162	0.977	753	0.895	136	0.981
CTHT_0052850	60S ribosomal protein L22-like protein	384	-1.63578	-3.16677	1.53099	1.63578	3.10756	0.00934805	3.16677	8.98033	7.97029e-08	-1.53099	-2.88984	0.0153349	163	0.977	314	0.956	60	0.991
CTHT_0014380	60S ribosomal protein L24-like protein	618	-1.60035	-2.93192	1.33157	1.60035	3.03216	0.00884429	2.93192	7.63126	3.25049e-07	-1.33157	-2.51677	0.0310828	164	0.977	300	0.958	73	0.989
CTHT_0012920	40S ribosomal protein S4	795	-1.71968	-3.38052	1.66084	1.71968	3.29363	0.00855892	3.38052	10.4145	3.48028e-08	-1.66084	-3.162	0.0111042	165	0.977	332	0.953	46	0.993
CTHT_0046210	mRNA stability protein	507	-1.36884	1.5391	-2.90793	1.36884	2.58262	0.0164043	-1.5391	-2.90613	0.004698	2.90793	7.50542	7.67856e-08	166	0.977	267	0.962	767	0.893
CTHT_0068330	Heat shock protein hsp90-like protein	2130	-0.68034	-0.234519	-0.445821	0.68034	1.60252	0.0424929	0.234519	1.17651	0.496774	0.445821	1.36209	0.202286	167	0.976	123	0.983	176	0.975
CTHT_0007360	60S ribosomal protein L26-like protein	417	-1.81844	-3.21155	1.3931	1.81844	3.527	0.0095229	3.21155	9.26343	1.09992e-06	-1.3931	-2.62643	0.0511182	168	0.976	365	0.949	71	0.99
CTHT_0054940	Fumarate reductase-like protein	1875	-0.535924	2.18488	-2.7208	0.535924	1.44987	0.114585	-2.18488	-4.54689	7.14508e-13	2.7208	6.5924	8.71362e-19	169	0.976	110	0.984	641	0.91
CTHT_0024170	ATP synthase-like protein	498	-1.19505	-1.54347	0.348421	1.19505	2.28953	0.0190058	1.54347	2.91495	0.00139391	-0.348421	-1.27317	0.543876	170	0.976	213	0.97	124	0.982
CTHT_0065350	Uncharacterized protein	942	-0.877107	1.68057	-2.55768	0.877107	1.83669	0.046872	-1.68057	-3.20556	4.03089e-05	2.55768	5.88761	4.85272e-10	171	0.976	136	0.981	585	0.918
CTHT_0015110	Uncharacterized protein	720	-0.529404	2.0835	-2.6129	0.529404	1.44333	0.303216	-2.0835	-4.23834	2.97277e-06	2.6129	6.11733	6.53632e-09	172	0.976	102	0.985	592	0.917
CTHT_0026360	40S ribosomal protein S3-like protein	765	-1.70795	-3.22704	1.51908	1.70795	3.26697	0.00352492	3.22704	9.36343	4.87706e-09	-1.51908	-2.86609	0.00982527	173	0.976	333	0.953	70	0.99
CTHT_0054410	Putative 14-3-3 protein	723	-1.38553	-1.03503	-0.350499	1.38553	2.61267	1.34025e-05	1.03503	2.04915	0.000881122	0.350499	1.275	0.321246	174	0.975	250	0.965	171	0.976
CTHT_0018850	Chitinase-like protein	1209	-0.665845	3.14801	-3.81385	0.665845	1.5865	0.0307437	-3.14801	-8.8643	3.53418e-29	3.81385	14.0632	1.67959e-41	175	0.975	122	0.983	1199	0.833
CTHT_0060290	40S ribosomal protein S11-like protein	486	-1.33433	-2.91214	1.57781	1.33433	2.52158	0.0145685	2.91214	7.52733	1.04737e-08	-1.57781	-2.98516	0.00332129	176	0.975	257	0.964	62	0.991
CTHT_0061540	60S ribosomal protein L4-like protein	1098	-1.43283	-2.79262	1.35979	1.43283	2.69975	0.0163597	2.79262	6.92886	5.47769e-07	-1.35979	-2.56648	0.022986	177	0.975	283	0.96	80	0.988
CTHT_0045000	60S ribosomal protein L13	642	-1.4578	-2.85447	1.39666	1.4578	2.7469	0.0170062	2.85447	7.23236	5.59481e-07	-1.39666	-2.63292	0.0223941	178	0.975	290	0.959	77	0.989
CTHT_0039330	ATP synthase f chain-like protein	306	-0.825003	-1.60733	0.782331	0.825003	1.77154	0.125586	1.60733	3.04688	0.00110957	-0.782331	-1.71991	0.148395	179	0.975	142	0.98	102	0.985
CTHT_0040610	Putative ubiquitin carrier protein	603	-0.795726	2.33123	-3.12696	0.795726	1.73595	0.029744	-2.33123	-5.03235	4.60477e-12	3.12696	8.73591	3.42692e-20	180	0.975	135	0.981	824	0.885
CTHT_0073120	ATP synthase subunit alpha	1659	-1.60381	-2.57997	0.976156	1.60381	3.03945	0.00128815	2.57997	5.97925	4.89069e-08	-0.976156	-1.96722	0.0584307	181	0.974	321	0.955	97	0.986
CTHT_0045230	Ribosomal protein L18-like protein	642	-1.67908	-3.0465	1.36742	1.67908	3.20223	0.0105665	3.0465	8.26204	7.72273e-07	-1.36742	-2.58009	0.0399391	182	0.974	347	0.951	79	0.989
CTHT_0019590	Uncharacterized protein	972	-1.08655	1.65567	-2.74222	1.08655	2.12365	0.00359479	-1.65567	-3.15069	2.85508e-06	2.74222	6.69097	1.01929e-14	183	0.974	217	0.969	703	0.902
CTHT_0057830	Uncharacterized protein	429	0.590447	1.6454	-1.05496	-0.590447	-1.50571	0.364567	-1.6454	-3.12835	0.0037823	1.05496	2.07765	0.0840015	184	0.974	48	0.993	252	0.965
CTHT_0044440	RNA recognition motif-containing protein	801	-0.527587	1.15625	-1.68384	0.527587	1.44152	0.341383	-1.15625	-2.22878	0.0184579	1.68384	3.21282	0.000685623	185	0.974	116	0.983	373	0.948
CTHT_0015740	Uncharacterized protein	1272	0.296161	1.39028	-1.09412	-0.296161	-1.22787	0.463014	-1.39028	-2.62129	4.66523e-05	1.09412	2.13482	0.00211406	186	0.974	63	0.991	284	0.96
CTHT_0074010	Uncharacterized protein	696	0.179003	-0.217499	0.396502	-0.179003	-1.1321	0.856395	0.217499	1.16272	0.80158	-0.396502	-1.31631	0.666171	187	0.974	57	0.992	119	0.983
CTHT_0063120	Uncharacterized protein	852	-0.723841	-0.927868	0.204028	0.723841	1.65157	0.220093	0.927868	1.90246	0.0896608	-0.204028	-1.15191	0.757529	188	0.973	143	0.98	145	0.979
CTHT_0068840	60S ribosomal protein L16-like protein	615	-1.80508	-3.34888	1.5438	1.80508	3.49449	0.000513293	3.34888	10.1886	1.03539e-11	-1.5438	-2.91561	0.00309751	189	0.973	386	0.946	74	0.989
CTHT_0037370	Phosphoglycerate kinase (EC 2.7.2.3)	1257	-1.37733	-0.937369	-0.439963	1.37733	2.59788	0.0295805	0.937369	1.91503	0.131136	0.439963	1.35657	0.534717	190	0.973	278	0.961	182	0.974
CTHT_0058780	Uncharacterized protein	1245	-1.07137	0.276825	-1.34819	1.07137	2.10143	0.0203552	-0.276825	-1.21153	0.567378	1.34819	2.54593	0.00289662	191	0.973	225	0.968	312	0.956
CTHT_0070020	Uncharacterized protein	513	-1.31863	-2.68333	1.3647	1.31863	2.49429	0.00472327	2.68333	6.42335	9.15502e-10	-1.3647	-2.57523	0.00323252	192	0.973	272	0.962	89	0.987
CTHT_0022050	Cystathionine beta-synthase (EC 4.2.1.22)	1599	0.179247	2.51207	-2.33282	-0.179247	-1.13229	0.767397	-2.51207	-5.70438	9.10027e-08	2.33282	5.0379	1.23071e-06	193	0.973	64	0.991	587	0.918
CTHT_0044750	Uncharacterized protein	1110	-0.446706	3.36392	-3.81062	0.446706	1.36292	0.530948	-3.36392	-10.2953	8.92221e-09	3.81062	14.0317	1.22573e-10	194	0.973	104	0.985	1333	0.814
CTHT_0010640	Uncharacterized protein	753	-0.93974	-2.19263	1.25289	0.93974	1.91818	0.207223	2.19263	4.57139	0.00103824	-1.25289	-2.38319	0.0826467	195	0.972	187	0.974	90	0.987
CTHT_0014470	ATP synthase subunit d, mitochondrial	522	-1.50702	-1.9659	0.458885	1.50702	2.84222	0.0131038	1.9659	3.90657	0.000647096	-0.458885	-1.37448	0.500675	196	0.972	320	0.955	128	0.982
CTHT_0031390	Putative mitochondrial 10 kDa heat shock protein	318	-2.20669	-2.89537	0.688677	2.20669	4.61615	7.12223e-10	2.89537	7.44033	7.35805e-17	-0.688677	-1.6118	0.0727232	197	0.972	491	0.931	121	0.983
CTHT_0052300	Uncharacterized protein	228	-1.11412	-0.688495	-0.425624	1.11412	2.16463	0.0149676	0.688495	1.6116	0.128135	0.425624	1.34315	0.396041	198	0.972	248	0.965	193	0.973
CTHT_0062290	Uncharacterized protein	1128	-4.19304	1.51321	-5.70625	4.19304	18.2907	3.73249e-11	-1.51321	-2.85444	0.0189053	5.70625	52.2097	7.24385e-20	199	0.972	1867	0.74	3957	0.449
CTHT_0013090	Uncharacterized protein	489	-2.20336	-1.4885	-0.71486	2.20336	4.60549	0.000108275	1.4885	2.80596	0.00772607	0.71486	1.64132	0.249584	200	0.972	526	0.926	231	0.967
CTHT_0062540	Glutamine synthetase (EC 6.3.1.2)	1092	-0.742633	-0.298501	-0.444132	0.742633	1.67323	0.0329978	0.298501	1.22987	0.39884	0.444132	1.3605	0.223614	201	0.972	158	0.978	197	0.972
CTHT_0062070	Uncharacterized protein	1128	-0.807592	-1.0191	0.211512	0.807592	1.75029	0.039601	1.0191	2.02666	0.00602328	-0.211512	-1.1579	0.635745	202	0.972	188	0.973	157	0.978
CTHT_0070250	Putative 60S ribosomal protein	444	-1.46831	-2.89201	1.4237	1.46831	2.76698	0.0164722	2.89201	7.42304	4.23982e-07	-1.4237	-2.68272	0.020105	203	0.971	330	0.954	87	0.988
CTHT_0054550	Uncharacterized protein	513	-1.84691	0.671708	-2.51862	1.84691	3.5973	1.15945e-09	-0.671708	-1.59296	0.0294799	2.51862	5.73034	3.1161e-17	204	0.971	405	0.943	652	0.909
CTHT_0063640	60S ribosomal protein l5-like protein	915	-2.77279	-4.31085	1.53807	2.77279	6.83427	5.80185e-05	4.31085	19.8471	5.43769e-11	-1.53807	-2.90405	0.0307372	205	0.971	841	0.883	83	0.988
CTHT_0042790	Uncharacterized protein	372	-1.08384	-1.37174	0.287892	1.08384	2.11968	0.0472289	1.37174	2.58782	0.00782276	-0.287892	-1.22085	0.642739	206	0.971	239	0.966	148	0.979
CTHT_0008600	Uncharacterized protein	1008	-2.48642	1.01023	-3.49665	2.48642	5.60387	2.54566e-07	-1.01023	-2.01423	0.0383651	3.49665	11.2875	1.23627e-13	207	0.971	560	0.922	1135	0.842
CTHT_0016370	Aspartic-type endopeptidase-like protein	1191	0.939999	2.38157	-1.44158	-0.939999	-1.91853	0.00909996	-2.38157	-5.21105	1.26586e-12	1.44158	2.71617	3.53529e-05	208	0.971	39	0.994	356	0.95
CTHT_0006550	40S ribosomal protein S0	858	-1.8362	-3.35963	1.52343	1.8362	3.57068	0.00516126	3.35963	10.2647	5.43779e-08	-1.52343	-2.87473	0.0217152	209	0.971	452	0.937	85	0.988
CTHT_0029800	Eukaryotic translation initiation factor 5A (eIF-5A)	483	-1.19899	-3.35397	2.15498	1.19899	2.29579	0.00758367	3.35397	10.2246	8.94657e-16	-2.15498	-4.45362	5.49174e-07	210	0.97	289	0.959	41	0.994
CTHT_0033740	Putative heat shock protein	1992	-2.44479	-2.51087	0.0660723	2.44479	5.44448	5.89195e-15	2.51087	5.69962	2.98483e-16	-0.0660723	-1.04686	0.874862	211	0.97	636	0.911	174	0.975
CTHT_0037020	Thioredoxin	330	-0.387204	-0.378054	-0.00915057	0.387204	1.30786	0.425776	0.378054	1.29959	0.40142	0.00915057	1.00636	0.990057	212	0.97	129	0.982	170	0.976
CTHT_0036790	Uncharacterized protein	225	-0.923496	-1.89122	0.967721	0.923496	1.89671	0.12963	1.89122	3.70948	0.000668508	-0.967721	-1.95575	0.110002	213	0.97	243	0.966	110	0.984
CTHT_0024670	Uncharacterized protein	1287	-0.802713	1.41885	-2.22157	0.802713	1.74438	0.0407664	-1.41885	-2.67373	0.000104396	2.22157	4.664	1.36251e-09	214	0.97	221	0.969	634	0.911
CTHT_0044510	#N/A	720	0.368295	3.99579	-3.6275	-0.368295	-1.29083	0.621066	-3.99579	-15.9534	2.07682e-11	3.6275	12.3591	2.35077e-09	215	0.97	62	0.991	1510	0.789
CTHT_0042140	Uncharacterized protein	261	-2.20497	-0.152515	-2.05246	2.20497	4.61066	3.7252e-20	0.152515	1.11151	0.571387	2.05246	4.14812	1.14068e-17	216	0.97	543	0.924	548	0.923
CTHT_0054170	60S ribosomal protein L36	333	-1.46499	-2.42628	0.961288	1.46499	2.76061	0.0189915	2.42628	5.37505	3.42324e-05	-0.961288	-1.94705	0.137553	217	0.969	373	0.948	115	0.984
CTHT_0004990	Autophagy-related protein	366	0.36006	1.53505	-1.17499	-0.36006	-1.28348	0.450107	-1.53505	-2.89798	0.000152194	1.17499	2.25791	0.00565102	218	0.969	71	0.99	337	0.953
CTHT_0041050	Tubulin beta chain	1344	-0.377978	-0.170118	-0.20786	0.377978	1.29952	0.564816	0.170118	1.12515	0.785464	0.20786	1.15497	0.760511	219	0.969	137	0.981	191	0.973
CTHT_0053970	GTP-binding nuclear protein	651	-1.61971	-2.64928	1.02957	1.61971	3.07312	8.30393e-05	2.64928	6.27354	1.39035e-11	-1.02957	-2.04142	0.0146613	220	0.969	412	0.942	114	0.984
CTHT_0040680	Putative dihydrodipicolinate protein	1134	-0.211269	2.53229	-2.74356	0.211269	1.15771	0.646893	-2.53229	-5.7849	5.13516e-12	2.74356	6.69721	1.61371e-13	221	0.969	127	0.982	880	0.877
CTHT_0042770	Uncharacterized protein	2811	-0.145743	2.45001	-2.59575	0.145743	1.1063	0.752668	-2.45001	-5.46419	7.98953e-12	2.59575	6.04504	8.81831e-13	222	0.969	121	0.983	803	0.888
CTHT_0057740	ATP synthase subunit gamma	897	-1.46265	-2.19936	0.736711	1.46265	2.75614	0.00567417	2.19936	4.59276	1.10308e-05	-0.736711	-1.66637	0.189954	223	0.969	382	0.946	133	0.981
CTHT_0036520	Cytochrome b-c1 complex subunit Rieske, mitochondrial (EC 1.10.2.2)	708	-1.06575	-1.25879	0.193047	1.06575	2.09325	0.0528345	1.25879	2.39296	0.0157832	-0.193047	-1.14318	0.76416	224	0.968	294	0.959	167	0.976
CTHT_0013650	GTP-binding protein rho1-like protein	585	-0.0873039	0.839104	-0.926408	0.0873039	1.06238	0.847763	-0.839104	-1.78894	0.0174236	0.926408	1.90054	0.0110433	225	0.968	120	0.983	299	0.958
CTHT_0055060	Mitochondrial processing peptidase beta subunit, mitochondrial (Beta-mpp)-like protein	1542	-1.52628	-1.53073	0.00444912	1.52628	2.88042	0.00125043	1.53073	2.88931	0.000792489	-0.00444912	-1.00309	0.997615	226	0.968	410	0.943	181	0.974
CTHT_0061390	Uncharacterized protein	1128	-2.45392	0.897083	-3.35101	2.45392	5.47904	8.48186e-07	-0.897083	-1.8623	0.0767958	3.35101	10.2036	5.82043e-12	227	0.968	667	0.907	1235	0.828
CTHT_0005820	Putative mitochondrial phosphate carrier protein	882	-1.89838	-2.58745	0.689061	1.89838	3.72795	0.00161308	2.58745	6.01033	6.42507e-06	-0.689061	-1.61223	0.293915	228	0.968	522	0.927	137	0.981
CTHT_0059510	Putative cytochrome c protein	975	-1.65475	-1.74951	0.0947614	1.65475	3.14869	8.24106e-05	1.74951	3.36245	1.56188e-05	-0.0947614	-1.06789	0.860204	229	0.968	450	0.937	180	0.975
CTHT_0068320	Peptidylprolyl isomerase (EC 5.2.1.8)	363	-0.69597	-1.34838	0.652414	0.69597	1.61997	0.162485	1.34838	2.54627	0.00291122	-0.652414	-1.5718	0.193173	230	0.968	209	0.971	141	0.98
CTHT_0067840	Putative calmodulin protein	450	0.356766	0.484596	-0.12783	-0.356766	-1.28055	0.447371	-0.484596	-1.39919	0.255263	0.12783	1.09265	0.803286	231	0.967	83	0.988	201	0.972
CTHT_0057450	Ubiquitin-like protein	234	-1.69852	-1.22901	-0.469512	1.69852	3.24568	0.00265995	1.22901	2.34406	0.0264526	0.469512	1.38464	0.458963	232	0.967	459	0.936	227	0.968
CTHT_0017870	Uncharacterized protein	261	-0.11072	0.639591	-0.750311	0.11072	1.07977	0.797225	-0.639591	-1.55789	0.0647883	0.750311	1.68215	0.0356608	233	0.967	126	0.982	288	0.96
CTHT_0018900	Uncharacterized protein	570	-0.868777	1.94468	-2.81346	0.868777	1.82611	0.130745	-1.94468	-3.84953	0.000199009	2.81346	7.02969	8.68671e-08	234	0.967	268	0.962	1027	0.857
CTHT_0013440	Superoxide dismutase [Cu-Zn] (EC 1.15.1.1)	465	-1.51576	-1.83763	0.321863	1.51576	2.8595	0.0119378	1.83763	3.57421	0.00137121	-0.321863	-1.24994	0.644044	235	0.967	421	0.941	163	0.977
CTHT_0055530	L-lactate dehydrogenase (EC 1.1.1.27)	951	-0.285359	1.7114	-1.99676	0.285359	1.21871	0.677447	-1.7114	-3.27479	0.00217514	1.99676	3.99103	0.00046035	236	0.967	134	0.981	608	0.915
CTHT_0070010	Uncharacterized protein	1200	-1.36969	2.42417	-3.79385	1.36969	2.58414	0.00546211	-2.42417	-5.3672	1.80061e-07	3.79385	13.8696	4.02683e-16	237	0.967	375	0.947	1691	0.764
CTHT_0014800	Uncharacterized protein	348	-0.531105	0.573825	-1.10493	0.531105	1.44504	0.244323	-0.573825	-1.48847	0.178126	1.10493	2.15088	0.00934021	238	0.966	197	0.972	350	0.951
CTHT_0033770	Uncharacterized protein	987	-1.53617	2.37257	-3.90874	1.53617	2.90023	0.00456256	-2.37257	-5.17863	3.67588e-06	3.90874	15.0192	2.83321e-14	239	0.966	430	0.94	1927	0.731
CTHT_0050230	Acyl carrier protein	426	-1.22815	-1.92981	0.701656	1.22815	2.34267	0.00898596	1.92981	3.81005	1.32798e-05	-0.701656	-1.62637	0.154515	240	0.966	350	0.951	149	0.979
CTHT_0031380	Uncharacterized protein	1398	-0.361223	0.566399	-0.927622	0.361223	1.28451	0.402154	-0.566399	-1.48082	0.144159	0.927622	1.90214	0.0177974	241	0.966	183	0.974	321	0.955
CTHT_0008240	Uncharacterized protein	1806	-0.539329	2.06409	-2.60342	0.539329	1.4533	0.323736	-2.06409	-4.1817	1.24426e-05	2.60342	6.07725	4.93902e-08	242	0.966	235	0.967	980	0.863
CTHT_0005850	Mitochondrial ATP synthase subunit 5-like protein	678	-1.66906	-2.42573	0.756664	1.66906	3.18008	0.000853292	2.42573	5.37299	3.67556e-07	-0.756664	-1.68958	0.155671	243	0.966	475	0.933	144	0.98
CTHT_0003360	NONE-like protein	744	-0.80075	-1.31267	0.51192	0.80075	1.74201	0.0774365	1.31267	2.48401	0.00179355	-0.51192	-1.42595	0.278617	244	0.966	271	0.962	162	0.977
CTHT_0047930	Fumarate reductase-like protein	1626	-0.492986	1.74904	-2.24203	0.492986	1.40735	0.430783	-1.74904	-3.36135	0.00110957	2.24203	4.73061	3.77971e-05	245	0.966	203	0.971	766	0.893
CTHT_0071850	Uncharacterized protein	1566	0.0579254	2.86728	-2.80935	-0.0579254	-1.04097	0.938702	-2.86728	-7.29687	1.63951e-07	2.80935	7.0097	4.91695e-07	246	0.965	118	0.983	1116	0.844
CTHT_0007540	Putative inorganic phosphate transporter protein	576	-0.75626	0.283372	-1.03963	0.75626	1.68911	0.0449137	-0.283372	-1.21704	0.463242	1.03963	2.0557	0.00462928	247	0.965	256	0.964	351	0.951
CTHT_0025650	Triosephosphate isomerase (EC 5.3.1.1)	753	-2.62863	-2.14895	-0.479676	2.62863	6.18439	7.03173e-05	2.14895	4.43506	0.000840332	0.479676	1.39443	0.530392	248	0.965	977	0.864	257	0.964
CTHT_0040770	Uncharacterized protein	414	-2.90036	-3.0189	0.118537	2.90036	7.46612	9.27935e-13	3.0189	8.10547	3.06547e-14	-0.118537	-1.08563	0.821339	249	0.965	1084	0.849	192	0.973
CTHT_0030500	Uncharacterized protein	513	-2.17327	-1.52942	-0.643843	2.17327	4.51044	4.8597e-06	1.52942	2.88671	0.00104575	0.643843	1.56249	0.215012	250	0.965	680	0.905	297	0.958
CTHT_0015970	ATP citrate lyase-like protein	1470	-1.67851	-1.70297	0.0244568	1.67851	3.20098	0.00263071	1.70297	3.2557	0.00153035	-0.0244568	-1.0171	0.975955	251	0.965	506	0.929	200	0.972
CTHT_0050960	Aldehyde-forming enzyme-like protein	852	-0.732059	-0.183199	-0.548859	0.732059	1.66101	0.210412	0.183199	1.1354	0.758582	0.548859	1.46293	0.360384	252	0.965	310	0.956	304	0.957
CTHT_0034100	Aminotransferase-like protein	1419	-1.53586	1.745	-3.28087	1.53586	2.89962	0.000309498	-1.745	-3.35195	2.02085e-05	3.28087	9.71939	1.00243e-15	253	0.964	483	0.932	1508	0.79
CTHT_0054160	Uncharacterized protein	810	-0.361762	-0.352328	-0.00943435	0.361762	1.28499	0.546463	0.352328	1.27662	0.520508	0.00943435	1.00656	0.991283	254	0.964	201	0.972	204	0.971
CTHT_0024350	Uncharacterized protein	228	-1.18569	-1.25753	0.0718419	1.18569	2.27473	0.0212286	1.25753	2.39087	0.010632	-0.0718419	-1.05106	0.912746	255	0.964	383	0.946	199	0.972
CTHT_0027890	Putative tropomyosin protein	486	-0.453216	-0.0470999	-0.406116	0.453216	1.36909	0.362334	0.0470999	1.03319	0.925977	0.406116	1.32511	0.416143	256	0.964	216	0.97	251	0.965
CTHT_0030750	Uncharacterized protein	207	-0.0919418	-0.66689	0.574948	0.0919418	1.0658	0.845469	0.66689	1.58765	0.0724525	-0.574948	-1.48962	0.145267	257	0.964	161	0.977	168	0.976
CTHT_0028320	Protein YOP1	510	-1.04254	-0.576489	-0.466048	1.04254	2.05985	0.00241971	0.576489	1.49122	0.0920958	0.466048	1.38132	0.205006	258	0.964	351	0.951	273	0.962
CTHT_0017340	Uncharacterized protein	876	-3.19677	-3.04852	-0.148251	3.19677	9.16902	6.07471e-20	3.04852	8.27361	8.60375e-19	0.148251	1.10822	0.735467	259	0.964	1388	0.806	240	0.966
CTHT_0044020	Alanine transaminase-like protein	1467	-0.116347	0.291693	-0.40804	0.116347	1.08399	0.769464	-0.291693	-1.22408	0.387235	0.40804	1.32688	0.243674	260	0.963	170	0.976	276	0.961
CTHT_0010030	Probable acetate kinase (EC 2.7.2.1) (Acetokinase)	1296	-0.940254	3.26275	-4.203	0.940254	1.91887	0.138771	-3.26275	-9.59809	9.49631e-09	4.203	18.4174	2.32714e-13	261	0.963	335	0.953	2652	0.63
CTHT_0055480	Serine/threonine-protein kinase-like protein	1752	-0.968934	2.22898	-3.19792	0.968934	1.95739	0.0431093	-2.22898	-4.68804	4.68223e-07	3.19792	9.17634	6.57505e-13	262	0.963	331	0.954	1412	0.803
CTHT_0015980	1,3-beta-glucanosyltransferase (EC 2.4.1.-)	1449	1.53086	2.81481	-1.28395	-1.53086	-2.88957	2.66736e-05	-2.81481	-7.03625	4.37007e-16	1.28395	2.43505	0.000425057	263	0.963	41	0.994	477	0.933
CTHT_0072510	Putative cell wall protein	1338	-0.0256531	2.30768	-2.33333	0.0256531	1.01794	0.956427	-2.30768	-4.95086	2.71398e-12	2.33333	5.03968	3.25248e-12	264	0.963	153	0.978	878	0.877
CTHT_0018770	Uncharacterized protein	846	0.737295	1.57537	-0.838078	-0.737295	-1.66705	0.0217764	-1.57537	-2.98013	1.37746e-07	0.838078	1.78767	0.00833643	265	0.963	84	0.988	376	0.947
CTHT_0058060	Uncharacterized protein	558	-1.00842	-0.964874	-0.0435495	1.00842	2.01171	0.0141932	0.964874	1.95189	0.0147886	0.0435495	1.03065	0.93541	266	0.963	368	0.948	223	0.969
CTHT_0008040	RING-type E3 ubiquitin transferase (EC 2.3.2.27)	2349	-1.10871	2.34301	-3.45172	1.10871	2.15653	0.024366	-2.34301	-5.07358	3.15415e-07	3.45172	10.9414	6.55571e-14	267	0.962	388	0.946	1717	0.761
CTHT_0033570	Putative elongation factor	2538	-1.66546	-3.34927	1.68381	1.66546	3.17215	4.37077e-05	3.34927	10.1914	4.18864e-18	-1.68381	-3.21276	2.93118e-05	268	0.962	557	0.922	103	0.985
CTHT_0060390	Uncharacterized protein	1098	-0.507832	4.28303	-4.79087	0.507832	1.42191	0.202778	-4.28303	-19.468	4.40889e-35	4.79087	27.6818	7.45753e-43	269	0.962	254	0.964	3206	0.553
CTHT_0018670	Uncharacterized protein	411	-2.65302	2.81826	-5.47129	2.65302	6.28983	3.01919e-10	-2.81826	-7.05314	9.47536e-12	5.47129	44.363	2.90794e-40	270	0.962	1007	0.859	4177	0.418
CTHT_0027650	Succinate dehydrogenase cytochrome-like protein	567	0.0798209	-0.0496598	0.129481	-0.0798209	-1.05689	0.875348	0.0496598	1.03502	0.911447	-0.129481	-1.0939	0.789036	271	0.962	140	0.98	210	0.97
CTHT_0037550	Alpha-1,2 glucosyltransferase alg10-like protein	1884	-1.39917	-0.763947	-0.635222	1.39917	2.6375	0.0181204	0.763947	1.69813	0.195456	0.635222	1.55318	0.318512	272	0.962	485	0.932	330	0.954
CTHT_0066290	Ornithine decarboxylase-like protein	1401	-3.04162	-2.00679	-1.03483	3.04162	8.23416	1.85293e-12	2.00679	4.01887	2.69577e-06	1.03483	2.04888	0.0237998	273	0.962	1253	0.825	392	0.945
CTHT_0059730	Hydrolase-like protein	1659	0.432332	0.456984	-0.0246519	-0.432332	-1.34941	0.404288	-0.456984	-1.37267	0.340177	0.0246519	1.01723	0.96964	274	0.961	112	0.984	225	0.968
CTHT_0010550	Mitochondrial ribosomal protein s24-like protein	279	-1.58489	-1.45536	-0.12953	1.58489	2.99984	1.13388e-06	1.45536	2.74224	4.23585e-06	0.12953	1.09394	0.744735	275	0.961	545	0.924	249	0.965
CTHT_0065730	Elongation factor Tu	1335	-2.98723	-3.45701	0.469778	2.98723	7.92951	1.41731e-09	3.45701	10.9815	5.85316e-13	-0.469778	-1.3849	0.408295	276	0.961	1383	0.807	188	0.973
CTHT_0027020	NAD-specific glutamate dehydrogenase (EC 1.4.1.2)	3312	1.82195	3.25643	-1.43448	-1.82195	-3.5356	1.33033e-05	-3.25643	-9.55615	2.94877e-16	1.43448	2.70284	0.000636313	277	0.961	31	0.995	542	0.924
CTHT_0008510	Plasma membrane ATPase (EC 3.6.3.6)	2754	-0.702621	-0.50304	-0.199581	0.702621	1.62746	0.0565387	0.50304	1.4172	0.161574	0.199581	1.14836	0.631505	278	0.961	324	0.955	258	0.964
CTHT_0032450	Uncharacterized protein	282	-0.900634	-0.971599	0.0709644	0.900634	1.86689	0.0760251	0.971599	1.96101	0.0435729	-0.0709644	-1.05042	0.910998	279	0.961	358	0.95	216	0.97
CTHT_0035980	Uncharacterized protein	339	0.296751	3.06071	-2.76396	-0.296751	-1.22838	0.580739	-3.06071	-8.34383	1.83018e-12	2.76396	6.79257	4.11077e-10	280	0.961	133	0.981	1290	0.82
CTHT_0015950	Putative ATP citrate protein	1980	-1.04414	-0.919775	-0.124365	1.04414	2.06214	0.0979888	0.919775	1.89182	0.128886	0.124365	1.09003	0.871904	281	0.961	417	0.942	244	0.966
CTHT_0068690	Uncharacterized protein	216	-0.108922	2.08053	-2.18945	0.108922	1.07842	0.886489	-2.08053	-4.22962	0.000242306	2.18945	4.56132	0.000162658	282	0.96	189	0.973	922	0.871
CTHT_0008350	6-phosphofructo-2-kinase 1-like protein	2013	-1.0127	1.89195	-2.90466	1.0127	2.01769	0.0571717	-1.89195	-3.71138	0.000125279	2.90466	7.48841	4.30068e-09	283	0.96	371	0.948	1267	0.823
CTHT_0014320	NADH dehydrogenase-like protein	291	-1.24559	-1.35377	0.108184	1.24559	2.37115	0.0196018	1.35377	2.5558	0.00788908	-0.108184	-1.07787	0.871732	284	0.96	468	0.934	218	0.969
CTHT_0014210	Cytochrome c oxidase-like protein	861	-1.94852	-0.209091	-1.73943	1.94852	3.85979	1.79311e-06	0.209091	1.15596	0.64257	1.73943	3.33904	1.8336e-05	285	0.96	700	0.902	686	0.904
CTHT_0057460	Putative prohibitin protein	927	-2.21565	-1.53681	-0.678835	2.21565	4.64489	3.55168e-06	1.53681	2.90152	0.00105999	0.678835	1.60085	0.193069	286	0.96	868	0.879	363	0.949
CTHT_0038740	Uncharacterized protein	753	1.15771	2.25277	-1.09506	-1.15771	-2.23103	0.00273094	-2.25277	-4.76598	5.94043e-10	1.09506	2.13622	0.00454306	287	0.96	66	0.99	472	0.934
CTHT_0020430	Uncharacterized protein	273	0.798916	2.5617	-1.76278	-0.798916	-1.73979	0.245503	-2.5617	-5.90401	2.38381e-05	1.76278	3.39351	0.00573064	288	0.96	93	0.987	793	0.889
CTHT_0049410	Uncharacterized protein	873	-3.32415	1.80001	-5.12417	3.32415	10.0154	4.12851e-08	-1.80001	-3.48224	0.00284303	5.12417	34.8761	5.27276e-18	289	0.959	1662	0.768	4010	0.441
CTHT_0061270	Uncharacterized protein	345	-1.51564	-1.76234	0.2467	1.51564	2.85925	0.00277768	1.76234	3.39248	0.000277768	-0.2467	-1.18649	0.6792	290	0.959	582	0.919	221	0.969
CTHT_0047560	Uncharacterized protein	201	-1.7632	-2.2039	0.440691	1.7632	3.39451	3.50843e-05	2.2039	4.60722	6.99154e-08	-0.440691	-1.35725	0.352862	291	0.959	637	0.911	194	0.973
CTHT_0006070	Uncharacterized protein	468	-0.215103	-0.0928737	-0.122229	0.215103	1.16079	0.49704	0.0928737	1.06649	0.760801	0.122229	1.08842	0.712639	292	0.959	234	0.967	259	0.964
CTHT_0007020	Uncharacterized protein	705	0.882128	2.09689	-1.21476	-0.882128	-1.84309	0.0333507	-2.09689	-4.27785	4.37843e-08	1.21476	2.32102	0.00258464	293	0.959	86	0.988	508	0.929
CTHT_0027110	Uncharacterized protein	507	-1.17341	-0.745503	-0.427911	1.17341	2.25545	0.00210283	0.745503	1.67656	0.0478984	0.427911	1.34528	0.303465	294	0.959	458	0.936	314	0.956
CTHT_0042720	Putative tata-box binding protein	768	-1.77643	0.672267	-2.4487	1.77643	3.42578	3.9583e-05	-0.672267	-1.59358	0.125803	2.4487	5.45924	5.66873e-09	295	0.959	617	0.914	1002	0.86
CTHT_0003740	Uncharacterized protein	2259	-2.56789	-1.40946	-1.15843	2.56789	5.92942	2.61981e-12	1.40946	2.65638	0.000116832	1.15843	2.23214	0.00233938	296	0.958	1032	0.856	456	0.936
CTHT_0054130	Peroxidase (EC 1.11.1.-)	1068	-0.719741	-1.98497	1.26523	0.719741	1.64689	0.197953	1.98497	3.95855	6.84622e-05	-1.26523	-2.40366	0.016851	297	0.958	355	0.95	138	0.98
CTHT_0072220	Uncharacterized protein	1062	0.285187	0.643394	-0.358207	-0.285187	-1.21857	0.487006	-0.643394	-1.562	0.0734917	0.358207	1.28183	0.369936	298	0.958	151	0.979	318	0.955
CTHT_0024790	UPF0045 protein ECM15-like protein	381	-0.989465	0.232573	-1.22204	0.989465	1.98545	0.0815166	-0.232573	-1.17493	0.696225	1.22204	2.33276	0.0279766	299	0.958	426	0.94	547	0.923
CTHT_0016060	GrpE protein homolog	789	-1.74466	-1.93684	0.192176	1.74466	3.35117	5.1758e-05	1.93684	3.82866	2.99394e-06	-0.192176	-1.14249	0.711673	300	0.958	664	0.907	228	0.968
CTHT_0042030	Uncharacterized protein	261	-1.27871	-1.59187	0.313163	1.27871	2.42622	0.00437429	1.59187	3.01441	0.000198043	-0.313163	-1.24243	0.540238	301	0.958	500	0.93	212	0.97
CTHT_0048110	Peptidylprolyl isomerase (EC 5.2.1.8)	435	-1.2504	-0.932193	-0.318205	1.2504	2.37907	0.0002038	0.932193	1.90817	0.00464894	0.318205	1.24678	0.399408	302	0.958	484	0.932	308	0.957
CTHT_0006080	Mitochondrial heat shock protein 60-like protein	1728	-1.32035	-1.30204	-0.0183129	1.32035	2.49727	3.3062e-05	1.30204	2.46577	2.25567e-05	0.0183129	1.01277	0.96733	303	0.957	517	0.928	265	0.963
CTHT_0041440	Putative membrane bound hemoprotein	411	-0.806641	-1.42045	0.613805	0.806641	1.74913	0.174201	1.42045	2.67668	0.00868219	-0.613805	-1.53029	0.312514	304	0.957	400	0.944	184	0.974
CTHT_0056410	Putative cytochrome protein	546	-1.29665	-1.80945	0.512796	1.29665	2.45658	0.0207808	1.80945	3.50508	0.000638167	-0.512796	-1.42681	0.402859	305	0.957	510	0.929	196	0.972
CTHT_0009310	Uncharacterized protein	1290	0.113867	0.171883	-0.0580164	-0.113867	-1.08212	0.870369	-0.171883	-1.12653	0.774535	0.0580164	1.04103	0.936062	306	0.957	192	0.973	264	0.963
CTHT_0023680	Serine/threonine protein kinase-like protein	2154	0.320989	2.98015	-2.65916	-0.320989	-1.24919	0.318168	-2.98015	-7.89066	7.59116e-28	2.65916	6.31664	8.41446e-22	307	0.957	144	0.98	1262	0.824
CTHT_0005590	Putative Co-chaperone protein	630	-0.379562	0.08618	-0.465742	0.379562	1.30095	0.337856	-0.08618	-1.06156	0.829014	0.465742	1.38103	0.226777	308	0.957	285	0.96	334	0.953
CTHT_0014480	Uncharacterized protein	609	-2.03692	-3.86486	1.82794	2.03692	4.10369	7.40204e-05	3.86486	14.5693	2.2561e-15	-1.82794	-3.5503	0.000357941	309	0.957	839	0.883	107	0.985
CTHT_0029630	Uncharacterized protein	1524	-2.21952	1.03443	-3.25395	2.21952	4.6574	1.60865e-06	-1.03443	-2.0483	0.0256665	3.25395	9.53976	5.29366e-13	310	0.956	853	0.881	1651	0.77
CTHT_0021350	Uncharacterized protein	1017	-3.36458	0.135807	-3.50038	3.36458	10.3	1.41828e-10	-0.135807	-1.09871	0.821889	3.50038	11.3167	1.69162e-11	311	0.956	1976	0.724	2154	0.7
CTHT_0011270	Uncharacterized protein	267	-2.63086	2.93163	-5.56249	2.63086	6.19396	3.31562e-08	-2.93163	-7.6297	3.35745e-10	5.56249	47.2581	5.04202e-33	312	0.956	1213	0.831	4694	0.346
CTHT_0041970	#Error	1395	-1.55893	-2.72659	1.16767	1.55893	2.94635	0.00685374	2.72659	6.61891	4.97856e-07	-1.16767	-2.24648	0.0469448	313	0.956	625	0.913	154	0.978
CTHT_0023270	Uncharacterized protein	540	0.529828	1.97197	-1.44214	-0.529828	-1.44376	0.305752	-1.97197	-3.92303	1.12435e-05	1.44214	2.71724	0.00211273	314	0.956	131	0.981	654	0.909
CTHT_0070260	Malate dehydrogenase (EC 1.1.1.37)	993	-0.850964	-0.761544	-0.0894195	0.850964	1.80371	0.135792	0.761544	1.6953	0.161812	0.0894195	1.06394	0.898393	315	0.956	432	0.939	290	0.959
CTHT_0051400	Multiprotein-bridging factor 1-like protein	489	-1.15416	-1.5251	0.370938	1.15416	2.22554	0.000359027	1.5251	2.87806	8.36487e-07	-0.370938	-1.29319	0.296164	316	0.956	469	0.934	211	0.97
CTHT_0057610	Uncharacterized protein	621	-3.68175	-0.476848	-3.20491	3.68175	12.8327	6.10704e-14	0.476848	1.3917	0.37025	3.20491	9.22089	6.05291e-11	317	0.955	2351	0.672	1846	0.743
CTHT_0011830	Uncharacterized protein	1704	0.107686	2.88322	-2.77553	-0.107686	-1.0775	0.877074	-2.88322	-7.37794	1.64323e-08	2.77553	6.84728	9.58224e-08	318	0.955	191	0.973	1483	0.793
CTHT_0054360	Uncharacterized protein	1485	1.61691	2.02835	-0.411441	-1.61691	-3.06718	0.00266174	-2.02835	-4.07939	7.80278e-05	0.411441	1.33001	0.500575	319	0.955	55	0.992	398	0.944
CTHT_0007240	Mitochondrial ubiquinol-cytochrome-C reductase complex core protein 2-like protein	1662	-2.26821	-2.91451	0.646297	2.26821	4.81725	2.12813e-05	2.91451	7.5397	1.22886e-08	-0.646297	-1.56515	0.270579	320	0.955	1053	0.853	195	0.972
CTHT_0031200	Uncharacterized protein	672	-1.60957	0.416832	-2.0264	1.60957	3.0516	5.10082e-05	-0.416832	-1.33499	0.314743	2.0264	4.07386	1.74863e-07	321	0.955	650	0.909	933	0.87
CTHT_0037170	Putative pyridoxine biosynthesis protein	939	-0.52278	-1.80645	1.28367	0.52278	1.43672	0.461746	1.80645	3.4978	0.00303389	-1.28367	-2.43457	0.0475332	322	0.955	322	0.955	140	0.98
CTHT_0062570	Spermidine synthase-like protein	891	-2.49862	-4.18826	1.68964	2.49862	5.65145	1.34878e-10	4.18826	18.2302	7.84166e-29	-1.68964	-3.22576	1.72147e-05	323	0.955	1190	0.834	125	0.982
CTHT_0004640	Uncharacterized protein	1875	-2.64608	-1.61375	-1.03233	2.64608	6.25965	5.09659e-07	1.61375	3.06046	0.00194862	1.03233	2.04533	0.0643128	324	0.955	1393	0.806	549	0.923
CTHT_0073550	Uncharacterized protein	1737	0.153093	1.23993	-1.08684	-0.153093	-1.11195	0.697975	-1.23993	-2.36187	8.79481e-05	1.08684	2.12408	0.000897185	325	0.954	206	0.971	537	0.925
CTHT_0032370	Mitochondrial cytochrome b2-like protein	1497	-0.156649	2.18478	-2.34143	0.156649	1.1147	0.743522	-2.18478	-4.54658	4.83405e-09	2.34143	5.06805	6.08e-10	326	0.954	262	0.963	1119	0.844
CTHT_0023140	NADH-ubiquinone oxidoreductase B14 subunit-like protein	375	-0.727423	-0.907505	0.180082	0.727423	1.65568	0.193053	0.907505	1.8758	0.0805381	-0.180082	-1.13295	0.776598	327	0.954	390	0.945	239	0.966
CTHT_0023910	1,2-dihydroxy-3-keto-5-methylthiopentene dioxygenase (EC 1.13.11.54) (Acireductone dioxygenase (Fe(2+)-requiring)) (ARD) (Fe-ARD)	510	-2.07537	-0.985594	-1.08978	2.07537	4.21452	0.000283542	0.985594	1.98013	0.086212	1.08978	2.12841	0.0678511	328	0.954	894	0.875	513	0.928
CTHT_0008850	Putative transcription activator protein	2205	-0.653329	3.41293	-4.06626	0.653329	1.57279	0.246267	-3.41293	-10.6511	3.33132e-12	4.06626	16.752	2.21292e-16	329	0.954	362	0.949	2754	0.616
CTHT_0027280	Putative cell division control protein	2460	0.276504	0.818274	-0.54177	-0.276504	-1.21126	0.390226	-0.818274	-1.7633	0.00336698	0.54177	1.45576	0.0697499	330	0.954	184	0.974	390	0.945
CTHT_0063030	Uncharacterized protein	696	-0.488335	1.41226	-1.90059	0.488335	1.40282	0.47365	-1.41226	-2.66153	0.0166521	1.90059	3.73366	0.00150833	331	0.954	344	0.952	899	0.874
CTHT_0067360	Protein disulfide-isomerase (EC 5.3.4.1)	1560	-0.391976	0.185051	-0.577027	0.391976	1.31219	0.226859	-0.185051	-1.13686	0.56449	0.577027	1.49177	0.0640113	332	0.953	327	0.954	403	0.944
CTHT_0055620	Uncharacterized protein	894	0.90642	1.3613	-0.454884	-0.90642	-1.87439	0.0882914	-1.3613	-2.56917	0.00593139	0.454884	1.37067	0.423585	333	0.953	103	0.985	377	0.947
CTHT_0031750	Uncharacterized protein	1002	-1.61305	-0.132016	-1.48103	1.61305	3.05897	0.000221657	0.132016	1.09582	0.786369	1.48103	2.79148	0.000675865	334	0.953	661	0.908	680	0.905
CTHT_0058720	Uncharacterized protein	690	-0.418413	0.280268	-0.698681	0.418413	1.33646	0.35253	-0.280268	-1.21442	0.514937	0.698681	1.62302	0.0998721	335	0.953	337	0.953	452	0.937
CTHT_0048840	Aconitate hydratase, mitochondrial (Aconitase) (EC 4.2.1.-)	2295	0.00325546	-0.399196	0.402452	-0.00325546	-1.00226	0.997306	0.399196	1.31877	0.3671	-0.402452	-1.32175	0.396041	336	0.953	245	0.966	222	0.969
CTHT_0027810	Glycine cleavage system H protein	522	-1.53635	-1.47521	-0.0611363	1.53635	2.90059	0.00188387	1.47521	2.78024	0.00199694	0.0611363	1.04329	0.925863	337	0.953	655	0.908	294	0.959
CTHT_0048470	Mitogen-activated protein kinase (EC 2.7.11.24)	1062	0.726631	1.8561	-1.12947	-0.726631	-1.65477	0.00395937	-1.8561	-3.62028	3.39551e-15	1.12947	2.18779	3.69528e-06	338	0.953	130	0.982	590	0.917
CTHT_0074520	Uncharacterized protein	1239	-1.60879	-0.323009	-1.28578	1.60879	3.04996	7.16098e-06	0.323009	1.25094	0.394514	1.28578	2.43814	0.000345833	339	0.952	682	0.905	615	0.914
CTHT_0066200	60S ribosomal protein L36	324	-1.04923	-3.38643	2.3372	1.04923	2.06943	0.00142322	3.38643	10.4572	2.56759e-28	-2.3372	-5.0532	9.53794e-14	340	0.952	488	0.932	93	0.987
CTHT_0061990	Import receptor subunit-like protein	216	-1.79992	-2.84726	1.04733	1.79992	3.48202	0.000169872	2.84726	7.1963	4.24844e-10	-1.04733	-2.06671	0.0337682	341	0.952	807	0.887	175	0.975
CTHT_0042460	Fructose-1,6-bisphosphatase-like protein	1065	1.00278	4.95676	-3.95398	-1.00278	-2.00386	0.0169659	-4.95676	-31.0552	5.84787e-38	3.95398	15.4977	6.71847e-24	342	0.952	105	0.985	2872	0.6
CTHT_0029030	Uncharacterized protein	1068	0.797623	1.53061	-0.732988	-0.797623	-1.73823	0.055622	-1.53061	-2.88908	7.22991e-05	0.732988	1.66208	0.0804862	343	0.952	117	0.983	447	0.937
CTHT_0008160	Serine-type endopeptidase-like protein	1599	0.940459	2.824	-1.88354	-0.940459	-1.91914	0.000727906	-2.824	-7.08124	2.70507e-27	1.88354	3.6898	1.79084e-12	344	0.952	101	0.986	856	0.88
CTHT_0012730	G1/S-specific cyclin-like protein	2100	-0.499593	2.31352	-2.81311	0.499593	1.41381	0.213863	-2.31352	-4.97095	5.36481e-11	2.81311	7.028	2.96291e-15	345	0.952	339	0.952	1443	0.799
CTHT_0047210	Uncharacterized protein	471	-0.472884	-1.38322	0.910337	0.472884	1.38788	0.304846	1.38322	2.6085	0.000615918	-0.910337	-1.87948	0.03393	346	0.951	352	0.951	179	0.975
CTHT_0011100	NADH-ubiquinone oxidoreductase-like protein	576	-1.62581	-1.71909	0.0932852	1.62581	3.08614	7.04569e-05	1.71909	3.29229	1.28509e-05	-0.0932852	-1.0668	0.858562	347	0.951	707	0.901	274	0.961
CTHT_0063420	Putative prohibitin protein	831	-1.73003	-0.81049	-0.919536	1.73003	3.31734	2.58751e-06	0.81049	1.75381	0.0278993	0.919536	1.89151	0.0156762	348	0.951	774	0.892	523	0.927
CTHT_0054290	Uncharacterized protein	1161	-2.21817	-2.64138	0.423211	2.21817	4.65303	1.48204e-05	2.64138	6.23929	8.24672e-08	-0.423211	-1.34091	0.470474	349	0.951	1043	0.854	217	0.969
CTHT_0032190	Malate dehydrogenase (EC 1.1.1.37)	1011	-2.23919	-4.15275	1.91356	2.23919	4.72132	8.77912e-08	4.15275	17.787	3.76293e-25	-1.91356	-3.76738	4.53861e-06	350	0.951	1093	0.847	120	0.983
CTHT_0030870	Putative glycolipid transporter protein	621	-1.14005	-0.551104	-0.588941	1.14005	2.20388	0.0173824	0.551104	1.46521	0.252042	0.588941	1.50414	0.247108	351	0.951	524	0.927	412	0.942
CTHT_0065990	Rab small monomeric GTPase-like protein	618	0.0289718	1.78171	-1.75274	-0.0289718	-1.02028	0.959709	-1.78171	-3.43835	1.40759e-05	1.75274	3.36999	3.10677e-05	352	0.951	241	0.966	827	0.884
CTHT_0058240	Putative dynein light chain 1 protein	333	-1.34526	-0.816421	-0.528841	1.34526	2.54076	0.0226705	0.816421	1.76103	0.161794	0.528841	1.44277	0.412017	353	0.95	611	0.915	406	0.943
CTHT_0068620	Uncharacterized protein	477	0.389873	2.1093	-1.71943	-0.389873	-1.31028	0.345492	-2.1093	-4.31483	2.36362e-09	1.71943	3.29306	2.15393e-06	354	0.95	169	0.976	802	0.888
CTHT_0029790	Putative ribosomal protein	2163	-1.43667	-2.43011	0.993442	1.43667	2.70695	0.00530493	2.43011	5.38935	5.68346e-07	-0.993442	-1.99093	0.0604778	355	0.95	635	0.911	173	0.976
CTHT_0033760	Uncharacterized protein	1341	-2.0184	1.91522	-3.93361	2.0184	4.05134	5.91756e-07	-1.91522	-3.7717	1.12044e-06	3.93361	15.2804	1.14386e-23	356	0.95	943	0.868	2792	0.611
CTHT_0027530	Uncharacterized protein	600	1.88518	3.57031	-1.68513	-1.88518	-3.694	6.52657e-06	-3.57031	-11.8788	3.05357e-19	1.68513	3.21569	5.21415e-05	357	0.95	53	0.992	911	0.873
CTHT_0035840	Uncharacterized protein	1023	-0.748261	2.66731	-3.41558	0.748261	1.67977	0.218968	-2.66731	-6.35245	6.84317e-07	3.41558	10.6706	2.92976e-10	358	0.95	434	0.939	2356	0.672
CTHT_0056980	Uncharacterized protein	309	-1.39122	-1.84512	0.453903	1.39122	2.623	0.00235634	1.84512	3.59283	2.26098e-05	-0.453903	-1.36974	0.367914	359	0.95	657	0.908	234	0.967
CTHT_0000660	Fructose-2,6-bisphosphatase-like protein	1335	-0.289402	2.40175	-2.69115	0.289402	1.22213	0.595855	-2.40175	-5.28444	5.71525e-08	2.69115	6.45829	1.91349e-09	360	0.95	315	0.956	1479	0.794
CTHT_0027850	Uncharacterized protein	1857	-0.693776	2.36569	-3.05947	0.693776	1.61751	0.0659277	-2.36569	-5.15401	4.93188e-12	3.05947	8.33667	8.69325e-19	361	0.949	416	0.942	1763	0.754
CTHT_0065710	Uncharacterized protein	1125	0.471317	2.38465	-1.91333	-0.471317	-1.38637	0.398545	-2.38465	-5.22216	4.97856e-07	1.91333	3.76677	9.47164e-05	362	0.949	154	0.978	944	0.868
CTHT_0031300	Small glutamine-rich tetratricopeptide repeat-containing protein 2-like protein	1071	-0.859665	0.0713614	-0.931027	0.859665	1.81462	0.123681	-0.0713614	-1.05071	0.90554	0.931027	1.90663	0.0924674	363	0.949	466	0.935	525	0.927
CTHT_0029180	Glutathione peroxidase	498	-0.212042	0.781401	-0.993443	0.212042	1.15833	0.507317	-0.781401	-1.7188	0.0039616	0.993443	1.99093	0.000316015	364	0.949	323	0.955	580	0.919
CTHT_0051680	Ketol-acid reductoisomerase, mitochondrial (EC 1.1.1.86) (Acetohydroxy-acid reductoisomerase) (Alpha-keto-beta-hydroxylacyl reductoisomerase)	1218	-1.42423	-3.16076	1.73653	1.42423	2.68371	0.0125941	3.16076	8.943	2.90754e-09	-1.73653	-3.33233	0.0019352	365	0.949	671	0.906	130	0.982
CTHT_0032780	Uncharacterized protein	1500	-1.00751	1.46011	-2.46762	1.00751	2.01044	0.0115936	-1.46011	-2.75129	0.000108528	2.46762	5.53131	6.04597e-11	366	0.949	497	0.93	1295	0.819
CTHT_0048190	Uncharacterized protein	300	-1.12471	-1.44366	0.318952	1.12471	2.18058	0.00634405	1.44366	2.7201	0.000230135	-0.318952	-1.24742	0.491581	367	0.949	541	0.924	248	0.965
CTHT_0043040	Putative cytochrome c oxidase assembly protein	1500	-1.64857	-0.231073	-1.41749	1.64857	3.13522	0.000470231	0.231073	1.17371	0.652916	1.41749	2.67121	0.00274386	368	0.948	766	0.893	735	0.897
CTHT_0012900	Uncharacterized protein	2727	-0.148411	-1.51677	1.36836	0.148411	1.10835	0.644646	1.51677	2.8615	3.61384e-09	-1.36836	-2.58177	1.84324e-07	369	0.948	298	0.958	159	0.977
CTHT_0007940	Casein kinase I-like protein	1170	0.413495	1.4184	-1.0049	-0.413495	-1.33191	0.346761	-1.4184	-2.67288	0.000195661	1.0049	2.00681	0.01242	370	0.948	185	0.974	560	0.922
CTHT_0072000	#N/A	3231	-2.71796	-0.860352	-1.85761	2.71796	6.57941	0.000308668	0.860352	1.81548	0.268291	1.85761	3.62406	0.0158999	371	0.948	1741	0.757	1047	0.854
CTHT_0059080	Succinate dehydrogenase [ubiquinone] cytochrome b small subunit	525	0.158533	-0.193367	0.3519	-0.158533	-1.11615	0.767085	0.193367	1.14343	0.686372	-0.3519	-1.27624	0.477274	372	0.948	232	0.967	236	0.967
CTHT_0063510	NADH-ubiquinone oxidoreductase-like protein	570	-2.34482	-2.62044	0.275616	2.34482	5.07998	2.5024e-05	2.62044	6.14937	9.97102e-07	-0.275616	-1.21051	0.678673	373	0.948	1245	0.826	256	0.964
CTHT_0034440	Uncharacterized protein	1110	-0.939965	-1.24647	0.306507	0.939965	1.91848	0.00282346	1.24647	2.3726	3.17144e-05	-0.306507	-1.23671	0.377794	374	0.948	496	0.931	255	0.964
CTHT_0004160	Uncharacterized protein	357	-1.15206	-0.999939	-0.152119	1.15206	2.22231	0.00369003	0.999939	1.99991	0.00934731	0.152119	1.1112	0.748444	375	0.947	578	0.919	352	0.951
CTHT_0053270	Uncharacterized protein	1125	0.332591	2.07586	-1.74327	-0.332591	-1.25927	0.531443	-2.07586	-4.21595	2.17732e-06	1.74327	3.34792	0.000116417	376	0.947	176	0.975	809	0.887
CTHT_0016630	NADH-ubiquinone oxidoreductase-like protein	600	-1.00128	-1.21363	0.212347	1.00128	2.00177	0.0523612	1.21363	2.3192	0.0129513	-0.212347	-1.15857	0.722051	377	0.947	536	0.925	283	0.96
CTHT_0062730	Uncharacterized protein	1377	-2.29539	1.94379	-4.23918	2.29539	4.90887	5.49746e-08	-1.94379	-3.84714	2.53312e-06	4.23918	18.8851	6.47302e-25	378	0.947	1183	0.835	3342	0.534
CTHT_0040570	Uncharacterized protein	1053	-1.90753	-1.09197	-0.81556	1.90753	3.75166	0.0104619	1.09197	2.13165	0.140212	0.81556	1.75998	0.310629	379	0.947	1109	0.845	568	0.921
CTHT_0064290	Uncharacterized protein	444	0.242167	4.07632	-3.83415	-0.242167	-1.18277	0.66393	-4.07632	-16.8692	2.85917e-20	3.83415	14.2625	1.4378e-17	380	0.947	218	0.969	2819	0.607
CTHT_0009360	Zinc finger domain-containing protein	1797	1.33672	3.01975	-1.68303	-1.33672	-2.52577	1.04372e-05	-3.01975	-8.11027	8.82925e-26	1.68303	3.21101	1.35513e-08	381	0.947	87	0.988	883	0.877
CTHT_0060200	Uncharacterized protein	318	-2.21199	-2.77474	0.562745	2.21199	4.63315	2.30792e-08	2.77474	6.84352	4.41695e-13	-0.562745	-1.47708	0.19637	382	0.946	1159	0.838	230	0.968
CTHT_0045750	Uncharacterized protein	255	-1.7798	-2.38472	0.604916	1.7798	3.43379	0.000100053	2.38472	5.22242	5.11072e-08	-0.604916	-1.52089	0.222408	383	0.946	896	0.875	226	0.968
CTHT_0066560	Uncharacterized protein	969	-2.11663	1.98968	-4.10631	2.11663	4.33679	2.77101e-06	-1.98968	-3.9715	5.78424e-06	4.10631	17.2236	5.9278e-21	384	0.946	1136	0.841	3387	0.528
CTHT_0013180	Uncharacterized protein	678	-4.40863	-2.11733	-2.2913	4.40863	21.2389	1.31505e-14	2.11733	4.3389	0.000224201	2.2913	4.89499	9.17581e-05	385	0.946	3931	0.452	1456	0.797
CTHT_0062850	Zinc-binding domain-containing protein	2565	-0.370383	2.37844	-2.74882	0.370383	1.2927	0.379975	-2.37844	-5.19973	2.6667e-11	2.74882	6.72167	2.79328e-14	386	0.946	377	0.947	1675	0.766
CTHT_0061700	Uncharacterized protein	213	-1.12595	-1.41828	0.292329	1.12595	2.18246	2.69977e-05	1.41828	2.67267	3.49632e-08	-0.292329	-1.22462	0.324426	387	0.946	592	0.917	279	0.961
CTHT_0007260	Uncharacterized protein	918	-2.98025	-3.36764	0.387392	2.98025	7.89121	3.37058e-08	3.36764	10.3219	1.24547e-10	-0.387392	-1.30803	0.542316	388	0.946	1966	0.726	269	0.962
CTHT_0032700	Profilin	414	-0.347715	-0.779238	0.431523	0.347715	1.27254	0.427967	0.779238	1.71622	0.0431518	-0.431523	-1.34866	0.311174	389	0.945	369	0.948	245	0.966
CTHT_0021450	Phosphatase-like protein	2079	-1.31451	0.0141874	-1.32869	1.31451	2.48717	0.00590819	-0.0141874	-1.00988	0.978875	1.32869	2.51175	0.00519273	390	0.945	677	0.905	747	0.896
CTHT_0015250	Tubulin alpha chain	1350	-0.372292	-0.630199	0.257907	0.372292	1.29441	0.541226	0.630199	1.54778	0.240883	-0.257907	-1.19574	0.678146	391	0.945	393	0.945	281	0.961
CTHT_0008530	Citrate synthase	1422	-0.1913	-1.27785	1.08655	0.1913	1.14179	0.622363	1.27785	2.42478	4.92945e-05	-1.08655	-2.12366	0.000872257	392	0.945	340	0.952	186	0.974
CTHT_0060550	Putative high mobility group protein	1089	-0.914154	1.33219	-2.24634	0.914154	1.88446	0.020017	-1.33219	-2.51785	0.000324563	2.24634	4.74479	1.3376e-09	393	0.945	531	0.926	1253	0.825
CTHT_0054850	Succinate dehydrogenase [ubiquinone] iron-sulfur subunit, mitochondrial (EC 1.3.5.1)	864	0.684375	0.158621	0.525753	-0.684375	-1.60701	0.051711	-0.158621	-1.11622	0.668431	-0.525753	-1.43968	0.144937	394	0.945	156	0.978	243	0.966
CTHT_0069760	Uncharacterized protein	567	-3.08217	-3.60935	0.52718	3.08217	8.46889	1.34441e-16	3.60935	12.2046	4.50201e-23	-0.52718	-1.44111	0.207516	395	0.945	1981	0.724	246	0.965
CTHT_0031870	Uncharacterized protein	1611	-5.65829	-3.0032	-2.65509	5.65829	50.5028	2.94305e-21	3.0032	8.01778	5.19045e-07	2.65509	6.29885	1.51351e-05	396	0.944	5261	0.267	1638	0.772
CTHT_0047900	Uncharacterized protein	438	-0.908115	1.10136	-2.00948	0.908115	1.87659	0.0162186	-1.10136	-2.14557	0.00219389	2.00948	4.02637	1.97197e-08	397	0.944	495	0.931	1062	0.852
CTHT_0060270	6-phosphogluconate dehydrogenase, decarboxylating (EC 1.1.1.44)	1587	-0.500633	-2.04026	1.53963	0.500633	1.41483	0.105845	2.04026	4.11321	2.10747e-13	-1.53963	-2.9072	6.34635e-08	398	0.944	424	0.941	160	0.977
CTHT_0046830	Uncharacterized protein	786	-1.0578	1.94178	-2.99958	1.0578	2.08176	0.0730108	-1.94178	-3.8418	0.000362132	2.99958	7.9977	3.95453e-08	399	0.944	552	0.923	2005	0.72
CTHT_0023100	Adenosine kinase-like protein	1047	-2.44879	-2.22442	-0.224367	2.44879	5.45958	0.000201795	2.22442	4.67324	0.00049758	0.224367	1.16826	0.782069	400	0.944	1410	0.803	366	0.949
CTHT_0000240	Uncharacterized protein	1434	-0.418292	0.314114	-0.732406	0.418292	1.33634	0.146657	-0.314114	-1.24325	0.25835	0.732406	1.66141	0.00743056	401	0.944	419	0.941	541	0.924
CTHT_0048740	NADH dehydrogenase (Ubiquinone)-like protein	1107	-1.29528	-1.49694	0.201659	1.29528	2.45425	0.00518258	1.49694	2.82243	0.00072759	-0.201659	-1.15002	0.713578	402	0.944	673	0.906	301	0.958
CTHT_0041940	Uncharacterized protein	630	-1.62691	0.000344924	-1.62725	1.62691	3.0885	1.90041e-05	-0.000344924	-1.00024	0.999899	1.62725	3.08924	1.51251e-05	403	0.944	822	0.885	915	0.872
CTHT_0010950	NADH-ubiquinone oxidoreductase	561	-1.01837	-1.52131	0.502938	1.01837	2.02563	0.0271258	1.52131	2.87052	0.000447367	-0.502938	-1.4171	0.307371	404	0.943	580	0.919	250	0.965
CTHT_0049470	Uncharacterized protein	1215	0.354837	2.15931	-1.80447	-0.354837	-1.27884	0.641849	-2.15931	-4.46701	0.000500226	1.80447	3.49302	0.00531223	405	0.943	230	0.968	1137	0.841
CTHT_0017880	Pyruvate kinase	1587	-1.42251	-1.92821	0.505694	1.42251	2.68052	0.00570827	1.92821	3.80582	7.96558e-05	-0.505694	-1.41981	0.370639	406	0.943	756	0.894	253	0.964
CTHT_0023250	5-methyltetrahydropteroyltriglutamate-homocysteine methyltransferase-like protein	2310	-1.65997	-2.28599	0.626018	1.65997	3.1601	0.00158679	2.28599	4.87698	4.95492e-06	-0.626018	-1.5433	0.272716	407	0.943	845	0.882	220	0.969
CTHT_0019460	Uncharacterized protein	354	-1.15182	4.05349	-5.2053	1.15182	2.22193	0.149027	-4.05349	-16.6043	1.39528e-08	5.2053	36.8937	5.16421e-13	408	0.943	681	0.905	5210	0.274
CTHT_0042090	Uncharacterized protein	618	-1.58179	2.03396	-3.61576	1.58179	2.99342	0.0246104	-2.03396	-4.09529	0.00229318	3.61576	12.2589	5.35086e-08	409	0.943	928	0.87	3095	0.569
CTHT_0055970	Uncharacterized protein	810	-1.95707	-0.516396	-1.44067	1.95707	3.88273	1.34105e-05	0.516396	1.43038	0.269154	1.44067	2.71448	0.00147958	410	0.943	1115	0.844	860	0.88
CTHT_0035460	1,3-beta-glucanosyltransferase (EC 2.4.1.-)	1362	0.777566	1.40056	-0.622995	-0.777566	-1.71424	0.0763511	-1.40056	-2.64004	0.000545544	0.622995	1.54007	0.164418	411	0.942	157	0.978	515	0.928
CTHT_0005180	Uncharacterized protein	1848	-2.78582	0.423538	-3.20936	2.78582	6.89631	9.22486e-13	-0.423538	-1.34121	0.312137	3.20936	9.24942	9.89871e-17	412	0.942	1605	0.776	2078	0.71
CTHT_0058350	ATP synthase-like protein	609	-1.76092	-2.59805	0.837129	1.76092	3.38914	0.000806275	2.59805	6.05468	2.11145e-07	-0.837129	-1.78649	0.132147	413	0.942	1000	0.86	215	0.97
CTHT_0047250	Uncharacterized protein	1275	0.616128	2.90611	-2.28999	-0.616128	-1.53276	0.113582	-2.90611	-7.49596	6.81897e-17	2.28999	4.89051	1.15974e-10	414	0.942	194	0.973	1383	0.807
CTHT_0003270	TRAM, LAG1 and CLN8 domain-containing protein	1059	0.296539	2.25235	-1.95581	-0.296539	-1.22819	0.565083	-2.25235	-4.7646	8.74846e-08	1.95581	3.87935	5.99338e-06	415	0.942	244	0.966	1107	0.845
CTHT_0060010	Delta-1-pyrroline-5-carboxylate dehydrogenase-like protein	3156	2.18921	3.48843	-1.29922	-2.18921	-4.56057	0.00102668	-3.48843	-11.2233	3.63853e-08	1.29922	2.46096	0.060326	416	0.942	44	0.994	890	0.876
CTHT_0009780	Uncharacterized protein	825	-1.47209	0.133216	-1.6053	1.47209	2.77423	3.90776e-08	-0.133216	-1.09674	0.65497	1.6053	3.0426	1.22514e-09	417	0.942	785	0.89	927	0.871
CTHT_0019260	Putative transporter protein	2043	-0.61749	0.308714	-0.926204	0.61749	1.5342	0.254176	-0.308714	-1.2386	0.562165	0.926204	1.90027	0.0736783	418	0.941	492	0.931	636	0.911
CTHT_0042110	Annexin	1602	-1.66769	2.4147	-4.08238	1.66769	3.17705	0.00534557	-2.4147	-5.33207	2.08106e-05	4.08238	16.9403	6.56615e-13	419	0.941	886	0.876	3450	0.519
CTHT_0023530	Zinc finger domain-containing protein	1602	-2.78654	1.42794	-4.21448	2.78654	6.89972	3.72202e-17	-1.42794	-2.69063	1.65643e-05	4.21448	18.5646	3.28097e-38	420	0.941	1700	0.763	3501	0.512
CTHT_0030770	Putative serine/threonine protein	1641	0.219508	2.43319	-2.21368	-0.219508	-1.16434	0.614737	-2.43319	-5.40087	3.20626e-12	2.21368	4.63858	4.74273e-10	421	0.941	273	0.962	1315	0.817
CTHT_0071030	Uncharacterized protein	840	-2.80238	1.61765	-4.42003	2.80238	6.97591	2.75696e-06	-1.61765	-3.06874	0.00632777	4.42003	21.4073	2.98294e-14	422	0.941	1795	0.75	3964	0.448
CTHT_0026400	NADH-ubiquinone oxidoreductase-like protein	537	-2.42579	-2.55724	0.131448	2.42579	5.37325	2.68342e-07	2.55724	5.88582	2.25336e-08	-0.131448	-1.09539	0.826397	423	0.941	1452	0.797	340	0.952
CTHT_0051810	Putative cytochrome b5 protein	255	1.54674	1.53189	0.0148537	-1.54674	-2.92157	0.00119566	-1.53189	-2.89164	0.00088507	-0.0148537	-1.01035	0.984192	424	0.941	80	0.988	348	0.951
CTHT_0054490	Uncharacterized protein	348	0.155584	1.10855	-0.952962	-0.155584	-1.11387	0.746894	-1.10855	-2.15628	0.00399432	0.952962	1.93584	0.0182543	425	0.94	295	0.959	638	0.911
CTHT_0016700	Oxidoreductase-like protein	357	-2.98597	-2.25959	-0.72638	2.98597	7.9226	4.00242e-18	2.25959	4.78857	3.23353e-11	0.72638	1.65448	0.0501497	426	0.94	1983	0.723	577	0.919
CTHT_0039900	Putative cytoplasm protein	759	-1.22932	-1.36131	0.131986	1.22932	2.34457	0.0137371	1.36131	2.56918	0.00429632	-0.131986	-1.0958	0.828905	427	0.94	692	0.903	336	0.953
CTHT_0019400	Uncharacterized protein	2010	-3.72549	-0.0773174	-3.64817	3.72549	13.2277	4.98406e-27	0.0773174	1.05505	0.850355	3.64817	12.5375	7.84097e-26	428	0.94	2889	0.597	2851	0.603
CTHT_0071010	Uncharacterized protein	879	0.354812	2.54888	-2.19406	-0.354812	-1.27882	0.358519	-2.54888	-5.85178	7.05113e-15	2.19406	4.57593	4.9575e-11	429	0.94	255	0.964	1331	0.814
CTHT_0005030	Endopeptidase inhibitor-like protein	297	-0.142211	0.341225	-0.483436	0.142211	1.1036	0.815334	-0.341225	-1.26683	0.50936	0.483436	1.39807	0.370529	430	0.94	370	0.948	496	0.931
CTHT_0012890	Uncharacterized protein	801	0.329593	1.72577	-1.39618	-0.329593	-1.25666	0.448226	-1.72577	-3.30757	2.57743e-06	1.39618	2.63204	0.000237078	431	0.94	258	0.964	815	0.886
CTHT_0061380	Uncharacterized protein	819	-3.16166	2.1074	-5.26906	3.16166	8.9486	1.2386e-10	-2.1074	-4.30915	1.52053e-05	5.26906	38.5608	9.42677e-28	432	0.939	2238	0.688	4966	0.308
CTHT_0025810	Uncharacterized protein	282	-1.23172	-1.43315	0.201427	1.23172	2.34847	0.000144809	1.43315	2.70035	4.13402e-06	-0.201427	-1.14983	0.594628	433	0.939	701	0.902	322	0.955
CTHT_0058590	Uncharacterized protein	822	-0.63275	1.85013	-2.48288	0.63275	1.55052	0.0800642	-1.85013	-3.60533	1.80349e-08	2.48288	5.59012	6.55571e-14	434	0.939	481	0.933	1562	0.782
CTHT_0014390	Nascent polypeptide-associated complex subunit beta	648	-2.04485	-4.18204	2.13719	2.04485	4.12631	1.80121e-06	4.18204	18.1517	1.11751e-24	-2.13719	-4.39903	4.13446e-07	435	0.939	1227	0.829	127	0.982
CTHT_0017560	Uncharacterized protein	411	-1.96952	-2.06029	0.0907678	1.96952	3.91639	1.13757e-08	2.06029	4.17071	8.26689e-10	-0.0907678	-1.06494	0.837582	436	0.939	1130	0.842	357	0.95
CTHT_0047620	Putative FAD binding protein	1323	-1.16045	3.40134	-4.56179	1.16045	2.23527	0.00184169	-3.40134	-10.5659	1.94073e-22	4.56179	23.6176	1.14551e-38	437	0.939	687	0.904	4199	0.415
CTHT_0058470	Uncharacterized protein	450	1.57847	3.72885	-2.15037	-1.57847	-2.98654	0.00174765	-3.72885	-13.2585	3.51589e-15	2.15037	4.43943	1.22869e-05	438	0.939	92	0.987	1379	0.808
CTHT_0010810	Citrate synthase	1422	0.574041	1.55573	-0.981692	-0.574041	-1.48869	0.384623	-1.55573	-2.93983	0.00681881	0.981692	1.97478	0.11395	439	0.939	215	0.97	679	0.905
CTHT_0037710	Uncharacterized protein	561	-4.89121	-0.387399	-4.50381	4.89121	29.6757	2.74123e-32	0.387399	1.30803	0.400501	4.50381	22.6873	2.15589e-27	440	0.938	4510	0.372	4204	0.414
CTHT_0014430	Uncharacterized protein	396	-0.650557	-0.087062	-0.563495	0.650557	1.56977	0.19229	0.087062	1.0622	0.867267	0.563495	1.47784	0.264088	441	0.938	513	0.928	544	0.924
CTHT_0013170	2-methylcitrate dehydratase-like protein	1701	0.232083	0.0100787	0.222004	-0.232083	-1.17453	0.707743	-0.0100787	-1.00701	0.98688	-0.222004	-1.16635	0.719432	442	0.938	303	0.957	343	0.952
CTHT_0036700	Putative light chain protein	420	-1.07898	-0.786449	-0.292533	1.07898	2.11254	0.0315603	0.786449	1.72482	0.108696	0.292533	1.22479	0.606491	443	0.938	662	0.907	439	0.939
CTHT_0022330	Uncharacterized protein	909	-1.83873	-4.16896	2.33024	1.83873	3.57694	0.00260155	4.16896	17.988	3.4784e-13	-2.33024	-5.02887	9.57861e-05	444	0.938	1170	0.837	116	0.983
CTHT_0000600	Aspartate aminotransferase (EC 2.6.1.1)	1266	-1.3769	-3.0656	1.6887	1.3769	2.5971	0.0101488	3.0656	8.37219	8.71711e-10	-1.6887	-3.22366	0.00130614	445	0.938	840	0.883	161	0.977
CTHT_0025170	Hydrolase-like protein	1131	-2.00498	1.9956	-4.00058	2.00498	4.01383	3.88441e-08	-1.9956	-3.98783	1.99718e-08	4.00058	16.0064	1.37506e-29	446	0.938	1163	0.838	3293	0.541
CTHT_0025660	Uncharacterized protein	414	-2.03064	-2.4799	0.449267	2.03064	4.08585	2.24597e-07	2.4799	5.57859	5.92128e-11	-0.449267	-1.36535	0.305193	447	0.937	1237	0.827	305	0.957
CTHT_0061490	L-serine dehydratase-like protein	945	1.42837	1.68719	-0.258817	-1.42837	-2.69143	0.051719	-1.68719	-3.22028	0.0153325	0.258817	1.1965	0.763284	448	0.937	107	0.985	512	0.928
CTHT_0009140	Uncharacterized protein	444	-1.46992	-1.73441	0.264494	1.46992	2.77006	0.00275162	1.73441	3.32743	0.000220198	-0.264494	-1.20121	0.644344	449	0.937	873	0.878	323	0.955
CTHT_0050500	Mitochondrial 60S ribosomal protein L2-like protein	1305	-2.62929	-2.3301	-0.299193	2.62929	6.18723	5.53012e-15	2.3301	5.02841	2.02365e-12	0.299193	1.23046	0.447998	450	0.937	1724	0.76	468	0.934
CTHT_0037120	37S ribosomal protein S12-like protein	501	-0.648512	-0.834152	0.18564	0.648512	1.56755	0.213863	0.834152	1.78281	0.0846172	-0.18564	-1.13732	0.750379	451	0.937	519	0.927	353	0.95
CTHT_0072080	Uncharacterized protein	402	-1.00198	-1.67469	0.672711	1.00198	2.00275	0.0434194	1.67469	3.19251	0.000296392	-0.672711	-1.59407	0.192813	452	0.937	645	0.91	266	0.963
CTHT_0010500	Formyltetrahydrofolate deformylase-like protein	858	-1.9993	-1.53484	-0.464459	1.9993	3.99807	2.1348e-06	1.53484	2.89757	0.000197164	0.464459	1.3798	0.323404	453	0.937	1167	0.837	482	0.933
CTHT_0027100	Uncharacterized protein	282	-2.97811	-1.21818	-1.75992	2.97811	7.87952	1.1887e-13	1.21818	2.32654	0.00267399	1.75992	3.3868	1.57274e-05	454	0.936	2096	0.708	1113	0.845
CTHT_0063980	Putative covalently-linked cell wall protein	942	-4.20367	-0.0651833	-4.13849	4.20367	18.426	3.84195e-09	0.0651833	1.04622	0.937618	4.13849	17.6121	4.85642e-09	455	0.936	3858	0.462	4015	0.441
CTHT_0025290	Uncharacterized protein	324	-1.67523	-1.68538	0.0101554	1.67523	3.1937	0.000107194	1.68538	3.21626	5.33255e-05	-0.0101554	-1.00706	0.988944	456	0.936	1044	0.854	409	0.943
CTHT_0057770	Calcium/calmodulin-dependent protein kinase-like protein	1242	-0.737904	0.477269	-1.21517	0.737904	1.66775	0.00797578	-0.477269	-1.39211	0.0818192	1.21517	2.32169	5.72882e-06	457	0.936	555	0.922	799	0.888
CTHT_0022940	MICOS complex subunit MIC10	282	-2.62982	-3.13928	0.50946	2.62982	6.18948	5.28904e-09	3.13928	8.81083	6.84709e-13	-0.50946	-1.42352	0.314697	458	0.936	1791	0.75	296	0.958
CTHT_0064450	Uncharacterized protein	2217	-0.511942	2.77755	-3.28949	0.511942	1.42597	0.277081	-2.77755	-6.85688	8.69019e-12	3.28949	9.77769	1.28823e-15	459	0.936	464	0.935	2456	0.658
CTHT_0062890	Uncharacterized protein	1050	-2.6105	-0.325693	-2.28481	2.6105	6.10716	2.95584e-15	0.325693	1.25327	0.365037	2.28481	4.87299	4.82913e-12	460	0.936	1705	0.762	1455	0.797
CTHT_0070240	Uncharacterized protein	393	0.0590934	1.92493	-1.86583	-0.0590934	-1.04181	0.919821	-1.92493	-3.79718	6.85432e-06	1.86583	3.64479	2.11184e-05	461	0.935	346	0.951	1220	0.83
CTHT_0043970	Uncharacterized protein	1923	-4.67202	-3.31582	-1.3562	4.67202	25.4929	1.07556e-25	3.31582	9.95779	7.94056e-14	1.3562	2.56009	0.00403893	462	0.935	4390	0.388	948	0.868
CTHT_0009830	Golgi apparatus membrane protein TVP23	435	-1.44365	0.78868	-2.23233	1.44365	2.72007	0.000696739	-0.78868	-1.72749	0.0635448	2.23233	4.69891	6.26948e-08	463	0.935	878	0.877	1485	0.793
CTHT_0028990	Uncharacterized protein	285	-1.75259	-1.83789	0.0852945	1.75259	3.36963	1.13596e-07	1.83789	3.57486	9.82775e-09	-0.0852945	-1.0609	0.840534	464	0.935	1099	0.847	391	0.945
CTHT_0019540	Trehalose synthase-like protein	3120	-1.17007	1.74359	-2.91366	1.17007	2.25023	0.0335607	-1.74359	-3.34868	0.000741841	2.91366	7.53527	1.67749e-08	465	0.935	691	0.903	2158	0.699
CTHT_0026550	Ran-specific GTPase-activating protein 1-like protein	723	-1.68429	-2.77124	1.08695	1.68429	3.21383	0.000640614	2.77124	6.82693	3.43423e-09	-1.08695	-2.12424	0.031927	466	0.935	1035	0.856	207	0.971
CTHT_0017570	Uncharacterized protein	645	-0.0779097	0.183354	-0.261263	0.0779097	1.05549	0.823535	-0.183354	-1.13552	0.537431	0.261263	1.19853	0.401446	467	0.935	399	0.944	466	0.935
CTHT_0067860	Elongation factor 1-gamma-like protein	1242	-1.7635	-4.02698	2.26348	1.7635	3.3952	0.00400753	4.02698	16.302	2.33235e-12	-2.26348	-4.80148	0.00015763	468	0.934	1210	0.831	126	0.982
CTHT_0039340	NADH-ubiquinone oxidoreductase-like protein	633	-1.35126	-1.3885	0.0372416	1.35126	2.55135	0.00218106	1.3885	2.61807	0.00106668	-0.0372416	-1.02615	0.95022	469	0.934	861	0.88	400	0.944
CTHT_0008440	Uncharacterized protein	216	-0.386638	-0.260157	-0.12648	0.386638	1.30734	0.410262	0.260157	1.19761	0.559944	0.12648	1.09163	0.806828	470	0.934	486	0.932	450	0.937
CTHT_0029240	Ribosomal protein s13-like protein	360	-2.45527	-2.83233	0.377064	2.45527	5.48415	1.14983e-07	2.83233	7.12224	2.67407e-10	-0.377064	-1.2987	0.482646	471	0.934	1695	0.764	333	0.953
CTHT_0074150	Uncharacterized protein	1023	-0.5373	0.0246472	-0.561948	0.5373	1.45125	0.101793	-0.0246472	-1.01723	0.94511	0.561948	1.47626	0.0854737	472	0.934	530	0.926	598	0.916
CTHT_0006740	Uncharacterized protein	2064	1.50284	4.07989	-2.57706	-1.50284	-2.83399	0.00150165	-4.07989	-16.911	3.37864e-20	2.57706	5.9672	1.56807e-08	473	0.934	98	0.986	1852	0.742
CTHT_0059280	Uncharacterized protein	987	-0.401135	2.3512	-2.75234	0.401135	1.32055	0.492769	-2.3512	-5.10249	1.50379e-06	2.75234	6.73808	2.6819e-08	474	0.934	473	0.934	2091	0.708
CTHT_0031520	Aspartate aminotransferase (EC 2.6.1.1)	1353	0.0209843	-0.299688	0.320672	-0.0209843	-1.01465	0.964372	0.299688	1.23088	0.411589	-0.320672	-1.24891	0.4103	475	0.933	367	0.949	342	0.952
CTHT_0021860	Exo-beta-1,3-glucanase-like protein	2361	-1.91905	1.56145	-3.4805	1.91905	3.78174	5.93836e-07	-1.56145	-2.95151	3.21539e-05	3.4805	11.1618	1.1303e-20	476	0.933	1260	0.824	2871	0.6
CTHT_0005110	Uncharacterized protein	573	-1.00264	1.4197	-2.42234	1.00264	2.00366	0.000159906	-1.4197	-2.67529	2.39193e-08	2.42234	5.36038	1.99124e-21	477	0.933	688	0.904	1695	0.764
CTHT_0008140	Uncharacterized protein	249	-1.19031	-1.89947	0.709164	1.19031	2.28201	0.00263916	1.89947	3.73076	3.99192e-07	-0.709164	-1.63486	0.0840969	478	0.933	777	0.891	277	0.961
CTHT_0022700	Uncharacterized protein	2076	-2.34894	0.749181	-3.09812	2.34894	5.09448	1.32428e-13	-0.749181	-1.68084	0.0209998	3.09812	8.56301	5.64449e-23	479	0.933	1517	0.788	2387	0.667
CTHT_0032620	Uncharacterized protein	2136	-1.55464	1.28008	-2.83473	1.55464	2.93761	9.77456e-05	-1.28008	-2.42853	0.000985651	2.83473	7.13408	1.77056e-13	480	0.933	1055	0.853	2230	0.689
CTHT_0038780	Regulatory protein MIG1-like protein	1203	-1.05447	1.25325	-2.30772	1.05447	2.07696	0.00460092	-1.25325	-2.38377	0.000426095	2.30772	4.95099	7.42608e-11	481	0.933	722	0.899	1662	0.768
CTHT_0053750	UTP-glucose-1-phosphate uridylyltransferase-like protein	1809	-1.62418	-1.6238	-0.000373415	1.62418	3.08266	0.00298737	1.6238	3.08186	0.0020702	0.000373415	1.00026	1	482	0.933	1057	0.852	405	0.943
CTHT_0003030	Uncharacterized protein	2229	-0.030258	1.9344	-1.96466	0.030258	1.02119	0.940138	-1.9344	-3.82219	3.49111e-11	1.96466	3.9032	3.44009e-11	483	0.932	398	0.944	1338	0.813
CTHT_0068680	1,3-beta-glucanosyltransferase (EC 2.4.1.-)	1545	1.59439	2.0603	-0.465908	-1.59439	-3.01968	1.3215e-06	-2.0603	-4.17074	8.50028e-11	0.465908	1.38119	0.196325	484	0.932	109	0.984	576	0.919
CTHT_0055270	Putative heat shock protein	1752	0.349843	0.860058	-0.510215	-0.349843	-1.27442	0.530946	-0.860058	-1.81511	0.0740969	0.510215	1.42426	0.336023	485	0.932	302	0.958	567	0.921
CTHT_0050510	Uncharacterized protein	840	-0.204966	1.30527	-1.51024	0.204966	1.15266	0.73303	-1.30527	-2.47131	0.00698794	1.51024	2.84858	0.00233768	486	0.932	442	0.938	1065	0.851
CTHT_0007620	Mitochondrial ribosomal protein s19-like protein	273	-2.35807	-2.78845	0.430383	2.35807	5.12682	5.60208e-18	2.78845	6.90886	1.74863e-25	-0.430383	-1.34759	0.154086	487	0.932	1597	0.777	332	0.953
CTHT_0045940	Putative dynein light chain protein	444	-0.0146784	0.360372	-0.37505	0.0146784	1.01023	0.98213	-0.360372	-1.28376	0.430126	0.37505	1.29688	0.442226	488	0.932	385	0.946	521	0.927
CTHT_0029360	Uncharacterized protein	792	0.954869	2.85485	-1.89998	-0.954869	-1.9384	0.0220553	-2.85485	-7.2343	1.18719e-13	1.89998	3.73209	1.71417e-06	489	0.932	167	0.976	1217	0.83
CTHT_0044050	Uncharacterized protein	441	1.17148	1.2646	-0.0931211	-1.17148	-2.25243	0.054872	-1.2646	-2.40261	0.0294814	0.0931211	1.06668	0.903655	490	0.931	162	0.977	519	0.927
CTHT_0022920	Uncharacterized protein	1062	1.10415	0.877303	0.226845	-1.10415	-2.14972	0.000124857	-0.877303	-1.83694	0.00177286	-0.226845	-1.17027	0.49173	491	0.931	175	0.975	393	0.945
CTHT_0047120	Uncharacterized protein	828	1.96306	4.01113	-2.04807	-1.96306	-3.89888	1.13347e-09	-4.01113	-16.1239	3.08355e-38	2.04807	4.13551	1.41985e-10	492	0.931	78	0.989	1489	0.792
CTHT_0068120	Uncharacterized protein	1923	0.730605	2.40573	-1.67513	-0.730605	-1.65934	0.00429618	-2.40573	-5.29905	4.52568e-24	1.67513	3.19348	5.8508e-12	493	0.931	238	0.966	1157	0.839
CTHT_0037950	Putative phosphate metabolism protein	2625	0.865133	3.4417	-2.57656	-0.865133	-1.82151	0.0265596	-3.4417	-10.8656	5.29217e-22	2.57656	5.96517	1.62717e-12	494	0.931	195	0.972	1878	0.738
CTHT_0043860	Putative ribosomal protein	312	-2.31692	-2.38615	0.0692285	2.31692	4.98268	2.23944e-08	2.38615	5.22761	3.16862e-09	-0.0692285	-1.04916	0.89984	495	0.931	1646	0.77	423	0.941
CTHT_0045520	Cytochrome c oxidase assembly-like protein	300	-2.89214	-2.70047	-0.191667	2.89214	7.42371	1.52166e-12	2.70047	6.50015	1.68106e-11	0.191667	1.14208	0.705175	496	0.931	2235	0.688	485	0.932
CTHT_0010310	Uncharacterized protein	1665	-2.80639	-2.78807	-0.0183226	2.80639	6.99532	5.64365e-12	2.78807	6.90704	2.80838e-12	0.0183226	1.01278	0.976384	497	0.93	2130	0.703	429	0.94
CTHT_0049240	Uncharacterized protein	366	-1.05221	-1.63731	0.585103	1.05221	2.0737	0.0245429	1.63731	3.11085	0.000195166	-0.585103	-1.50015	0.23608	498	0.93	734	0.897	307	0.957
CTHT_0009550	Uncharacterized protein	918	-1.24303	-1.88836	0.645333	1.24303	2.36695	0.0014008	1.88836	3.70214	3.26231e-07	-0.645333	-1.5641	0.114297	499	0.93	866	0.879	306	0.957
CTHT_0007690	26S protease regulatory subunit 8-like protein	1170	0.000507819	0.983752	-0.983245	-0.000507819	-1.00035	1	-0.983752	-1.9776	0.000829768	0.983245	1.97691	0.00118038	500	0.93	395	0.945	742	0.896
CTHT_0044200	Uncharacterized protein	1995	-1.20687	-1.53733	0.330462	1.20687	2.30836	5.0673e-08	1.53733	2.90257	6.88606e-13	-0.330462	-1.25742	0.172756	501	0.93	825	0.885	365	0.949
CTHT_0041650	Uncharacterized protein	465	-2.48648	-2.33082	-0.155661	2.48648	5.60408	6.05109e-14	2.33082	5.0309	7.84919e-13	0.155661	1.11393	0.705305	502	0.93	1829	0.745	492	0.931
CTHT_0008580	O-acetylhomoserine (Thiol)-lyase-like protein	1320	-2.54229	-2.54762	0.00532669	2.54229	5.82513	2.21613e-05	2.54762	5.84668	1.07088e-05	-0.00532669	-1.0037	0.997615	503	0.93	1827	0.745	401	0.944
CTHT_0034390	Uncharacterized protein	957	0.208674	1.69836	-1.48969	-0.208674	-1.15563	0.628268	-1.69836	-3.24532	1.00645e-06	1.48969	2.80828	3.04826e-05	504	0.929	356	0.95	1069	0.851
CTHT_0014780	Putative mitochondrial 40s ribosomal protein	342	-2.85435	-3.20866	0.3543	2.85435	7.2318	1.09603e-12	3.20866	9.24488	2.49959e-16	-0.3543	-1.27837	0.447921	505	0.929	2224	0.69	364	0.949
CTHT_0065740	Uncharacterized protein	1119	-1.99506	-1.10417	-0.890891	1.99506	3.98633	2.03912e-12	1.10417	2.14975	9.40946e-05	0.890891	1.85432	0.00246399	506	0.929	1323	0.815	721	0.899
CTHT_0043400	NADH-ubiquinone oxidoreductase 30.4 kDa subunit-like protein	882	-1.48816	-1.84589	0.357732	1.48816	2.80531	0.00010981	1.84589	3.59476	5.60295e-07	-0.357732	-1.28141	0.408374	507	0.929	1006	0.86	359	0.95
CTHT_0052640	Uncharacterized protein	213	0.702055	2.79823	-2.09618	-0.702055	-1.62682	0.0150915	-2.79823	-6.95589	9.57251e-26	2.09618	4.27576	1.53511e-14	508	0.929	242	0.966	1436	0.8
CTHT_0036910	Uncharacterized protein	678	-0.876844	-0.838612	-0.0382322	0.876844	1.83635	0.092301	0.838612	1.78833	0.0920573	0.0382322	1.02685	0.954432	509	0.929	674	0.906	433	0.939
CTHT_0047510	Uncharacterized protein	1038	-1.61801	2.17998	-3.79799	1.61801	3.06952	0.00377353	-2.17998	-4.53146	4.12477e-05	3.79799	13.9094	8.95998e-13	510	0.929	1074	0.85	3619	0.496
CTHT_0029480	Carbon-nitrogen ligase-like protein	1044	-1.59622	-0.622341	-0.973875	1.59622	3.02349	4.29643e-07	0.622341	1.53937	0.0517181	0.973875	1.96411	0.00248861	511	0.928	1087	0.848	812	0.887
CTHT_0006230	1,4-alpha-glucan-branching enzyme-like protein	2151	-0.956685	0.891653	-1.84834	0.956685	1.94085	0.0920767	-0.891653	-1.8553	0.100998	1.84834	3.60085	0.000581396	512	0.928	725	0.899	1324	0.815
CTHT_0020660	Alpha-amylase-like protein	1602	0.217036	0.449154	-0.232118	-0.217036	-1.16234	0.469531	-0.449154	-1.36524	0.0898503	0.232118	1.17456	0.434226	513	0.928	359	0.95	516	0.928
CTHT_0048590	Dihydrolipoyl dehydrogenase (EC 1.8.1.4)	1515	-0.135202	-0.589291	0.454088	0.135202	1.09825	0.849791	0.589291	1.50451	0.31302	-0.454088	-1.36992	0.478605	514	0.928	449	0.937	341	0.952
CTHT_0031410	Mitochondrial 60S ribosomal protein l19-like protein	474	-2.02842	-1.98249	-0.0459284	2.02842	4.07958	1.05498e-14	1.98249	3.95175	1.39116e-14	0.0459284	1.03235	0.896687	515	0.928	1419	0.802	475	0.933
CTHT_0029880	Uncharacterized protein	2274	1.83383	1.10117	0.73266	-1.83383	-3.56483	4.65249e-08	-1.10117	-2.14529	0.000913539	-0.73266	-1.6617	0.0381529	516	0.928	89	0.987	286	0.96
CTHT_0045400	Uncharacterized protein	720	-0.252219	3.26441	-3.51663	0.252219	1.19104	0.735488	-3.26441	-9.60917	2.5157e-08	3.51663	11.4449	3.22961e-09	517	0.928	425	0.94	3055	0.574
CTHT_0012530	Fumarate hydratase-like protein	1635	-1.39141	-0.77182	-0.619593	1.39141	2.62335	2.34257e-05	0.77182	1.70742	0.0180026	0.619593	1.53644	0.0730988	518	0.928	968	0.865	650	0.909
CTHT_0059610	Uncharacterized protein	2286	-0.13802	1.01864	-1.15666	0.13802	1.10039	0.718881	-1.01864	-2.02601	0.000944983	1.15666	2.2294	0.000238015	519	0.927	457	0.936	901	0.874
CTHT_0073260	Uncharacterized protein	249	-2.95559	-1.73276	-1.22283	2.95559	7.75748	3.78376e-16	1.73276	3.32363	1.62967e-06	1.22283	2.33404	0.00110218	520	0.927	2355	0.672	960	0.866
CTHT_0004060	Uncharacterized protein	450	1.78866	1.96978	-0.18112	-1.78866	-3.45493	0.000214485	-1.96978	-3.91708	2.26832e-05	0.18112	1.13376	0.757883	521	0.927	100	0.986	565	0.921
CTHT_0069530	Uncharacterized protein	576	-0.422192	1.76113	-2.18332	0.422192	1.33996	0.603969	-1.76113	-3.38963	0.0092717	2.18332	4.54198	0.00157273	522	0.927	528	0.926	1797	0.749
CTHT_0027290	#N/A	561	0.0521924	2.18764	-2.13545	-0.0521924	-1.03684	0.93547	-2.18764	-4.55561	3.14512e-06	2.13545	4.39375	8.79138e-06	523	0.927	402	0.944	1655	0.769
CTHT_0024700	#N/A	681	0.145788	1.33406	-1.18827	-0.145788	-1.10634	0.803951	-1.33406	-2.52111	0.00359317	1.18827	2.2788	0.0131073	524	0.927	378	0.947	947	0.868
CTHT_0051000	Uncharacterized protein	1008	-0.306156	1.69598	-2.00213	0.306156	1.23641	0.535751	-1.69598	-3.23996	3.37013e-05	2.00213	4.00592	1.45219e-06	525	0.926	480	0.933	1477	0.794
CTHT_0066520	Uncharacterized protein	330	-1.17473	0.101321	-1.27605	1.17473	2.2575	0.0817855	-0.101321	-1.07276	0.890042	1.27605	2.42174	0.0562215	526	0.926	917	0.872	1076	0.85
CTHT_0043960	Uncharacterized protein	1653	0.526435	0.913182	-0.386747	-0.526435	-1.44037	0.256638	-0.913182	-1.88319	0.0298653	0.386747	1.30744	0.416708	527	0.926	279	0.961	570	0.92
CTHT_0050980	Uncharacterized protein	1284	1.11297	4.01646	-2.90349	-1.11297	-2.1629	0.00453609	-4.01646	-16.1836	2.49851e-28	2.90349	7.48234	5.90784e-15	528	0.926	178	0.975	2414	0.663
CTHT_0010990	Uncharacterized protein	852	0.926097	2.68434	-1.75824	-0.926097	-1.90013	0.00788007	-2.68434	-6.42787	1.11462e-16	1.75824	3.38286	1.31154e-07	529	0.926	220	0.969	1299	0.819
CTHT_0050260	Uncharacterized protein	1677	0.19422	2.17946	-1.98524	-0.19422	-1.14411	0.812793	-2.17946	-4.52983	0.000555571	1.98524	3.95928	0.00240176	530	0.926	389	0.945	1707	0.762
CTHT_0073490	Uncharacterized protein	249	-1.61899	1.73533	-3.35431	1.61899	3.07159	0.00048338	-1.73533	-3.32955	0.000111374	3.35431	10.227	6.19544e-14	531	0.926	1185	0.835	3107	0.567
CTHT_0066820	V-type proton ATPase proteolipid subunit	489	-0.717704	-0.303327	-0.414376	0.717704	1.64456	0.0182709	0.303327	1.23399	0.326093	0.414376	1.33272	0.195371	532	0.926	628	0.912	588	0.918
CTHT_0059590	Uncharacterized protein	795	-2.73816	-3.21949	0.48133	2.73816	6.67217	1.31844e-11	3.21949	9.31455	3.26153e-16	-0.48133	-1.39603	0.293078	533	0.925	2205	0.693	358	0.95
CTHT_0058970	Uncharacterized protein	375	-0.195567	1.67625	-1.87182	0.195567	1.14517	0.560021	-1.67625	-3.19596	8.9896e-10	1.87182	3.65993	1.42549e-11	534	0.925	472	0.934	1375	0.808
CTHT_0002180	Putative thij/pfpi family protein	918	1.13802	1.28005	-0.142038	-1.13802	-2.20078	0.0874914	-1.28005	-2.42848	0.0422691	0.142038	1.10346	0.860327	535	0.925	168	0.976	491	0.931
CTHT_0031900	Uncharacterized protein	909	-0.779486	-1.312	0.532518	0.779486	1.71652	0.123223	1.312	2.48286	0.00487435	-0.532518	-1.44645	0.310457	536	0.925	643	0.91	311	0.956
CTHT_0026190	Uncharacterized protein	1512	0.708628	1.65125	-0.942618	-0.708628	-1.63425	0.0557075	-1.65125	-3.14105	1.25376e-06	0.942618	1.92201	0.00911057	537	0.925	270	0.962	813	0.886
CTHT_0017650	Uncharacterized protein	1080	-4.95336	-1.26391	-3.68945	4.95336	30.9821	8.84092e-11	1.26391	2.40146	0.111009	3.68945	12.9014	1.52962e-06	538	0.925	5519	0.231	4109	0.427
CTHT_0048130	Uncharacterized protein	675	-1.87748	-2.06967	0.192197	1.87748	3.67432	0.00218396	2.06967	4.19792	0.000430529	-0.192197	-1.1425	0.798507	539	0.925	1473	0.795	438	0.939
CTHT_0048460	Uncharacterized protein	924	-1.09865	1.71148	-2.81013	1.09865	2.14154	0.00472804	-1.71148	-3.27497	3.3504e-06	2.81013	7.0135	2.70894e-14	540	0.924	858	0.88	2379	0.668
CTHT_0057720	Putative cell wall protein	1272	-2.25731	1.17021	-3.42752	2.25731	4.78098	9.01485e-11	-1.17021	-2.25045	0.000774772	3.42752	10.7593	1.40456e-23	541	0.924	1624	0.773	2959	0.588
CTHT_0068990	Uncharacterized protein	837	-0.692701	0.790855	-1.48356	0.692701	1.61631	0.125208	-0.790855	-1.7301	0.0632299	1.48356	2.79637	0.000457993	542	0.924	601	0.916	1051	0.853
CTHT_0015600	Uncharacterized protein	1908	0.36898	1.834	-1.46502	-0.36898	-1.29144	0.200721	-1.834	-3.56525	4.21855e-13	1.46502	2.76068	1.47433e-08	543	0.924	357	0.95	1149	0.84
CTHT_0027340	Protein yippee-like	333	0.574456	2.00812	-1.43367	-0.574456	-1.48912	0.146132	-2.00812	-4.02259	1.31064e-08	1.43367	2.70133	9.08258e-05	544	0.924	308	0.957	1165	0.837
CTHT_0047190	Uncharacterized protein	3186	-0.245106	2.08639	-2.33149	0.245106	1.18518	0.536959	-2.08639	-4.24683	1.27081e-10	2.33149	5.03326	1.24978e-12	545	0.924	521	0.927	1873	0.739
CTHT_0014370	Uncharacterized protein	519	-1.4581	-0.0588711	-1.39923	1.4581	2.74747	0.00617164	0.0588711	1.04165	0.921053	1.39923	2.63761	0.00856427	546	0.924	1065	0.851	1063	0.852
CTHT_0066060	Putative translation initiation factor	876	-1.30111	1.19184	-2.49295	1.30111	2.46418	9.94245e-05	-1.19184	-2.28445	0.000237938	2.49295	5.62928	1.01875e-14	547	0.923	961	0.866	1957	0.727
CTHT_0003850	Putative high affinity copper protein	606	-1.19206	-0.449737	-0.742322	1.19206	2.28479	0.0497919	0.449737	1.36579	0.46936	0.742322	1.67287	0.243315	548	0.923	954	0.867	740	0.897
CTHT_0034330	Uncharacterized protein	456	0.253849	1.54176	-1.28791	-0.253849	-1.19238	0.59993	-1.54176	-2.91148	9.83792e-05	1.28791	2.44173	0.00174126	549	0.923	397	0.944	1059	0.852
CTHT_0028920	Putative ribosomal protein	1500	-2.39086	-2.09756	-0.2933	2.39086	5.2447	6.64226e-12	2.09756	4.27985	8.76429e-10	0.2933	1.22544	0.473269	550	0.923	1892	0.736	613	0.914
CTHT_0014330	Mitochondrial pyruvate carrier	441	-0.761966	-1.39754	0.63557	0.761966	1.6958	0.0099884	1.39754	2.63451	4.69551e-07	-0.63557	-1.55355	0.0332965	551	0.923	683	0.905	327	0.954
CTHT_0051820	Uncharacterized protein	873	4.60754	1.64211	2.96543	-4.60754	-24.3786	1.17003e-11	-1.64211	-3.12122	0.0174532	-2.96543	-7.81061	1.65895e-05	552	0.923	8	0.999	101	0.986
CTHT_0053590	Uncharacterized protein	1728	-0.542339	-0.217475	-0.324864	0.542339	1.45633	0.0603595	0.217475	1.1627	0.459519	0.324864	1.25255	0.284454	553	0.923	630	0.912	616	0.914
CTHT_0040450	Uncharacterized protein	1230	-3.57948	-1.23347	-2.34601	3.57948	11.9545	2.99288e-23	1.23347	2.35132	0.000767261	2.34601	5.08415	1.13599e-10	554	0.922	3297	0.541	1868	0.74
CTHT_0036340	Endo-chitosanase (EC 3.2.1.132)	1407	-3.69937	-1.26711	-2.43226	3.69937	12.9903	1.05875e-19	1.26711	2.40679	0.00222753	2.43226	5.39739	3.24654e-09	555	0.922	3462	0.518	2015	0.719
CTHT_0061960	Glycogen synthase kinase 3-like protein	1185	0.141845	1.50876	-1.36691	-0.141845	-1.10331	0.743901	-1.50876	-2.84565	9.82036e-06	1.36691	2.57918	0.000100301	556	0.922	418	0.941	1102	0.846
CTHT_0030370	Putative phosphatidylglycerol protein	531	1.28303	2.24942	-0.96639	-1.28303	-2.4335	0.000150654	-2.24942	-4.75493	2.72726e-12	0.96639	1.95394	0.00478962	557	0.922	150	0.979	847	0.882
CTHT_0040870	Uncharacterized protein	1716	-0.659935	0.320025	-0.97996	0.659935	1.58001	0.20285	-0.320025	-1.24835	0.53227	0.97996	1.97241	0.048607	558	0.922	694	0.903	955	0.867
CTHT_0037380	Uncharacterized protein	285	-0.813973	-0.785661	-0.0283127	0.813973	1.75805	0.0243481	0.785661	1.72388	0.0237366	0.0283127	1.01982	0.952209	559	0.922	737	0.897	505	0.929
CTHT_0022630	54S ribosomal protein L31, mitochondrial	333	-3.06349	-3.57965	0.516168	3.06349	8.3599	4.68933e-23	3.57965	11.9559	7.11646e-32	-0.516168	-1.43015	0.131156	560	0.922	2647	0.631	378	0.947
CTHT_0036770	Putative phosphoinositide binding protein	1764	-0.878079	1.72568	-2.60376	0.878079	1.83793	0.0614994	-1.72568	-3.30735	6.91427e-05	2.60376	6.07867	2.22441e-09	561	0.922	749	0.895	2192	0.694
CTHT_0061600	Uncharacterized protein	726	-3.17172	-3.49673	0.325003	3.17172	9.01123	6.23134e-22	3.49673	11.2881	3.88358e-27	-0.325003	-1.25267	0.399115	562	0.921	2831	0.605	422	0.941
CTHT_0072610	Putative allantoate protein	1545	0.731152	-0.12644	0.857592	-0.731152	-1.65996	0.0327465	0.12644	1.0916	0.728685	-0.857592	-1.81201	0.0110782	563	0.921	305	0.957	313	0.956
CTHT_0057970	Succinate dehydrogenase [ubiquinone] flavoprotein subunit, mitochondrial (EC 1.3.5.1)	1950	-0.210044	-0.785761	0.575717	0.210044	1.15672	0.617723	0.785761	1.724	0.0251129	-0.575717	-1.49042	0.126056	564	0.921	515	0.928	354	0.95
CTHT_0005480	#N/A	615	-0.369461	-0.176847	-0.192614	0.369461	1.29187	0.236638	0.176847	1.13041	0.566268	0.192614	1.14283	0.562484	565	0.921	554	0.922	552	0.923
CTHT_0011070	Uncharacterized protein	630	-0.398116	0.546197	-0.944312	0.398116	1.31779	0.354514	-0.546197	-1.46023	0.16283	0.944312	1.92427	0.0165892	566	0.921	583	0.918	891	0.876
CTHT_0074640	Proline dehydrogenase (EC 1.5.5.2)	1164	0.984761	1.73698	-0.752217	-0.984761	-1.97899	0.177634	-1.73698	-3.33336	0.00905366	0.752217	1.68438	0.31427	567	0.921	236	0.967	867	0.879
CTHT_0019550	Superoxide dismutase (EC 1.15.1.1)	684	-0.171078	-1.03767	0.866589	0.171078	1.1259	0.825733	1.03767	2.05291	0.0941076	-0.866589	-1.82335	0.192479	568	0.921	498	0.93	289	0.959
CTHT_0040380	Uncharacterized protein	873	0.0597107	2.73525	-2.67554	-0.0597107	-1.04226	0.911424	-2.73525	-6.65872	1.62429e-12	2.67554	6.38876	1.03469e-11	569	0.92	446	0.938	2376	0.669
CTHT_0024250	Deacetylase-like protein	2502	-0.341411	1.16792	-1.50933	0.341411	1.26699	0.553751	-1.16792	-2.24688	0.0163288	1.50933	2.84678	0.00232019	570	0.92	590	0.917	1278	0.822
CTHT_0018890	Putative 40S ribosomal protein	3357	-1.77097	-0.99172	-0.779255	1.77097	3.41284	8.09776e-05	0.99172	1.98855	0.0261442	0.779255	1.71624	0.100596	571	0.92	1373	0.808	810	0.887
CTHT_0061610	Uncharacterized protein	711	-1.50446	-0.0979237	-1.40654	1.50446	2.83719	0.000335703	0.0979237	1.07023	0.835642	1.40654	2.651	0.000772652	572	0.92	1132	0.842	1158	0.838
CTHT_0040700	Cell wall glucanase-like protein	1152	-0.229876	-0.565149	0.335272	0.229876	1.17273	0.717629	0.565149	1.47954	0.299352	-0.335272	-1.26162	0.583418	573	0.92	571	0.92	427	0.94
CTHT_0030050	Uncharacterized protein	774	-2.08705	1.83486	-3.92191	2.08705	4.24877	3.21968e-06	-1.83486	-3.56737	2.6628e-05	3.92191	15.1569	1.84893e-19	574	0.92	1524	0.787	3792	0.472
CTHT_0054420	Putative ribosomal protein	591	-2.73409	-2.78156	0.047478	2.73409	6.65338	8.30384e-20	2.78156	6.87598	4.27133e-21	-0.047478	-1.03346	0.907794	575	0.92	2337	0.674	500	0.93
CTHT_0068820	26S protease regulatory subunit 4-like protein	1380	-0.450677	-0.494208	0.0435307	0.450677	1.36668	0.197601	0.494208	1.40855	0.131352	-0.0435307	-1.03063	0.919987	576	0.919	613	0.914	504	0.929
CTHT_0022690	NADH-cytochrome b5 reductase (EC 1.6.2.2)	933	-1.11963	-0.51392	-0.605715	1.11963	2.17292	0.00187772	0.51392	1.42792	0.156592	0.605715	1.52173	0.108153	577	0.919	956	0.867	733	0.898
CTHT_0071500	Uncharacterized protein	1578	-0.562003	2.57555	-3.13756	0.562003	1.47632	0.232679	-2.57555	-5.96099	4.09729e-10	3.13756	8.80032	4.84822e-14	578	0.919	620	0.913	2844	0.604
CTHT_0063700	Uncharacterized protein	1359	-2.21865	0.102136	-2.32078	2.21865	4.65456	3.52533e-05	-0.102136	-1.07336	0.866538	2.32078	4.99603	1.14915e-05	579	0.919	1774	0.753	1970	0.725
CTHT_0073290	Tubulin alpha chain	1365	0.356103	0.754881	-0.398778	-0.356103	-1.27996	0.47589	-0.754881	-1.68749	0.0863249	0.398778	1.31839	0.417338	580	0.919	372	0.948	635	0.911
CTHT_0052110	Endo-1,3(4)-beta-glucanase-like protein	3315	1.17125	0.524509	0.646744	-1.17125	-2.25207	8.99406e-06	-0.524509	-1.43844	0.0478636	-0.646744	-1.56563	0.0175175	581	0.919	212	0.97	355	0.95
CTHT_0031560	Adenosylhomocysteinase (EC 3.3.1.1)	1350	-2.12289	-3.15249	1.02959	2.12289	4.35567	0.000198672	3.15249	8.89188	7.0188e-09	-1.02959	-2.04145	0.0857813	582	0.919	1703	0.762	254	0.964
CTHT_0050160	Uncharacterized protein	357	-0.662299	-0.981648	0.319349	0.662299	1.5826	0.282908	0.981648	1.97472	0.0807976	-0.319349	-1.24777	0.62698	583	0.918	715	0.9	445	0.938
CTHT_0019770	37S ribosomal protein mrp10, mitochondrial	279	-2.98924	-3.30882	0.31958	2.98924	7.94057	9.49498e-22	3.30882	9.90957	3.86955e-27	-0.31958	-1.24797	0.375708	584	0.918	2626	0.634	434	0.939
CTHT_0001790	Uncharacterized protein	1731	1.80432	3.4921	-1.68778	-1.80432	-3.49265	0.00372519	-3.4921	-11.2519	2.49473e-09	1.68778	3.22161	0.00674412	585	0.918	106	0.985	1444	0.799
CTHT_0036100	Peptide hydrolase (EC 3.4.-.-)	1224	0.431287	2.75271	-2.32142	-0.431287	-1.34844	0.182378	-2.75271	-6.7398	2.32297e-22	2.32142	4.99824	8.45133e-16	586	0.918	363	0.949	1912	0.733
CTHT_0035000	Cyclin-like protein	984	-0.458422	1.23039	-1.68881	0.458422	1.37404	0.254942	-1.23039	-2.3463	0.000570371	1.68881	3.2239	2.82701e-06	587	0.918	631	0.912	1403	0.804
CTHT_0036810	Zinc finger domain-containing protein	954	0.337297	1.77898	-1.44169	-0.337297	-1.26339	0.5745	-1.77898	-3.43184	0.00032712	1.44169	2.71638	0.00534539	588	0.918	360	0.95	1169	0.837
CTHT_0019290	Uncharacterized protein	501	-2.83536	1.13101	-3.96637	2.83536	7.13723	9.55995e-08	-1.13101	-2.19012	0.0358953	3.96637	15.6314	2.67926e-14	589	0.918	2731	0.619	4435	0.382
CTHT_0009800	Putative calcium ion binding protein	894	-1.16559	0.349764	-1.51535	1.16559	2.24324	0.014826	-0.349764	-1.27435	0.481829	1.51535	2.85868	0.00117996	590	0.917	923	0.871	1201	0.832
CTHT_0010210	6,7-dimethyl-8-ribityllumazine synthase (DMRL synthase) (EC 2.5.1.78)	621	-1.52514	-1.77557	0.250433	1.52514	2.87814	0.000692454	1.77557	3.42373	3.86131e-05	-0.250433	-1.18956	0.635187	591	0.917	1196	0.833	430	0.94
CTHT_0070770	Enoyl-CoA hydratase-like protein	879	-0.231676	0.502995	-0.734671	0.231676	1.1742	0.715164	-0.502995	-1.41715	0.357953	0.734671	1.66402	0.193738	592	0.917	563	0.921	821	0.885
CTHT_0029460	Phosphatidylinositol 4-kinase-like protein	2547	-1.78946	1.39328	-3.18273	1.78946	3.45684	0.000139724	-1.39328	-2.62674	0.0023837	3.18273	9.08024	2.14536e-12	593	0.917	1384	0.807	2961	0.587
CTHT_0047460	Argininosuccinate lyase-like protein	1416	-0.671473	-1.07466	0.403182	0.671473	1.5927	0.116556	1.07466	2.10622	0.00659582	-0.403182	-1.32242	0.370529	594	0.917	675	0.906	394	0.945
CTHT_0067480	Trimethyllysine dioxygenase-like protein	1443	0.902619	2.32935	-1.42673	-0.902619	-1.86946	0.0751005	-2.32935	-5.02579	4.68842e-07	1.42673	2.68837	0.00337236	595	0.917	280	0.961	1286	0.821
CTHT_0058330	Uncharacterized protein	651	-1.34342	0.190453	-1.53387	1.34342	2.53752	6.8119e-05	-0.190453	-1.14112	0.603116	1.53387	2.89562	3.68062e-06	596	0.917	1085	0.849	1274	0.822
CTHT_0068860	Uncharacterized protein	327	-0.675042	-1.87959	1.20455	0.675042	1.59664	0.0389596	1.87959	3.6797	3.86872e-10	-1.20455	-2.30465	0.00011286	597	0.917	743	0.896	270	0.962
CTHT_0009960	Uncharacterized protein	2253	-0.147216	3.13435	-3.28156	0.147216	1.10743	0.727991	-3.13435	-8.78076	1.49813e-21	3.28156	9.72408	7.52345e-23	598	0.916	501	0.93	3074	0.572
CTHT_0058250	Uncharacterized protein	2196	-2.60815	1.41563	-4.02378	2.60815	6.09721	1.58352e-16	-1.41563	-2.66776	7.53784e-06	4.02378	16.2659	3.28097e-38	599	0.916	2210	0.692	4071	0.433
CTHT_0056920	Uncharacterized protein	861	-0.568415	0.743302	-1.31172	0.568415	1.48289	0.0836627	-0.743302	-1.674	0.0158597	1.31172	2.48237	2.00368e-05	600	0.916	660	0.908	1127	0.843
CTHT_0021180	Uncharacterized protein	1071	-0.263476	-0.410347	0.146871	0.263476	1.20037	0.628458	0.410347	1.32901	0.392991	-0.146871	-1.10717	0.795785	601	0.916	605	0.915	546	0.924
CTHT_0055170	Ribosomal protein S8-like protein	486	-2.65744	-2.82343	0.165992	2.65744	6.30914	3.0868e-14	2.82343	7.07846	1.72335e-16	-0.165992	-1.12194	0.70225	602	0.916	2394	0.666	502	0.93
CTHT_0053340	Uncharacterized protein	573	0.134658	0.353354	-0.218696	-0.134658	-1.09783	0.84649	-0.353354	-1.27753	0.546324	0.218696	1.16368	0.739852	603	0.916	453	0.937	606	0.915
CTHT_0046020	NADH-ubiquinone oxidoreductase-like protein	693	-1.16339	-1.75887	0.595485	1.16339	2.23982	0.00176575	1.75887	3.38433	6.38698e-07	-0.595485	-1.51098	0.12836	604	0.916	1023	0.857	387	0.946
CTHT_0017090	Uncharacterized protein	711	1.41196	1.37436	0.0376076	-1.41196	-2.66099	0.00104257	-1.37436	-2.59252	0.00095501	-0.0376076	-1.02641	0.94868	605	0.915	163	0.977	497	0.93
CTHT_0006400	Uncharacterized protein	1275	-0.012176	0.716443	-0.728619	0.012176	1.00848	0.964757	-0.716443	-1.64313	0.000296205	0.728619	1.65705	0.000342007	606	0.915	494	0.931	840	0.883
CTHT_0009980	Mitochondrial 60S ribosomal protein rml2-like protein	1164	-2.69499	-3.19333	0.498348	2.69499	6.47548	1.24481e-12	3.19333	9.14723	6.38936e-18	-0.498348	-1.41259	0.241932	607	0.915	2454	0.658	415	0.942
CTHT_0012740	Uncharacterized protein	1305	-0.1356	-0.605001	0.469401	0.1356	1.09855	0.719676	0.605001	1.52098	0.0522367	-0.469401	-1.38453	0.160513	608	0.915	532	0.926	410	0.943
CTHT_0009650	Ribosomal protein L35-like protein	2808	-1.74108	-3.02363	1.28254	1.74108	3.34286	0.00140549	3.02363	8.1321	4.72075e-09	-1.28254	-2.43268	0.0209068	609	0.915	1460	0.796	238	0.966
CTHT_0038100	Uncharacterized protein	1368	0.443994	1.62839	-1.18439	-0.443994	-1.36037	0.413928	-1.62839	-3.09167	0.000467878	1.18439	2.27268	0.0159877	610	0.915	407	0.943	1206	0.832
CTHT_0022150	Putative microtubule binding protein	768	-0.961801	-1.60061	0.638806	0.961801	1.94774	0.0304347	1.60061	3.03271	0.000116541	-0.638806	-1.55704	0.166447	611	0.915	891	0.876	368	0.948
CTHT_0025960	Uncharacterized protein	1176	1.48268	3.50175	-2.01907	-1.48268	-2.79467	0.00115576	-3.50175	-11.3274	3.33751e-16	2.01907	4.05323	5.77127e-06	612	0.914	149	0.979	1731	0.759
CTHT_0055080	Uncharacterized protein	1065	-1.47007	-1.39449	-0.0755825	1.47007	2.77035	0.000117327	1.39449	2.62895	0.000159571	0.0755825	1.05379	0.878296	613	0.914	1266	0.823	593	0.917
CTHT_0010470	Uncharacterized protein	894	-2.42277	1.65625	-4.07903	2.42277	5.36201	1.83992e-05	-1.65625	-3.15196	0.00288373	4.07903	16.9009	9.54312e-14	614	0.914	2115	0.705	4402	0.387
CTHT_0051270	Initiation factor 2 beta-like protein	1032	-1.34233	-1.77999	0.437658	1.34233	2.5356	7.15327e-05	1.77999	3.43423	3.76302e-08	-0.437658	-1.3544	0.234104	615	0.914	1131	0.842	418	0.941
CTHT_0028090	Putative nucleosome assembly protein	1227	-1.3907	-3.07224	1.68154	1.3907	2.62206	0.000234272	3.07224	8.41078	7.62804e-18	-1.68154	-3.20769	5.72304e-06	616	0.914	1198	0.833	208	0.971
CTHT_0054280	Putative ribosomal protein	297	-0.901606	-0.774268	-0.127337	0.901606	1.86814	0.118805	0.774268	1.71032	0.162327	0.127337	1.09228	0.854349	617	0.914	926	0.871	623	0.913
CTHT_0050770	Alpha-glucosidase-like protein	2781	-1.7261	-1.66062	-0.0654893	1.7261	3.30833	0.000889575	1.66062	3.16151	0.000945152	0.0654893	1.04644	0.924984	618	0.914	1525	0.787	581	0.919
CTHT_0056090	Uncharacterized protein	558	-1.71591	0.651829	-2.36774	1.71591	3.28503	6.73364e-05	-0.651829	-1.57116	0.136371	2.36774	5.1613	1.55419e-08	619	0.913	1426	0.801	2131	0.703
CTHT_0027690	NADH dehydrogenase [ubiquinone] 1 alpha subcomplex subunit	756	-1.22519	-1.44007	0.214879	1.22519	2.33786	0.0165469	1.44007	2.71333	0.00309346	-0.214879	-1.16061	0.720589	620	0.913	1062	0.852	470	0.934
CTHT_0072210	Putative ribosomal protein	348	-0.500422	-0.846951	0.346529	0.500422	1.41463	0.0603766	0.846951	1.7987	0.000622785	-0.346529	-1.2715	0.209331	621	0.913	685	0.904	453	0.937
CTHT_0073220	Uncharacterized protein	1686	-0.658568	1.10296	-1.76153	0.658568	1.57851	0.0328192	-1.10296	-2.14796	0.000130992	1.76153	3.39058	1.07657e-09	622	0.913	768	0.893	1588	0.779
CTHT_0004080	Putative transporter protein	3738	0.00976175	2.48557	-2.47581	-0.00976175	-1.00679	0.989609	-2.48557	-5.60056	3.42707e-09	2.47581	5.56279	6.88159e-09	623	0.913	476	0.933	2240	0.688
CTHT_0043750	Uncharacterized protein	2256	-0.950019	3.10033	-4.05034	0.950019	1.9319	0.109263	-3.10033	-8.57613	7.0952e-09	4.05034	16.5682	6.39337e-14	624	0.913	913	0.872	4428	0.383
CTHT_0063920	Proteasome endopeptidase complex (EC 3.4.25.1)	765	-0.794897	-0.766721	-0.0281757	0.794897	1.73495	0.00946608	0.766721	1.7014	0.00931405	0.0281757	1.01972	0.945104	625	0.913	789	0.89	562	0.921
CTHT_0013400	Uncharacterized protein	396	-2.48872	-2.22926	-0.259454	2.48872	5.61279	8.66132e-14	2.22926	4.68894	1.07062e-11	0.259454	1.19703	0.511432	626	0.912	2204	0.693	664	0.907
CTHT_0024820	Catalase (EC 1.11.1.6)	2172	-0.986857	0.203936	-1.19079	0.986857	1.98186	0.0452736	-0.203936	-1.15184	0.69698	1.19079	2.28278	0.0142039	627	0.912	872	0.878	1040	0.855
CTHT_0068800	Succinate--CoA ligase [ADP-forming] subunit alpha, mitochondrial (EC 6.2.1.5) (Succinyl-CoA synthetase subunit alpha) (SCS-alpha)	1005	-0.966076	-1.47446	0.508387	0.966076	1.95352	0.10121	1.47446	2.7788	0.00703299	-0.508387	-1.42246	0.417338	628	0.912	972	0.864	408	0.943
CTHT_0020780	Actin-related protein 2/3 complex subunit 3 (Arp2/3 complex 21 kDa subunit)	579	-0.653972	-0.7194	0.0654279	0.653972	1.57349	0.0385195	0.7194	1.6465	0.016792	-0.0654279	-1.0464	0.867226	629	0.912	739	0.897	536	0.925
CTHT_0003830	Uncharacterized protein	984	-4.8571	-2.00321	-2.85389	4.8571	28.9822	2.56576e-14	2.00321	4.00891	0.00185375	2.85389	7.22946	1.05065e-05	630	0.912	5235	0.271	2636	0.633
CTHT_0026710	Uracil phosphoribosyltransferase-like protein	675	0.655458	2.09729	-1.44183	-0.655458	-1.57512	0.0151591	-2.09729	-4.27905	4.18982e-17	1.44183	2.71666	1.79872e-08	631	0.912	342	0.952	1300	0.819
CTHT_0029560	Phosphatase-like protein	654	-0.579207	1.22086	-1.80007	0.579207	1.49403	0.181669	-1.22086	-2.33085	0.00184758	1.80007	3.48236	5.12313e-06	632	0.912	672	0.906	1512	0.789
CTHT_0014200	Choline kinase-like protein	2268	1.36058	4.39581	-3.03523	-1.36058	-2.56789	0.0059818	-4.39581	-21.0509	1.0682e-21	3.03523	8.19775	1.12214e-10	633	0.911	172	0.976	2865	0.601
CTHT_0013030	Uncharacterized protein	1485	-0.124084	1.64872	-1.7728	0.124084	1.08982	0.791098	-1.64872	-3.13555	5.12602e-06	1.7728	3.41718	1.50493e-06	634	0.911	553	0.923	1614	0.775
CTHT_0000620	Uncharacterized protein	711	-2.77341	-2.89222	0.118814	2.77341	6.83721	2.57995e-09	2.89222	7.42413	1.78898e-10	-0.118814	-1.08584	0.843618	635	0.911	2639	0.632	534	0.925
CTHT_0040970	NADH dehydrogenase [ubiquinone] flavoprotein 1, mitochondrial (EC 1.6.5.3) (EC 1.6.99.3)	1524	-1.04729	-1.56428	0.516984	1.04729	2.06665	0.0248681	1.56428	2.95729	0.000368749	-0.516984	-1.43096	0.300164	636	0.911	996	0.861	414	0.942
CTHT_0066870	Putative 37S ribosomal protein	927	-2.77202	-3.3205	0.548475	2.77202	6.83064	2.44216e-15	3.3205	9.99008	2.98584e-22	-0.548475	-1.46254	0.157295	637	0.911	2604	0.637	421	0.941
CTHT_0034620	Uncharacterized protein	558	-2.12347	-2.27757	0.154094	2.12347	4.35742	6.92051e-12	2.27757	4.8486	5.19514e-14	-0.154094	-1.11272	0.684795	638	0.911	1883	0.737	555	0.922
CTHT_0049010	26S proteasome regulatory subunit rpn12-like protein	834	-0.189926	-0.190995	0.00106926	0.189926	1.14071	0.588577	0.190995	1.14155	0.550382	-0.00106926	-1.00074	1	639	0.911	593	0.917	601	0.916
CTHT_0070200	Uncharacterized protein	1956	-1.93261	1.86014	-3.79275	1.93261	3.81746	8.29007e-05	-1.86014	-3.63042	9.09344e-05	3.79275	13.859	1.07203e-15	640	0.911	1693	0.764	4045	0.436
CTHT_0000350	Guanyl-specific ribonuclease-like protein	666	-1.24074	1.07465	-2.31539	1.24074	2.3632	0.0198699	-1.07465	-2.10621	0.0374388	2.31539	4.9774	5.45267e-06	641	0.91	1103	0.846	2092	0.708
CTHT_0026440	Carboxypeptidase (EC 3.4.16.-)	1665	1.05822	2.35647	-1.29826	-1.05822	-2.08236	0.00551841	-2.35647	-5.12117	4.09163e-11	1.29826	2.45931	0.000519116	642	0.91	277	0.961	1260	0.824
CTHT_0062240	Uncharacterized protein	729	-0.693653	-0.731974	0.0383213	0.693653	1.61737	0.14993	0.731974	1.66091	0.107268	-0.0383213	-1.02692	0.9503	643	0.91	809	0.887	561	0.922
CTHT_0034170	Electron transfer flavoprotein alpha subunit-like protein	1062	-1.53992	-1.78451	0.244596	1.53992	2.90778	0.00210793	1.78451	3.44502	0.000198418	-0.244596	-1.18476	0.678673	644	0.91	1379	0.808	488	0.932
CTHT_0013660	Uncharacterized protein	1242	-1.68134	-1.47547	-0.205871	1.68134	3.20725	9.29095e-07	1.47547	2.78074	9.69424e-06	0.205871	1.15338	0.611512	645	0.91	1463	0.796	667	0.907
CTHT_0063890	Low molecular weight phosphotyrosine protein phosphatase-like protein	438	-0.0939226	-0.216811	0.122889	0.0939226	1.06727	0.834356	0.216811	1.16216	0.569924	-0.122889	-1.08891	0.77793	646	0.91	537	0.925	526	0.926
CTHT_0003440	Arp2/3 complex 34 kDa subunit	960	-1.15559	-0.771751	-0.383841	1.15559	2.22776	8.53902e-05	0.771751	1.70734	0.00758413	0.383841	1.30481	0.230144	647	0.91	1064	0.851	713	0.9
CTHT_0023750	Uncharacterized protein	939	-0.229161	0.274201	-0.503362	0.229161	1.17215	0.597768	-0.274201	-1.20932	0.484118	0.503362	1.41751	0.206075	648	0.909	599	0.916	764	0.893
CTHT_0066780	Transketolase (EC 2.2.1.1)	2061	-2.29598	-4.76802	2.47204	2.29598	4.91088	2.76256e-08	4.76802	27.2469	1.92904e-33	-2.47204	-5.54828	1.31447e-09	649	0.909	2112	0.706	158	0.978
CTHT_0057380	Uncharacterized protein	402	0.698817	2.14104	-1.44222	-0.698817	-1.62317	0.108418	-2.14104	-4.4108	5.4403e-08	1.44222	2.71739	0.000438732	650	0.909	343	0.952	1381	0.807
CTHT_0038550	Mannan endo-1,6-alpha-mannosidase (EC 3.2.1.101)	1227	0.762702	1.30396	-0.541255	-0.762702	-1.69667	0.103296	-1.30396	-2.46905	0.00256376	0.541255	1.45524	0.264003	651	0.909	361	0.949	855	0.881
CTHT_0058450	Eukaryotic translation initiation factor 4E-like protein	753	-0.076422	-0.995948	0.919526	0.076422	1.0544	0.877672	0.995948	1.99439	0.007855	-0.919526	-1.89149	0.0189018	652	0.909	562	0.921	338	0.953
CTHT_0051280	Uncharacterized protein	390	-1.56301	-0.682202	-0.880807	1.56301	2.95469	0.000326733	0.682202	1.60459	0.120569	0.880807	1.8414	0.0508687	653	0.909	1366	0.809	971	0.864
CTHT_0060600	COX assembly mitochondrial protein	498	-2.63339	-1.33812	-1.29527	2.63339	6.20482	1.02561e-14	1.33812	2.52822	8.56599e-05	1.29527	2.45423	0.000206479	654	0.909	2492	0.653	1254	0.825
CTHT_0006590	Prohibitin-like protein	1086	0.232833	2.5729	-2.34006	-0.232833	-1.17514	0.640967	-2.5729	-5.95003	1.06117e-10	2.34006	5.06325	8.17027e-09	655	0.908	445	0.938	2153	0.7
CTHT_0054260	Uncharacterized protein	5769	-0.994093	1.67241	-2.6665	0.994093	1.99183	0.0575048	-1.67241	-3.18747	0.000597314	2.6665	6.34889	4.55802e-08	656	0.908	1016	0.858	2673	0.627
CTHT_0057340	Uncharacterized protein	1245	-2.7604	-2.97733	0.216938	2.7604	6.77582	7.32286e-11	2.97733	7.87529	6.01678e-13	-0.216938	-1.16226	0.675239	657	0.908	2674	0.627	528	0.926
CTHT_0059300	Proteasome subunit alpha type (EC 3.4.25.1)	888	0.0310854	0.542684	-0.511599	-0.0310854	-1.02178	0.93547	-0.542684	-1.45668	0.0625368	0.511599	1.42563	0.0952492	658	0.908	511	0.928	785	0.89
CTHT_0013310	Isovaleryl-CoA dehydrogenase-like protein	1320	0.978402	2.17248	-1.19408	-0.978402	-1.97028	0.11084	-2.17248	-4.50797	0.000104644	1.19408	2.28798	0.0472994	659	0.908	292	0.959	1234	0.828
CTHT_0028300	Stress-associated endoplasmic reticulum protein	216	-1.54149	-1.1105	-0.430987	1.54149	2.91094	1.69858e-07	1.1105	2.1592	0.000124367	0.430987	1.34816	0.180244	660	0.908	1404	0.804	765	0.893
CTHT_0023610	Uncharacterized protein	315	-0.526368	-0.150601	-0.375767	0.526368	1.4403	0.232597	0.150601	1.11003	0.734774	0.375767	1.29753	0.408522	661	0.908	702	0.902	710	0.901
CTHT_0016420	Phosphoglycerate mutase-like protein	1560	-2.03909	-2.68538	0.646288	2.03909	4.10987	1.20688e-07	2.68538	6.4325	5.14582e-13	-0.646288	-1.56514	0.119605	662	0.907	1826	0.745	397	0.944
CTHT_0000100	Proteasome subunit beta type (EC 3.4.25.1)	690	-0.302108	-0.120038	-0.18207	0.302108	1.23294	0.351488	0.120038	1.08676	0.707555	0.18207	1.13451	0.591223	663	0.907	624	0.913	653	0.909
CTHT_0068130	Uncharacterized protein	1461	0.334956	2.76036	-2.4254	-0.334956	-1.26134	0.388617	-2.76036	-6.77563	2.73673e-17	2.4254	5.37178	2.95631e-13	664	0.907	439	0.939	2314	0.677
CTHT_0071700	Uncharacterized protein	1599	-0.545707	1.54267	-2.08838	0.545707	1.45974	0.160063	-1.54267	-2.91333	9.39477e-06	2.08838	4.2527	2.62513e-09	665	0.907	724	0.899	1920	0.732
CTHT_0040470	Uncharacterized protein	1866	0.408218	0.970773	-0.562556	-0.408218	-1.32705	0.205777	-0.970773	-1.95989	0.000785934	0.562556	1.47688	0.0709794	666	0.907	438	0.939	849	0.881
CTHT_0010960	SCP / tpx-1 / ag5 / PR-1 / sc7 family of extracellular domain-containing protein	987	-0.00386245	0.644408	-0.64827	0.00386245	1.00268	0.997923	-0.644408	-1.5631	0.338604	0.64827	1.56729	0.367163	667	0.907	550	0.923	882	0.877
CTHT_0025700	Uncharacterized protein	960	-1.81707	0.932296	-2.74937	1.81707	3.52365	9.46648e-09	-0.932296	-1.90831	0.00321198	2.74937	6.72421	8.08949e-19	668	0.907	1622	0.774	2721	0.621
CTHT_0010420	Uncharacterized protein	2406	-5.52347	-1.24211	-4.28137	5.52347	45.9972	6.76815e-20	1.24211	2.36544	0.048661	4.28137	19.4455	1.7702e-12	669	0.906	5865	0.183	4911	0.316
CTHT_0009260	S-adenosylmethionine synthase (EC 2.5.1.6)	1200	-1.69802	-3.25166	1.55364	1.69802	3.24455	8.32437e-05	3.25166	9.5246	1.95071e-15	-1.55364	-2.93556	0.000298295	670	0.906	1440	0.799	214	0.97
CTHT_0068810	Putative ubiquitin carrier protein	708	0.349073	1.04649	-0.697417	-0.349073	-1.27374	0.164387	-1.04649	-2.0655	3.09265e-06	0.697417	1.6216	0.00307883	671	0.906	454	0.936	923	0.871
CTHT_0028410	Uncharacterized protein	1305	-1.37302	1.19583	-2.56885	1.37302	2.59012	7.20268e-05	-1.19583	-2.29077	0.000373301	2.56885	5.93336	1.36567e-14	672	0.906	1211	0.831	2435	0.661
CTHT_0069820	Pyruvate dehydrogenase E1 component subunit alpha (EC 1.2.4.1)	1236	-0.320238	-1.85485	1.53462	0.320238	1.24854	0.433102	1.85485	3.61715	7.00969e-08	-1.53462	-2.89711	1.45568e-05	673	0.906	646	0.91	235	0.967
CTHT_0028210	Proteasome subunit alpha type (EC 3.4.25.1)	756	-0.885885	-0.799421	-0.0864641	0.885885	1.8479	0.00585839	0.799421	1.7404	0.010131	0.0864641	1.06176	0.827039	674	0.906	947	0.868	631	0.912
CTHT_0068430	Kinesin-like protein	2925	0.367453	2.3739	-2.00645	-0.367453	-1.29007	0.392773	-2.3739	-5.18341	6.26942e-11	2.00645	4.01792	6.42985e-08	675	0.906	435	0.939	1857	0.741
CTHT_0054190	Proteasome subunit beta type (EC 3.4.25.1)	621	-0.587024	-0.79558	0.208556	0.587024	1.50215	0.0800446	0.79558	1.73578	0.0112015	-0.208556	-1.15553	0.573943	676	0.906	779	0.891	535	0.925
CTHT_0044620	Uncharacterized protein	423	-3.0265	-2.49234	-0.534167	3.0265	8.14832	1.71442e-24	2.49234	5.62688	2.2076e-17	0.534167	1.44811	0.1002	677	0.905	3114	0.566	864	0.879
CTHT_0056540	Oligosaccharyltransferase subunit-like protein	855	-0.777999	0.565714	-1.34371	0.777999	1.71475	0.0356859	-0.565714	-1.48012	0.118024	1.34371	2.53804	0.000150859	678	0.905	871	0.878	1321	0.816
CTHT_0003730	Proteasome subunit beta (EC 3.4.25.1)	858	0.316691	0.295071	0.0216193	-0.316691	-1.24547	0.361039	-0.295071	-1.22695	0.36312	-0.0216193	-1.0151	0.959558	679	0.905	463	0.935	605	0.915
CTHT_0017190	Uncharacterized protein	828	-0.994424	0.0930965	-1.08752	0.994424	1.99228	0.00152936	-0.0930965	-1.06666	0.788698	1.08752	2.12508	0.000448022	680	0.905	1013	0.859	1167	0.837
CTHT_0006880	Orotidine 5'-phosphate decarboxylase-like protein	1110	0.52246	1.05644	-0.533978	-0.52246	-1.4364	0.225465	-1.05644	-2.07979	0.00653944	0.533978	1.44792	0.213591	681	0.905	420	0.941	873	0.878
CTHT_0029680	Ribosomal protein L4-like protein	846	-2.90427	-3.00577	0.101498	2.90427	7.48638	1.11125e-20	3.00577	8.03204	1.01956e-22	-0.101498	-1.07289	0.800932	682	0.905	2957	0.588	604	0.916
CTHT_0008710	Acetolactate synthase small subunit-like protein	978	-1.56237	-3.19179	1.62942	1.56237	2.95339	7.65924e-06	3.19179	9.13746	6.28784e-22	-1.62942	-3.09389	2.21854e-06	683	0.905	1423	0.801	229	0.968
CTHT_0046100	Putative poly(A) binding protein	636	0.00455735	0.504004	-0.499446	-0.00455735	-1.00316	0.994006	-0.504004	-1.41814	0.138503	0.499446	1.41367	0.165504	684	0.904	567	0.921	838	0.883
CTHT_0060510	Casein kinase II subunit alpha CK II-like protein	1311	0.212063	0.741367	-0.529304	-0.212063	-1.15834	0.653131	-0.741367	-1.67176	0.0612104	0.529304	1.44323	0.216597	685	0.904	487	0.932	842	0.882
CTHT_0008660	Cytochrome c oxidase-like protein	861	-2.60961	-0.948386	-1.66122	2.60961	6.10337	7.67378e-17	0.948386	1.92971	0.00283856	1.66122	3.16284	1.48323e-07	686	0.904	2570	0.642	1623	0.774
CTHT_0010280	Uncharacterized protein	912	-2.34407	-1.80085	-0.543222	2.34407	5.07733	1.16656e-11	1.80085	3.48425	1.23845e-07	0.543222	1.45722	0.152904	687	0.904	2311	0.678	908	0.873
CTHT_0071310	Uncharacterized protein	1080	0.604774	1.03427	-0.429498	-0.604774	-1.52074	0.0488389	-1.03427	-2.04808	0.000298344	0.429498	1.34677	0.177187	688	0.904	409	0.943	800	0.888
CTHT_0032020	Acetyltransferase component of pyruvate dehydrogenase complex (EC 2.3.1.12)	1380	-0.229465	-1.47808	1.24861	0.229465	1.1724	0.6569	1.47808	2.78577	0.000439095	-1.24861	-2.37612	0.00437073	689	0.904	644	0.91	293	0.959
CTHT_0070900	Mitochondrial import inner membrane translocase subunit-like protein	276	-1.87887	-3.17807	1.29919	1.87887	3.67787	6.03974e-09	3.17807	9.05093	1.41457e-24	-1.29919	-2.46091	6.27276e-05	690	0.904	1793	0.75	295	0.959
CTHT_0038630	2-nitropropane dioxygenase-like protein	1149	2.58472	3.74062	-1.1559	-2.58472	-5.99899	1.41846e-10	-3.74062	-13.3672	9.54847e-22	1.1559	2.22823	0.00586417	691	0.903	72	0.99	1238	0.827
CTHT_0047100	Uncharacterized protein	267	-0.614772	0.866359	-1.48113	0.614772	1.53132	0.18227	-0.866359	-1.82306	0.0421093	1.48113	2.79167	0.000508315	692	0.903	791	0.889	1400	0.805
CTHT_0012250	Uncharacterized protein	504	-2.65365	-3.24726	0.593618	2.65365	6.29256	2.64256e-07	3.24726	9.49563	6.98618e-11	-0.593618	-1.50903	0.302575	693	0.903	2727	0.62	431	0.94
CTHT_0049790	Uncharacterized protein	3303	-0.16764	0.0632516	-0.230892	0.16764	1.12322	0.67588	-0.0632516	-1.04482	0.867115	0.230892	1.17356	0.551405	694	0.903	638	0.911	738	0.897
CTHT_0030130	Uncharacterized protein	1842	0.375248	2.03101	-1.65576	-0.375248	-1.29706	0.430702	-2.03101	-4.08691	4.36042e-07	1.65576	3.1509	6.57898e-05	695	0.903	462	0.935	1665	0.768
CTHT_0021170	Putative L-ornithine protein	1476	0.367136	1.84141	-1.47428	-0.367136	-1.28979	0.495472	-1.84141	-3.58361	4.65251e-05	1.47428	2.77845	0.00173693	696	0.903	499	0.93	1652	0.77
CTHT_0041120	Uncharacterized protein	1524	-0.0644011	0.762508	-0.826909	0.0644011	1.04565	0.897852	-0.762508	-1.69644	0.0487143	0.826909	1.77388	0.0392176	697	0.903	577	0.919	1017	0.858
CTHT_0039520	Uncharacterized protein	465	-0.925864	-1.28148	0.355621	0.925864	1.89982	3.90188e-05	1.28148	2.43089	2.5934e-09	-0.355621	-1.27954	0.138229	698	0.902	1012	0.859	506	0.929
CTHT_0043060	Phosphatidyl-N-methylethanolamine N-methyltransferase (EC 2.1.1.71) (Phospholipid methyltransferase) (PLMT)	648	-1.19206	-1.11124	-0.0808288	1.19206	2.28479	0.00108719	1.11124	2.16031	0.00166024	0.0808288	1.05763	0.86139	699	0.902	1191	0.834	647	0.91
CTHT_0013120	Uncharacterized protein	393	-0.430763	-0.346798	-0.0839655	0.430763	1.34795	0.268664	0.346798	1.27173	0.349077	0.0839655	1.05993	0.852515	700	0.902	729	0.898	658	0.908
CTHT_0003990	Hydrolase-like protein	2151	-1.24582	1.73238	-2.9782	1.24582	2.37154	0.000721867	-1.73238	-3.32276	8.60881e-07	2.9782	7.88003	2.91238e-17	701	0.902	1207	0.832	3062	0.573
CTHT_0013010	Putative GTP-binding protein	612	-0.73237	0.341197	-1.07357	0.73237	1.66137	0.0522839	-0.341197	-1.26681	0.369236	1.07357	2.10463	0.00331057	702	0.902	899	0.874	1175	0.836
CTHT_0012590	Uncharacterized protein	480	-2.09326	-3.35362	1.26036	2.09326	4.26712	1.59757e-06	3.35362	10.2221	9.35281e-16	-1.26036	-2.39555	0.00462287	703	0.902	2088	0.709	300	0.958
CTHT_0067870	Mitochondrial 40S ribosomal protein S9-like protein	960	-2.26575	-2.50978	0.244027	2.26575	4.80904	1.92867e-07	2.50978	5.69532	2.67279e-09	-0.244027	-1.18429	0.639317	704	0.902	2308	0.678	578	0.919
CTHT_0015940	Putative ribosomal protein	315	-3.28354	-3.485	0.201456	3.28354	9.73744	3.88223e-28	3.485	11.1967	3.3971e-32	-0.201456	-1.14986	0.576591	705	0.901	3465	0.517	584	0.918
CTHT_0049020	Chitin synthase-like protein	2505	-0.86527	0.656253	-1.52152	0.86527	1.82168	0.00163799	-0.656253	-1.57598	0.0146073	1.52152	2.87094	8.5463e-09	706	0.901	989	0.862	1540	0.785
CTHT_0048180	2-oxoglutarate dehydrogenase complex-like protein	1263	-0.523671	-1.45213	0.928458	0.523671	1.43761	0.180532	1.45213	2.73612	3.20595e-05	-0.928458	-1.90324	0.0121088	707	0.901	796	0.889	371	0.948
CTHT_0050640	Uncharacterized protein	1938	-1.57826	0.795888	-2.37415	1.57826	2.9861	1.88627e-05	-0.795888	-1.73615	0.0306541	2.37415	5.18431	3.3293e-11	708	0.901	1540	0.785	2434	0.661
CTHT_0065060	Uncharacterized protein	771	-0.38428	-0.390546	0.00626593	0.38428	1.30521	0.183647	0.390546	1.31089	0.151283	-0.00626593	-1.00435	0.988944	709	0.901	718	0.9	632	0.912
CTHT_0058460	Ribosome-associated molecular chaperone SSB1 (EC 3.6.4.10) (Heat shock protein SSB1) (Hsp70 chaperone Ssb)	1878	-1.82924	-4.67022	2.84098	1.82924	3.55351	6.84717e-06	4.67022	25.4611	7.7778e-34	-2.84098	-7.16505	6.18281e-13	710	0.901	1851	0.742	150	0.979
CTHT_0071970	Uncharacterized protein	1122	-2.07598	-3.09899	1.02301	2.07598	4.2163	0.000187373	3.09899	8.56821	5.08814e-09	-1.02301	-2.03216	0.0789887	711	0.901	1923	0.732	315	0.956
CTHT_0060780	Putative nuclear movement protein	639	-0.903826	-0.827151	-0.0766748	0.903826	1.87102	0.0211153	0.827151	1.77418	0.028698	0.0766748	1.05458	0.876132	712	0.9	1002	0.86	656	0.908
CTHT_0029890	NADH-ubiquinone oxidoreductase-like protein	786	-1.28341	-1.82839	0.544988	1.28341	2.43413	0.0190983	1.82839	3.55142	0.000400607	-0.544988	-1.45901	0.35774	713	0.9	1307	0.818	449	0.937
CTHT_0064750	Uncharacterized protein	1071	-0.846979	2.30289	-3.14986	0.846979	1.79873	0.240671	-2.30289	-4.93444	0.000327538	3.14986	8.87572	1.15154e-06	714	0.9	1134	0.842	3881	0.459
CTHT_0054040	Actin-related protein 2/3 complex subunit	1074	-0.604634	-0.40711	-0.197524	0.604634	1.52059	0.149902	0.40711	1.32603	0.31899	0.197524	1.14673	0.67217	715	0.9	831	0.884	711	0.901
CTHT_0039210	Hydrolase-like protein	2379	0.887807	1.23843	-0.350627	-0.887807	-1.85036	0.00275162	-1.23843	-2.35942	1.10558e-05	0.350627	1.27511	0.274566	716	0.9	338	0.953	775	0.892
CTHT_0068460	Uncharacterized protein	1248	-0.745879	1.37997	-2.12585	0.745879	1.677	0.0123036	-1.37997	-2.60263	7.97678e-07	2.12585	4.3646	3.66015e-14	717	0.9	922	0.871	2064	0.712
CTHT_0024080	Uncharacterized protein	1521	-2.51897	-1.56496	-0.95401	2.51897	5.73174	1.91424e-09	1.56496	2.9587	0.000163543	0.95401	1.93725	0.030965	718	0.9	2569	0.642	1168	0.837
CTHT_0017590	1,3-beta-glucan synthase component-like protein	5781	0.384545	1.48906	-1.10452	-0.384545	-1.30545	0.162488	-1.48906	-2.80707	1.11319e-09	1.10452	2.15027	1.17646e-05	719	0.9	474	0.934	1239	0.827
CTHT_0011390	Uncharacterized protein	1083	-2.64341	-2.75893	0.115515	2.64341	6.24809	6.65324e-14	2.75893	6.76894	1.40202e-15	-0.115515	-1.08336	0.798507	720	0.899	2756	0.616	639	0.911
CTHT_0047870	Putative heme-binding protein	1149	-1.62985	0.345281	-1.97513	1.62985	3.0948	1.91545e-05	-0.345281	-1.2704	0.391091	1.97513	3.93163	1.18667e-07	721	0.899	1561	0.782	1977	0.724
CTHT_0012270	Uncharacterized protein	1845	-0.622018	-1.75339	1.13137	0.622018	1.53903	0.235862	1.75339	3.37149	0.000165251	-1.13137	-2.19066	0.0221204	722	0.899	892	0.875	324	0.955
CTHT_0066810	Uncharacterized protein	384	-1.12013	-3.22175	2.10162	1.12013	2.17367	0.00879037	3.22175	9.32918	4.37007e-16	-2.10162	-4.2919	2.60374e-07	723	0.899	1200	0.833	190	0.973
CTHT_0006000	Uncharacterized protein	318	-2.5345	-3.28506	0.750564	2.5345	5.79375	1.15278e-17	3.28506	9.7477	7.4901e-30	-0.750564	-1.68245	0.0164742	724	0.899	2575	0.641	424	0.941
CTHT_0042260	Uncharacterized protein	1095	-1.23313	0.196354	-1.42948	1.23313	2.35076	0.000881559	-0.196354	-1.1458	0.624419	1.42948	2.69349	9.02397e-05	725	0.899	1302	0.818	1517	0.788
CTHT_0055150	Homoisocitrate dehydrogenase-like protein	1080	-2.4384	-3.71182	1.27341	2.4384	5.42042	1.01124e-05	3.71182	13.1029	2.1151e-12	-1.27341	-2.41733	0.0260027	726	0.899	2488	0.653	291	0.959
CTHT_0067210	ATP-dependent RNA helicase-like protein	1194	-0.946711	-3.44929	2.50258	0.946711	1.92747	0.056166	3.44929	10.923	1.94162e-14	-2.50258	-5.66699	6.11695e-08	727	0.898	1135	0.842	165	0.977
CTHT_0071380	Ribosomal protein L23-like protein	567	-2.88313	-3.3097	0.426567	2.88313	7.37749	6.39333e-14	3.3097	9.91558	1.23659e-18	-0.426567	-1.34403	0.329594	728	0.898	3048	0.575	510	0.929
CTHT_0026910	Putative universal stress protein	1089	-0.803372	2.10957	-2.91294	0.803372	1.74518	0.101073	-2.10957	-4.31562	2.18482e-06	2.91294	7.53152	8.3167e-11	729	0.898	952	0.867	3069	0.572
CTHT_0041060	Putative sequence-specific DNA binding protein	885	-2.02985	-0.524823	-1.50503	2.02985	4.08364	1.11776e-05	0.524823	1.43876	0.275137	1.50503	2.83831	0.00122388	730	0.898	2045	0.715	1669	0.767
CTHT_0058520	Cyclin-dependent kinases regulatory subunit	372	-1.53867	-1.61501	0.0763353	1.53867	2.90527	0.00388563	1.61501	3.06314	0.00161645	-0.0763353	-1.05434	0.911834	731	0.898	1585	0.779	630	0.912
CTHT_0013890	Proteasome subunit alpha type (EC 3.4.25.1)	852	0.00707359	0.0352882	-0.0282147	-0.00707359	-1.00492	0.991234	-0.0352882	-1.02476	0.934097	0.0282147	1.01975	0.955605	732	0.898	584	0.918	662	0.907
CTHT_0010260	Putative proteasome protein	798	-0.135689	-0.416374	0.280684	0.135689	1.09862	0.751375	0.416374	1.33457	0.24723	-0.280684	-1.21477	0.48173	733	0.898	634	0.911	563	0.921
CTHT_0021760	Peptidyl-prolyl cis-trans isomerase (EC 5.2.1.8)	561	-0.162309	0.315741	-0.47805	0.162309	1.11908	0.728496	-0.315741	-1.24465	0.438407	0.47805	1.39286	0.255163	734	0.897	633	0.911	859	0.88
CTHT_0065860	Uncharacterized protein	837	-1.23619	-1.17978	-0.05641	1.23619	2.35576	8.14332e-05	1.17978	2.26542	0.000101001	0.05641	1.03987	0.890478	735	0.897	1289	0.82	676	0.906
CTHT_0033240	Putative ribosomal protein	603	-1.48895	-1.87059	0.381642	1.48895	2.80684	1.11918e-05	1.87059	3.65682	9.21561e-09	-0.381642	-1.30282	0.30977	736	0.897	1456	0.797	514	0.928
CTHT_0043120	Exo-beta-1,3-glucanase-like protein	2103	-0.712673	0.699351	-1.41202	0.712673	1.63884	0.0503916	-0.699351	-1.62377	0.0452457	1.41202	2.6611	4.40799e-05	737	0.897	981	0.863	1542	0.785
CTHT_0049480	Uncharacterized protein	1368	-0.00317632	-0.520689	0.517512	0.00317632	1.0022	0.997889	0.520689	1.43464	0.331485	-0.517512	-1.43148	0.365779	738	0.897	591	0.917	490	0.931
CTHT_0067310	Aminopeptidase (EC 3.4.11.-)	2658	-1.18457	-0.303154	-0.881415	1.18457	2.27296	0.130346	0.303154	1.23384	0.708546	0.881415	1.84218	0.274058	739	0.897	1264	0.824	1079	0.849
CTHT_0070620	Vacuolar protein sorting-associated protein 21-like protein	729	-0.647818	0.450513	-1.09833	0.647818	1.5668	0.111572	-0.450513	-1.36653	0.256087	1.09833	2.14107	0.00473652	740	0.897	921	0.871	1275	0.822
CTHT_0065260	Small nuclear ribonucleoprotein smD3-like protein	345	-1.17174	-1.67973	0.507985	1.17174	2.25283	0.00149828	1.67973	3.20367	1.68524e-06	-0.507985	-1.42206	0.198708	741	0.896	1258	0.824	484	0.932
CTHT_0042290	Uncharacterized protein	2571	-0.476749	1.95671	-2.43346	0.476749	1.3916	0.209973	-1.95671	-3.88176	5.193e-09	2.43346	5.40187	6.21389e-13	742	0.896	806	0.887	2522	0.648
CTHT_0039930	Arginyl-tRNA synthetase-like protein	1920	-1.69551	-2.71725	1.02174	1.69551	3.23892	2.75696e-06	2.71725	6.5762	4.04953e-15	-1.02174	-2.03037	0.00573524	743	0.896	1698	0.763	370	0.948
CTHT_0023740	Uncharacterized protein	270	-2.69532	-4.22641	1.5311	2.69532	6.47696	2.06799e-10	4.22641	18.7188	6.33186e-25	-1.5311	-2.89006	0.000381564	744	0.896	2855	0.602	271	0.962
CTHT_0056950	D-xylose reductase	978	-4.04101	-7.18522	3.14421	4.04101	16.4614	1.96531e-26	7.18522	145.535	1.27997e-83	-3.14421	-8.84099	1.53968e-16	745	0.896	4547	0.366	123	0.983
CTHT_0029120	3-hydroxybutyryl-CoA dehydrogenase-like protein	957	-0.57201	-0.819187	0.247177	0.57201	1.48659	0.343366	0.819187	1.76441	0.13514	-0.247177	-1.18688	0.704382	746	0.896	919	0.872	596	0.917
CTHT_0026640	Uncharacterized protein	477	-1.63463	-2.91739	1.28276	1.63463	3.10509	2.629e-08	2.91739	7.55479	3.96107e-25	-1.28276	-2.43304	1.22807e-05	747	0.896	1673	0.767	319	0.955
CTHT_0032400	Uncharacterized protein	945	-2.40995	0.334024	-2.74397	2.40995	5.31454	1.73442e-12	-0.334024	-1.26052	0.366687	2.74397	6.69911	5.59333e-16	748	0.895	2343	0.673	2802	0.609
CTHT_0027920	Peptidyl-prolyl cis-trans isomerase (PPIase) (EC 5.2.1.8)	624	-0.494678	-0.146477	-0.348202	0.494678	1.40901	0.122731	0.146477	1.10686	0.657018	0.348202	1.27297	0.294126	749	0.895	828	0.884	829	0.884
CTHT_0020800	Mannan endo-1,6-alpha-mannosidase (EC 3.2.1.101)	1425	1.70404	2.41927	-0.715233	-1.70404	-3.25812	2.11819e-10	-2.41927	-5.34902	1.30419e-20	0.715233	1.64175	0.0109431	750	0.895	198	0.972	1044	0.854
CTHT_0047130	Uncharacterized protein	1053	-1.76522	-2.44201	0.676791	1.76522	3.39926	3.20749e-06	2.44201	5.43399	1.93352e-11	-0.676791	-1.59858	0.0927058	751	0.895	1825	0.745	464	0.935
CTHT_0004810	Putative GTP-binding protein	675	0.314188	0.125351	0.188837	-0.314188	-1.24331	0.332822	-0.125351	-1.09077	0.69607	-0.188837	-1.13984	0.577343	752	0.895	504	0.929	607	0.915
CTHT_0051380	Carbon-sulfur lyase-like protein	411	0.492837	-0.5363	1.02914	-0.492837	-1.40721	0.295638	0.5363	1.45025	0.220556	-1.02914	-2.0408	0.0185064	753	0.895	447	0.937	362	0.949
CTHT_0060490	Putative vesicle transport V-snare protein	654	-0.843838	0.850234	-1.69407	0.843838	1.79482	0.00589257	-0.850234	-1.80279	0.00397407	1.69407	3.23569	6.98817e-09	754	0.895	1060	0.852	1796	0.75
CTHT_0024540	Eukaryotic translation initiation factor 5-like protein	1302	1.68974	-0.189477	1.87921	-1.68974	-3.22598	4.46146e-07	0.189477	1.14035	0.606428	-1.87921	-3.67874	1.16136e-08	755	0.895	210	0.97	232	0.967
CTHT_0066850	Putative transcription factor	2145	-0.397365	1.40539	-1.80276	0.397365	1.3171	0.54689	-1.40539	-2.6489	0.0113977	1.80276	3.48887	0.00143825	756	0.894	693	0.903	1812	0.747
CTHT_0057080	NADH-ubiquinone oxidoreductase 49 kDa subunit-like protein	1521	-0.913666	-1.879	0.965333	0.913666	1.88383	0.034853	1.879	3.6782	2.86516e-06	-0.965333	-1.95251	0.0248072	757	0.894	1104	0.846	384	0.946
CTHT_0048300	H/ACA ribonucleoprotein complex subunit	582	-1.67239	-3.00947	1.33708	1.67239	3.18743	0.000150246	3.00947	8.05268	6.75714e-13	-1.33708	-2.52639	0.00256473	758	0.894	1747	0.756	309	0.957
CTHT_0058120	Uncharacterized protein	1785	-0.867494	-0.42812	-0.439374	0.867494	1.82449	0.102676	0.42812	1.34548	0.420111	0.439374	1.35602	0.439232	759	0.894	1088	0.848	871	0.878
CTHT_0026500	Serine palmitoyltransferase 2-like protein	1995	-2.98133	-0.646045	-2.33528	2.98133	7.89712	2.57326e-18	0.646045	1.56487	0.0702521	2.33528	5.0465	9.60512e-12	760	0.894	3192	0.555	2420	0.663
CTHT_0053920	COX assembly mitochondrial protein	243	-2.88726	-2.34021	-0.547054	2.88726	7.39864	9.79463e-09	2.34021	5.06375	2.09326e-06	0.547054	1.4611	0.333303	761	0.894	3227	0.55	977	0.864
CTHT_0051020	Uncharacterized protein	837	-0.155421	3.69779	-3.85321	0.155421	1.11375	0.771149	-3.69779	-12.9761	1.71478e-19	3.85321	14.4521	1.74871e-20	762	0.894	656	0.908	4459	0.379
CTHT_0046150	Putative cis-trans protein	1149	-0.410345	-0.459844	0.0494985	0.410345	1.329	0.316569	0.459844	1.37539	0.225357	-0.0494985	-1.03491	0.920259	763	0.893	793	0.889	663	0.907
CTHT_0020970	P-type ATPase-like protein	3402	-0.162826	2.20279	-2.36561	0.162826	1.11948	0.718232	-2.20279	-4.60368	5.8173e-10	2.36561	5.15372	5.25758e-11	764	0.893	659	0.908	2529	0.647
CTHT_0021740	Ribosomal protein l38-like protein	393	-3.37342	-4.23314	0.859714	3.37342	10.3634	7.39037e-32	4.23314	18.8062	1.88085e-50	-0.859714	-1.81468	0.00438907	765	0.893	3744	0.478	420	0.941
CTHT_0044760	Homocitrate synthase-like protein	1314	1.01633	-1.21971	2.23604	-1.01633	-2.02277	0.00366597	1.21971	2.329	0.000262029	-2.23604	-4.71102	1.95401e-11	766	0.893	326	0.954	189	0.973
CTHT_0018630	Uncharacterized protein	1590	0.227023	3.94804	-3.72101	-0.227023	-1.17042	0.730621	-3.94804	-15.434	1.65325e-14	3.72101	13.1867	1.09966e-12	767	0.893	523	0.927	4430	0.383
CTHT_0047070	Serine hydroxymethyltransferase (EC 2.1.2.1)	1599	-1.60664	-1.59774	-0.0088993	1.60664	3.04541	0.00043753	1.59774	3.02669	0.000295087	0.0088993	1.00619	0.990844	768	0.893	1721	0.76	700	0.902
CTHT_0005230	Uncharacterized protein	2310	-0.40991	2.42536	-2.83527	0.40991	1.3286	0.458907	-2.42536	-5.37162	1.91762e-07	2.83527	7.13675	1.77922e-09	769	0.893	765	0.893	3091	0.569
CTHT_0001100	Uncharacterized protein	1260	-0.285775	1.83789	-2.12367	0.285775	1.21907	0.568314	-1.83789	-3.57487	7.753e-06	2.12367	4.35801	3.59789e-07	770	0.892	764	0.893	2366	0.67
CTHT_0057140	Uncharacterized protein	594	-0.607787	-0.559507	-0.0482795	0.607787	1.52392	0.0790248	0.559507	1.47377	0.0912282	0.0482795	1.03403	0.911034	771	0.892	931	0.87	701	0.902
CTHT_0025830	Eukaryotic translation initiation factor 6 (eIF-6)	741	-2.30991	-2.93345	0.623533	2.30991	4.95854	9.85535e-10	2.93345	7.63934	1.18353e-15	-0.623533	-1.54064	0.128849	772	0.892	2301	0.679	435	0.939
CTHT_0038390	Putative actin cytoskeleton-regulatory complex protein	1203	-1.4794	-0.111489	-1.36791	1.4794	2.78833	4.68807e-05	0.111489	1.08034	0.784063	1.36791	2.58097	0.000151595	773	0.892	1539	0.785	1528	0.787
CTHT_0029670	Rab GDP dissociation inhibitor	1398	-0.736816	-0.677919	-0.0588972	0.736816	1.66649	0.122874	0.677919	1.59983	0.137169	0.0588972	1.04167	0.922924	774	0.892	1001	0.86	693	0.903
CTHT_0039950	Uncharacterized protein	693	0.949488	0.628631	0.320856	-0.949488	-1.93119	0.140532	-0.628631	-1.5461	0.317193	-0.320856	-1.24907	0.653182	775	0.892	341	0.952	540	0.924
CTHT_0022090	Putative small nuclear ribonucleoprotein	1779	-0.622496	0.200694	-0.82319	0.622496	1.53954	0.0174711	-0.200694	-1.14925	0.459519	0.82319	1.76931	0.00127364	776	0.892	965	0.865	1148	0.84
CTHT_0045930	Putative vacuolar transporter chaperone protein	390	0.0904915	1.63952	-1.54903	-0.0904915	-1.06473	0.840682	-1.63952	-3.11563	1.40918e-06	1.54903	2.92621	8.69675e-06	777	0.891	585	0.918	1689	0.764
CTHT_0008620	Uncharacterized protein	948	-0.229747	1.88667	-2.11642	0.229747	1.17263	0.560038	-1.88667	-3.69781	4.51272e-09	2.11642	4.33616	8.13015e-11	778	0.891	703	0.902	2233	0.689
CTHT_0038440	Inositol-1-monophosphatase (EC 3.1.3.25)	912	-0.15923	1.40961	-1.56884	0.15923	1.11669	0.808952	-1.40961	-2.65665	0.00605213	1.56884	2.96666	0.0029594	779	0.891	652	0.909	1663	0.768
CTHT_0040950	Uncharacterized protein	1746	-2.95291	-0.0580704	-2.89483	2.95291	7.74307	7.27913e-10	0.0580704	1.04107	0.917222	2.89483	7.43759	1.15151e-09	780	0.891	3285	0.542	3314	0.538
CTHT_0037760	Uncharacterized protein	1539	0.475875	3.74108	-3.2652	-0.475875	-1.39076	0.346339	-3.74108	-13.3714	2.41959e-18	3.2652	9.61444	7.17842e-14	781	0.891	482	0.933	3789	0.472
CTHT_0021430	Uncharacterized protein	372	-1.14933	-0.0234641	-1.12587	1.14933	2.21811	0.11509	0.0234641	1.0164	0.976679	1.12587	2.18233	0.123571	782	0.891	1304	0.818	1318	0.816
CTHT_0043460	Ribosomal protein L6-like protein	774	-2.21272	-2.39516	0.182432	2.21272	4.63549	5.53009e-09	2.39516	5.26034	8.52411e-11	-0.182432	-1.1348	0.693684	783	0.891	2372	0.669	648	0.909
CTHT_0062230	Uncharacterized protein	1323	-1.38992	-0.356548	-1.03337	1.38992	2.62064	2.69977e-05	0.356548	1.28036	0.302025	1.03337	2.0468	0.00195309	784	0.89	1433	0.8	1251	0.825
CTHT_0052810	Uncharacterized protein	663	-1.07715	-0.440032	-0.637114	1.07715	2.10986	0.00297254	0.440032	1.35663	0.232789	0.637114	1.55521	0.0910615	785	0.89	1290	0.82	1049	0.854
CTHT_0036330	Uncharacterized protein	645	-3.67551	-0.782362	-2.89315	3.67551	12.7773	3.31059e-13	0.782362	1.71994	0.139747	2.89315	7.4289	1.01276e-08	786	0.89	4251	0.408	3320	0.537
CTHT_0001410	37S ribosomal protein S25, mitochondrial	714	-3.06895	-3.81644	0.74749	3.06895	8.39163	1.35685e-23	3.81644	14.0884	9.58901e-37	-0.74749	-1.67887	0.0226635	787	0.89	3420	0.523	454	0.936
CTHT_0045250	Pre-mRNA splicing factor (Srp1)-like protein	645	0.90619	0.632078	0.274111	-0.90619	-1.87409	0.000762199	-0.632078	-1.5498	0.0168117	-0.274111	-1.20925	0.357842	788	0.89	394	0.945	621	0.913
CTHT_0042390	Ribosomal protein S7-like protein	927	-2.40843	-3.02889	0.62046	2.40843	5.30895	2.03407e-19	3.02889	8.16181	6.25223e-31	-0.62046	-1.53737	0.0301228	789	0.89	2594	0.638	499	0.93
CTHT_0069140	Uncharacterized protein	1104	0.877568	1.39831	-0.520746	-0.877568	-1.83728	0.0102598	-1.39831	-2.63593	1.41568e-05	0.520746	1.4347	0.145138	790	0.89	374	0.948	942	0.868
CTHT_0028910	Putative ribosomal protein	990	-2.09014	-2.57479	0.484654	2.09014	4.25789	1.14357e-15	2.57479	5.95786	5.56336e-24	-0.484654	-1.39925	0.0878149	791	0.889	2226	0.69	556	0.922
CTHT_0026770	Uncharacterized protein	1716	1.2236	3.3705	-2.1469	-1.2236	-2.33529	0.00102957	-3.3705	-10.3424	5.40332e-22	2.1469	4.42876	2.2664e-09	792	0.889	293	0.959	2331	0.675
CTHT_0050940	Uncharacterized protein	1314	-0.363162	-0.469409	0.106247	0.363162	1.28624	0.281174	0.469409	1.38454	0.129562	-0.106247	-1.07642	0.777313	793	0.889	799	0.888	665	0.907
CTHT_0004610	Uncharacterized protein	1317	0.0783767	0.228997	-0.15062	-0.0783767	-1.05583	0.862431	-0.228997	-1.17202	0.544992	0.15062	1.11005	0.722768	794	0.889	597	0.917	749	0.895
CTHT_0015700	Uncharacterized protein	1197	-0.903608	-0.159019	-0.744589	0.903608	1.87074	0.0772791	0.159019	1.11653	0.768345	0.744589	1.6755	0.152247	795	0.889	1165	0.837	1138	0.841
CTHT_0063100	Methionine aminopeptidase 2 (MAP 2) (MetAP 2) (EC 3.4.11.18) (Peptidase M)	1335	-0.451131	-1.90876	1.45763	0.451131	1.36711	0.407659	1.90876	3.75487	3.90472e-05	-1.45763	-2.74657	0.00263159	796	0.889	859	0.88	292	0.959
CTHT_0068700	Uncharacterized protein	1200	-1.50388	0.650707	-2.15459	1.50388	2.83604	1.21985e-09	-0.650707	-1.56994	0.00906612	2.15459	4.45241	8.08949e-19	797	0.889	1566	0.782	2306	0.679
CTHT_0059470	Ubiquitin-like protein	609	-1.02312	-1.52709	0.503969	1.02312	2.03232	0.00712845	1.52709	2.88205	2.11519e-05	-0.503969	-1.41811	0.21266	798	0.889	1221	0.83	524	0.927
CTHT_0007330	Uncharacterized protein	873	-0.169756	1.13957	-1.30932	0.169756	1.12487	0.630691	-1.13957	-2.20315	6.98777e-05	1.30932	2.47825	7.21236e-06	799	0.888	759	0.894	1581	0.779
CTHT_0053080	MICOS complex subunit	795	-1.22683	-1.39369	0.166861	1.22683	2.34052	0.00161308	1.39369	2.6275	0.000187756	-0.166861	-1.12261	0.719741	800	0.888	1408	0.804	666	0.907
CTHT_0054890	Acetyl-CoA acetyltransferase-like protein	1197	-0.931418	-1.30558	0.374165	0.931418	1.90715	0.153532	1.30558	2.47184	0.0309297	-0.374165	-1.29609	0.599864	801	0.888	1176	0.836	559	0.922
CTHT_0059600	Uncharacterized protein	2355	-0.581419	0.25457	-0.835989	0.581419	1.49632	0.015411	-0.25457	-1.19298	0.294737	0.835989	1.78508	0.000332799	802	0.888	970	0.865	1194	0.833
CTHT_0013270	Putative ubiquitin carrier protein	462	-0.539432	-0.233359	-0.306073	0.539432	1.4534	0.299541	0.233359	1.17557	0.649159	0.306073	1.23634	0.575888	803	0.888	940	0.869	879	0.877
CTHT_0059460	Uncharacterized protein	2700	0.270073	1.84999	-1.57991	-0.270073	-1.20587	0.47964	-1.84999	-3.60497	6.75663e-09	1.57991	2.98952	1.37628e-06	804	0.888	573	0.92	1823	0.746
CTHT_0030560	Eukaryotic translation initiation factor 3 subunit J (eIF3j) (Eukaryotic translation initiation factor 3 30 kDa subunit homolog) (eIF-3 30 kDa subunit homolog)	840	-0.904051	-1.70729	0.80324	0.904051	1.87131	0.0143214	1.70729	3.26547	7.59936e-07	-0.80324	-1.74502	0.0304397	805	0.888	1152	0.839	440	0.938
CTHT_0019220	Trehalose-6-phosphate synthase (EC 2.4.1.15) (UDP-glucose-glucosephosphate glucosyltransferase)	1641	-1.6953	-2.41671	0.721411	1.6953	3.23844	0.00106612	2.41671	5.33952	9.81457e-07	-0.721411	-1.64879	0.194752	806	0.887	1905	0.734	478	0.933
CTHT_0067400	Cu/Zn superoxide dismutase-like protein	873	-0.703916	0.0482381	-0.752154	0.703916	1.62892	0.0655135	-0.0482381	-1.034	0.907557	0.752154	1.68431	0.0471319	807	0.887	1039	0.855	1139	0.841
CTHT_0033430	N-acetyltransferase-like protein	879	1.78006	4.74919	-2.96913	-1.78006	-3.4344	0.0268107	-4.74919	-26.8935	1.61312e-10	2.96913	7.83062	0.00012163	808	0.887	182	0.974	4138	0.423
CTHT_0036250	Uncharacterized protein	522	-1.52737	-0.746899	-0.780467	1.52737	2.88259	0.00126976	0.746899	1.67818	0.116575	0.780467	1.71769	0.117531	809	0.887	1664	0.768	1145	0.84
CTHT_0019990	Gamma-butyrobetaine hydroxylase-like protein	1854	0.257843	1.51536	-1.25751	-0.257843	-1.19569	0.580439	-1.51536	-2.85869	7.46307e-05	1.25751	2.39083	0.00155617	810	0.887	546	0.924	1492	0.792
CTHT_0066970	Uncharacterized protein	1392	-0.888108	0.963133	-1.85124	0.888108	1.85075	0.0205813	-0.963133	-1.94954	0.00862538	1.85124	3.6081	3.75019e-07	811	0.887	1189	0.834	2084	0.709
CTHT_0063480	Uncharacterized protein	2496	-0.97407	1.61909	-2.59316	0.97407	1.96437	0.0366353	-1.61909	-3.0718	0.000200195	2.59316	6.03417	2.69876e-09	812	0.887	1306	0.818	3178	0.557
CTHT_0067450	Uncharacterized protein	264	-0.617107	0.512525	-1.12963	0.617107	1.5338	0.0931446	-0.512525	-1.42654	0.14855	1.12963	2.18803	0.00122517	813	0.886	982	0.863	1387	0.806
CTHT_0035090	Putative heme binding protein	516	-1.20973	-0.359397	-0.850337	1.20973	2.31295	0.00249788	0.359397	1.28289	0.386876	0.850337	1.80292	0.0375599	814	0.886	1371	0.809	1183	0.835
CTHT_0013510	Uncharacterized protein	372	-0.967852	-1.94077	0.972914	0.967852	1.95593	0.0272532	1.94077	3.83909	1.92343e-06	-0.972914	-1.9628	0.0260003	815	0.886	1287	0.82	425	0.94
CTHT_0028430	Glycogen [starch] synthase (EC 2.4.1.11)	2118	-1.55582	-0.449108	-1.10671	1.55582	2.94	0.000535124	0.449108	1.3652	0.337182	1.10671	2.15354	0.0158467	816	0.886	1771	0.753	1439	0.799
CTHT_0037450	Uncharacterized protein	2496	-0.901664	1.88952	-2.79119	0.901664	1.86822	0.096699	-1.88952	-3.70513	0.000146422	2.79119	6.922	2.34595e-08	817	0.886	1139	0.841	3266	0.545
CTHT_0041160	Uncharacterized protein	1689	2.92651	3.15657	-0.230059	-2.92651	-7.60271	7.92231e-09	-3.15657	-8.91708	1.54339e-10	0.230059	1.17288	0.712185	818	0.886	70	0.99	949	0.867
CTHT_0040370	Uncharacterized protein	897	0.469388	0.917111	-0.447723	-0.469388	-1.38452	0.0907568	-0.917111	-1.88833	0.00032201	0.447723	1.36389	0.107844	819	0.886	516	0.928	993	0.861
CTHT_0035120	Glucose-6-phosphate isomerase (EC 5.3.1.9)	1689	-1.9751	-3.03129	1.05619	1.9751	3.93156	0.000354283	3.03129	8.1754	8.86046e-09	-1.05619	-2.07943	0.0670643	820	0.885	2246	0.687	388	0.946
CTHT_0007480	Protein SEY1 (EC 3.6.5.-)	2580	-0.541531	1.4677	-2.00923	0.541531	1.45552	0.0674888	-1.4677	-2.7658	5.76522e-08	2.00923	4.02566	1.63024e-13	821	0.885	935	0.869	2221	0.69
CTHT_0042380	Putative universal stress protein	2235	-0.383621	1.5818	-1.96542	0.383621	1.30461	0.364587	-1.5818	-2.99343	1.34321e-05	1.96542	3.90527	8.94536e-08	822	0.885	847	0.882	2205	0.693
CTHT_0020930	Cytochrome c heme lyase (EC 4.4.1.17)	1149	0.104302	-0.0614068	0.165709	-0.104302	-1.07497	0.786008	0.0614068	1.04348	0.859476	-0.165709	-1.12172	0.649123	823	0.885	640	0.911	690	0.904
CTHT_0006540	Ribosomal protein S15-like protein	936	-2.30129	-2.87482	0.573537	2.30129	4.92897	6.04103e-14	2.87482	7.33513	6.66489e-22	-0.573537	-1.48817	0.0842425	824	0.885	2577	0.641	550	0.923
CTHT_0012850	Uncharacterized protein	678	-0.325884	-0.103096	-0.222788	0.325884	1.25343	0.435236	0.103096	1.07408	0.801673	0.222788	1.16699	0.605074	825	0.885	864	0.879	854	0.881
CTHT_0028220	Uncharacterized protein	714	-1.69424	-0.829161	-0.865074	1.69424	3.23605	1.35923e-06	0.829161	1.77665	0.0179925	0.865074	1.82143	0.0172228	826	0.885	1755	0.755	1164	0.838
CTHT_0042060	Uncharacterized protein	552	-1.40219	-1.82366	0.42147	1.40219	2.64302	0.000832193	1.82366	3.53978	5.42886e-06	-0.42147	-1.33929	0.364394	827	0.884	1702	0.763	640	0.911
CTHT_0031250	Uncharacterized protein	945	-0.488622	0.812939	-1.30156	0.488622	1.4031	0.116462	-0.812939	-1.75679	0.00469279	1.30156	2.46495	6.42099e-06	828	0.884	930	0.87	1561	0.782
CTHT_0072320	Uncharacterized protein	1251	-0.451853	0.667675	-1.11953	0.451853	1.3678	0.132444	-0.667675	-1.58851	0.0164744	1.11953	2.17276	5.89788e-05	829	0.884	903	0.874	1410	0.803
CTHT_0035850	Uncharacterized protein	1062	1.918	2.87974	-0.961737	-1.918	-3.77899	0.000825391	-2.87974	-7.36015	1.35506e-07	0.961737	1.94765	0.111527	830	0.884	190	0.973	1464	0.796
CTHT_0037010	Uncharacterized protein	1053	-2.12989	-2.84622	0.716333	2.12989	4.37684	0.0105121	2.84622	7.19115	0.000311627	-0.716333	-1.643	0.436172	831	0.884	2622	0.635	432	0.939
CTHT_0034590	Proteolipid subunit-like protein	606	-1.71365	-0.686092	-1.02756	1.71365	3.27989	4.67108e-07	0.686092	1.60892	0.0462435	1.02756	2.03857	0.00308173	832	0.884	1847	0.742	1348	0.812
CTHT_0031280	Uncharacterized protein	576	-2.44274	-2.52991	0.0871689	2.44274	5.43672	1.52396e-15	2.52991	5.77534	3.70514e-17	-0.0871689	-1.06228	0.825959	833	0.884	2786	0.612	717	0.9
CTHT_0073990	Uncharacterized protein	1248	1.99559	2.76707	-0.771476	-1.99559	-3.98779	6.24944e-09	-2.76707	-6.80722	7.92096e-17	0.771476	1.70701	0.0331585	834	0.883	155	0.978	1172	0.836
CTHT_0034640	Serine/threonine-protein phosphatase (EC 3.1.3.16)	990	0.154943	0.693312	-0.538369	-0.154943	-1.11338	0.63998	-0.693312	-1.61699	0.0111017	0.538369	1.45233	0.0632405	835	0.883	607	0.915	1013	0.859
CTHT_0064110	Proteasome subunit alpha type (EC 3.4.25.1)	756	0.311718	0.0912394	0.220479	-0.311718	-1.24119	0.312109	-0.0912394	-1.06528	0.767157	-0.220479	-1.16512	0.488174	836	0.883	568	0.921	655	0.908
CTHT_0061710	ATPase GET3 (EC 3.6.-.-) (Arsenical pump-driving ATPase) (Arsenite-stimulated ATPase) (Golgi to ER traffic protein 3) (Guided entry of tail-anchored proteins 3)	1020	0.553959	0.329743	0.224216	-0.553959	-1.46811	0.0477615	-0.329743	-1.25679	0.234008	-0.224216	-1.16814	0.463712	837	0.883	493	0.931	672	0.906
CTHT_0038060	Uncharacterized protein	1383	-2.76837	-3.49449	0.726124	2.76837	6.81337	1.88728e-12	3.49449	11.2706	6.9887e-20	-0.726124	-1.65419	0.0883954	838	0.883	3256	0.546	501	0.93
CTHT_0008090	V-type proton ATPase proteolipid subunit	507	-0.441008	0.57353	-1.01454	0.441008	1.35755	0.206522	-0.57353	-1.48816	0.0764192	1.01454	2.02026	0.00169664	839	0.883	902	0.874	1337	0.813
CTHT_0027330	Reductase-like protein	1887	-0.22536	0.456611	-0.681971	0.22536	1.16907	0.620825	-0.456611	-1.37231	0.247901	0.681971	1.60433	0.0910615	840	0.883	869	0.879	1213	0.831
CTHT_0013610	Aspartic-type endopeptidase-like protein	1413	0.454456	2.83236	-2.3779	-0.454456	-1.37027	0.300945	-2.83236	-7.12236	5.6289e-14	2.3779	5.19779	6.13913e-10	841	0.883	509	0.929	2711	0.622
CTHT_0022710	Putative L-ascorbic acid binding protein	1938	-0.289334	2.65174	-2.94107	0.289334	1.22208	0.580633	-2.65174	-6.28425	4.16529e-10	2.94107	7.67982	7.70161e-12	842	0.882	816	0.886	3556	0.504
CTHT_0035480	Nucleoporin POM33 (Nuclear pore protein POM33) (Pore membrane protein of 33 kDa)	864	-1.09681	-0.975541	-0.121267	1.09681	2.13881	6.89305e-07	0.975541	1.96638	5.68424e-06	0.121267	1.08769	0.646297	843	0.882	1348	0.812	823	0.885
CTHT_0027550	Uncharacterized protein	336	0.125819	-1.69057	1.81639	-0.125819	-1.09113	0.819184	1.69057	3.22785	5.78748e-05	-1.81639	-3.52199	2.37693e-05	844	0.882	679	0.905	280	0.961
CTHT_0004450	Uncharacterized protein	2130	-2.16463	0.950776	-3.11541	2.16463	4.48353	2.84439e-11	-0.950776	-1.93291	0.00372762	3.11541	8.66626	2.65735e-22	845	0.882	2403	0.665	3676	0.488
CTHT_0028200	Putative vacuolar protein sorting-associated protein	390	-0.303833	0.992413	-1.29625	0.303833	1.23442	0.356248	-0.992413	-1.98951	0.000524341	1.29625	2.45589	7.6432e-06	846	0.882	849	0.881	1603	0.776
CTHT_0014450	Uncharacterized protein	807	-0.779898	2.73079	-3.51068	0.779898	1.71701	0.0661221	-2.73079	-6.63818	1.58254e-12	3.51068	11.3978	2.12355e-19	847	0.882	1117	0.844	4257	0.407
CTHT_0005720	Diadenosine and diphosphoinositol polyphosphate phosphohydrolase-like protein	549	-1.66081	-0.262517	-1.39829	1.66081	3.16194	1.81234e-05	0.262517	1.19957	0.529178	1.39829	2.6359	0.000300527	848	0.882	1824	0.746	1656	0.769
CTHT_0071920	Uncharacterized protein	1674	-1.16602	0.154033	-1.32005	1.16602	2.24392	0.00872515	-0.154033	-1.11268	0.748761	1.32005	2.49675	0.00261581	849	0.881	1494	0.792	1772	0.753
CTHT_0044870	Uncharacterized protein	279	-1.05852	-0.583928	-0.474596	1.05852	2.0828	0.00172334	0.583928	1.49892	0.0827413	0.474596	1.38953	0.188632	850	0.881	1365	0.81	1021	0.857
CTHT_0027270	Uncharacterized protein	507	-0.361433	1.18965	-1.55108	0.361433	1.2847	0.331674	-1.18965	-2.28097	0.000237517	1.55108	2.93037	2.19525e-06	851	0.881	855	0.881	1810	0.748
CTHT_0005100	Uncharacterized protein	390	0.059375	2.28072	-2.22135	-0.059375	-1.04201	0.935361	-2.28072	-4.85921	1.86214e-05	2.22135	4.66329	4.84603e-05	852	0.881	665	0.907	2659	0.629
CTHT_0013300	Uncharacterized protein	1044	-0.135961	-0.497844	0.361883	0.135961	1.09882	0.844469	0.497844	1.4121	0.383236	-0.361883	-1.2851	0.567239	853	0.881	762	0.894	617	0.914
CTHT_0010520	Hydrolase-like protein	1572	0.81604	1.79544	-0.979399	-0.81604	-1.76057	0.00652302	-1.79544	-3.47121	1.59453e-10	0.979399	1.97164	0.000888554	854	0.881	456	0.936	1428	0.801
CTHT_0011540	Uncharacterized protein	2880	-0.885196	0.165428	-1.05062	0.885196	1.84702	0.00145253	-0.165428	-1.1215	0.577433	1.05062	2.07143	0.000119587	855	0.881	1250	0.826	1435	0.8
CTHT_0041870	Uncharacterized protein	1173	-1.25812	-1.18173	-0.0763899	1.25812	2.39184	0.00164802	1.18173	2.26849	0.00223645	0.0763899	1.05438	0.881385	856	0.88	1537	0.786	801	0.888
CTHT_0069570	Uncharacterized protein	1431	-0.368085	-0.0730522	-0.295033	0.368085	1.29064	0.136283	0.0730522	1.05194	0.777195	0.295033	1.22691	0.242068	857	0.88	895	0.875	917	0.872
CTHT_0016330	Uncharacterized protein	465	0.164779	1.71352	-1.54874	-0.164779	-1.12099	0.631301	-1.71352	-3.2796	5.06407e-10	1.54874	2.92562	3.62872e-08	858	0.88	626	0.912	1828	0.745
CTHT_0072590	Uncharacterized protein	1314	-2.25708	-2.07087	-0.186215	2.25708	4.78024	2.36714e-08	2.07087	4.2014	1.51268e-07	0.186215	1.13777	0.707149	859	0.88	2702	0.623	902	0.874
CTHT_0056860	Ubiquitin carboxyl-terminal hydrolase-like protein	2781	-1.16344	1.95166	-3.1151	1.16344	2.23991	0.000809215	-1.95166	-3.8682	3.41746e-09	3.1151	8.66441	5.27791e-21	860	0.88	1407	0.804	3683	0.487
CTHT_0050450	Uncharacterized protein	3510	0.35746	3.06653	-2.70907	-0.35746	-1.28117	0.415179	-3.06653	-8.37758	6.10375e-17	2.70907	6.53902	3.94301e-13	861	0.88	565	0.921	3236	0.549
CTHT_0008030	Uncharacterized protein	657	-1.02134	0.489743	-1.51108	1.02134	2.0298	0.00510569	-0.489743	-1.4042	0.181686	1.51108	2.85023	1.93093e-05	862	0.88	1276	0.822	1744	0.757
CTHT_0059780	Proteasome subunit beta type (EC 3.4.25.1)	852	-0.62129	-0.552814	-0.0684761	0.62129	1.53825	0.0374892	0.552814	1.46694	0.0549012	0.0684761	1.04861	0.852183	863	0.879	1063	0.852	817	0.886
CTHT_0011560	Uncharacterized protein	588	-0.406732	0.533243	-0.939975	0.406732	1.32568	0.457608	-0.533243	-1.44718	0.28436	0.939975	1.91849	0.0611141	864	0.879	945	0.868	1394	0.806
CTHT_0037560	Uncharacterized protein	543	0.0033994	1.19674	-1.19335	-0.0033994	-1.00236	0.996396	-1.19674	-2.29222	0.000488809	1.19335	2.28682	0.000732159	865	0.879	738	0.897	1636	0.772
CTHT_0052320	Uncharacterized protein	957	-1.55511	-2.52011	0.965004	1.55511	2.93856	0.000578383	2.52011	5.73627	4.52243e-09	-0.965004	-1.95207	0.0381656	866	0.879	1848	0.742	441	0.938
CTHT_0015900	Uncharacterized protein	960	-0.671951	0.0870427	-0.758994	0.671951	1.59323	0.00809257	-0.0870427	-1.06219	0.75141	0.758994	1.69231	0.00242216	867	0.879	1113	0.845	1219	0.83
CTHT_0024020	Adenylosuccinate lyase (ASL) (EC 4.3.2.2) (Adenylosuccinase)	1449	-0.997382	-1.76472	0.767338	0.997382	1.99637	0.163247	1.76472	3.39808	0.00688296	-0.767338	-1.70213	0.294734	868	0.879	1428	0.801	494	0.931
CTHT_0053030	Uncharacterized protein	1653	-0.300381	-0.429995	0.129614	0.300381	1.23147	0.557806	0.429995	1.34723	0.346947	-0.129614	-1.094	0.812466	869	0.879	811	0.887	683	0.905
CTHT_0069850	Proteasome subunit alpha type (EC 3.4.25.1)	810	-0.304155	-0.521247	0.217092	0.304155	1.2347	0.39388	0.521247	1.4352	0.102477	-0.217092	-1.16239	0.55368	870	0.878	877	0.878	685	0.904
CTHT_0052210	Uncharacterized protein	525	-3.00144	-3.24591	0.244469	3.00144	8.00801	4.70503e-16	3.24591	9.48674	3.14555e-19	-0.244469	-1.18466	0.582521	871	0.878	3624	0.495	696	0.903
CTHT_0059370	Uncharacterized protein	1587	-0.759558	1.12203	-1.88159	0.759558	1.69297	0.0669804	-1.12203	-2.17653	0.00375489	1.88159	3.6848	1.19999e-06	872	0.878	1206	0.832	2277	0.683
CTHT_0068240	Uncharacterized protein	1776	0.627058	0.868697	-0.241639	-0.627058	-1.54441	0.0784438	-0.868697	-1.82601	0.00906719	0.241639	1.18233	0.537511	873	0.878	505	0.929	970	0.865
CTHT_0058880	Uncharacterized protein	900	-0.734609	0.898344	-1.63295	0.734609	1.66395	0.0768978	-0.898344	-1.86392	0.0215321	1.63295	3.10147	2.78757e-05	874	0.878	1133	0.842	1971	0.725
CTHT_0052550	Putative lipid transfer protein	381	1.06315	0.215226	0.847929	-1.06315	-2.0895	0.00346235	-0.215226	-1.16089	0.577433	-0.847929	-1.79991	0.021474	875	0.878	392	0.945	458	0.936
CTHT_0005460	Uncharacterized protein	912	0.33639	1.65396	-1.31757	-0.33639	-1.26259	0.784129	-1.65396	-3.14695	0.0957429	1.31757	2.49245	0.216761	876	0.878	603	0.916	2000	0.721
CTHT_0029600	Proteasome endopeptidase complex (EC 3.4.25.1)	786	-0.270537	-0.480661	0.210124	0.270537	1.20626	0.366691	0.480661	1.39538	0.0733294	-0.210124	-1.15679	0.492726	877	0.878	880	0.877	695	0.903
CTHT_0011340	Uncharacterized protein	2277	0.250864	1.32174	-1.07088	-0.250864	-1.18992	0.711458	-1.32174	-2.49967	0.0166377	1.07088	2.10071	0.0668879	878	0.877	574	0.92	1368	0.809
CTHT_0031420	Uncharacterized protein	1146	0.0108701	0.188913	-0.178043	-0.0108701	-1.00756	0.982858	-0.188913	-1.1399	0.604101	0.178043	1.13135	0.654689	879	0.877	711	0.901	865	0.879
CTHT_0047840	Uncharacterized protein	1491	-0.847811	0.158279	-1.00609	0.847811	1.79977	0.132775	-0.158279	-1.11596	0.788698	1.00609	2.00846	0.0692188	880	0.877	1340	0.813	1530	0.787
CTHT_0046550	Uncharacterized protein	822	-0.53533	0.623193	-1.15852	0.53533	1.44927	0.113075	-0.623193	-1.54028	0.0505584	1.15852	2.23229	0.000259395	881	0.877	1022	0.857	1535	0.786
CTHT_0062080	Putative nucleotide exchange factor	759	1.45726	1.42558	0.0316773	-1.45726	-2.74586	0.000101037	-1.42558	-2.68623	8.25161e-05	-0.0316773	-1.0222	0.950326	882	0.877	297	0.958	774	0.892
CTHT_0054470	26S protease regulatory subunit 7-like protein	1308	-0.270248	-0.422545	0.152298	0.270248	1.20602	0.391257	0.422545	1.34029	0.13613	-0.152298	-1.11134	0.644973	883	0.877	882	0.877	719	0.9
CTHT_0030000	Mitochondrial fission 1 protein	462	-0.134886	0.0187314	-0.153617	0.134886	1.09801	0.798916	-0.0187314	-1.01307	0.970139	0.153617	1.11236	0.766407	884	0.877	790	0.89	893	0.875
CTHT_0068400	Dihydroxyacid dehydratase-like protein	1818	-0.429892	-1.89268	1.46279	0.429892	1.34713	0.394397	1.89268	3.71324	1.09936e-05	-1.46279	-2.75641	0.00108557	885	0.876	984	0.863	346	0.951
CTHT_0070650	Transferase-like protein	1431	-2.43581	-0.787947	-1.64786	2.43581	5.41067	3.16469e-18	0.787947	1.72662	0.0057926	1.64786	3.13369	5.00757e-09	886	0.876	2884	0.598	2027	0.717
CTHT_0030680	Peptidylprolyl isomerase (EC 5.2.1.8)	3546	-0.457947	-0.342511	-0.115436	0.457947	1.37359	0.21099	0.342511	1.26796	0.331485	0.115436	1.0833	0.781321	887	0.876	992	0.861	869	0.879
CTHT_0002530	Mitochondrial 60S ribosomal protein L9-like protein	1254	-2.56489	-3.27094	0.706049	2.56489	5.91709	1.5773e-18	3.27094	9.65272	2.48424e-30	-0.706049	-1.63133	0.0233927	888	0.876	3121	0.565	564	0.921
CTHT_0000850	Uncharacterized protein	480	-1.04336	-0.346922	-0.69644	1.04336	2.06103	0.0399734	0.346922	1.27184	0.508203	0.69644	1.6205	0.188281	889	0.876	1449	0.798	1245	0.826
CTHT_0073050	Putative ER to golgi transport protein	1716	-1.71882	-1.61083	-0.107992	1.71882	3.29167	2.69773e-06	1.61083	3.05427	5.81011e-06	0.107992	1.07773	0.815023	890	0.876	2091	0.708	863	0.879
CTHT_0056870	Uncharacterized protein	447	-0.799412	-0.916951	0.117539	0.799412	1.74039	0.0494447	0.916951	1.88812	0.0176217	-0.117539	-1.08488	0.809443	891	0.876	1242	0.827	731	0.898
CTHT_0060440	Saccharopine dehydrogenase [NAD(+), L-lysine-forming] (SDH) (EC 1.5.1.7) (Lysine--2-oxoglutarate reductase)	1179	-0.365398	-2.06905	1.70365	0.365398	1.28824	0.473223	2.06905	4.19611	1.35975e-06	-1.70365	-3.25725	0.000116901	892	0.875	987	0.862	302	0.958
CTHT_0071020	Uncharacterized protein	1161	-0.956981	2.52034	-3.47732	0.956981	1.94124	0.0797763	-2.52034	-5.73717	4.22969e-07	3.47732	11.1372	4.09503e-12	893	0.875	1240	0.827	4345	0.395
CTHT_0033640	Isocitrate dehydrogenase [NAD] subunit, mitochondrial	1149	-0.88334	-2.84645	1.96311	0.88334	1.84464	0.0485206	2.84645	7.19228	3.5087e-12	-1.96311	-3.89901	3.32791e-06	894	0.875	1333	0.814	261	0.963
CTHT_0023640	Uncharacterized protein	285	-2.43835	-3.41199	0.973639	2.43835	5.4202	1.47235e-13	3.41199	10.6441	2.03237e-26	-0.973639	-1.96379	0.00435202	895	0.875	2929	0.592	465	0.935
CTHT_0012750	Uncharacterized protein	2148	-0.21721	1.7486	-1.96581	0.21721	1.16248	0.588468	-1.7486	-3.36031	8.01395e-08	1.96581	3.90631	2.56374e-09	896	0.875	819	0.886	2341	0.674
CTHT_0063840	Uncharacterized protein	2004	0.00421424	2.64893	-2.64472	-0.00421424	-1.00293	0.9969	-2.64893	-6.27202	1.2309e-08	2.64472	6.25373	2.25107e-08	897	0.875	750	0.895	3477	0.515
CTHT_0053040	Putative 1-aminocyclopropane-1-carboxylate protein	1065	-2.1427	-0.782568	-1.36013	2.1427	4.41587	2.09144e-05	0.782568	1.72019	0.126587	1.36013	2.56708	0.00811682	898	0.875	2705	0.623	1936	0.73
CTHT_0040620	3-methyl-2-oxobutanoate hydroxymethyltransferase (EC 2.1.2.11)	795	-0.651113	1.41517	-2.06628	0.651113	1.57038	0.210456	-1.41517	-2.66691	0.00252227	2.06628	4.18806	1.19714e-05	899	0.874	1038	0.855	2428	0.662
CTHT_0052430	Uncharacterized protein	576	-1.92471	-1.50636	-0.418346	1.92471	3.7966	2.63833e-06	1.50636	2.84093	0.000167416	0.418346	1.33639	0.363503	900	0.874	2208	0.692	1006	0.86
CTHT_0060950	Uncharacterized protein	1677	1.60576	1.88634	-0.280578	-1.60576	-3.04356	0.000833498	-1.88634	-3.69696	4.26388e-05	0.280578	1.21468	0.616799	901	0.874	288	0.96	1023	0.857
CTHT_0072180	Uncharacterized protein	936	-2.1658	-2.45518	0.289379	2.1658	4.48716	3.90776e-08	2.45518	5.48383	1.30705e-10	-0.289379	-1.22211	0.532017	902	0.874	2653	0.63	707	0.901
CTHT_0027580	Uncharacterized protein	1644	-0.909246	-1.93758	1.02833	0.909246	1.87806	0.052925	1.93758	3.83062	7.85789e-06	-1.02833	-2.03966	0.0267781	903	0.874	1430	0.801	474	0.934
CTHT_0036710	Uncharacterized protein	408	0.558601	0.949384	-0.390782	-0.558601	-1.47284	0.127728	-0.949384	-1.93105	0.00489644	0.390782	1.3111	0.303822	904	0.874	533	0.925	1052	0.853
CTHT_0037910	Uncharacterized protein	1521	-0.325504	1.92874	-2.25425	0.325504	1.2531	0.365571	-1.92874	-3.80723	3.00963e-10	2.25425	4.77085	3.36316e-13	905	0.874	911	0.873	2734	0.619
CTHT_0045270	Uncharacterized protein	1956	-0.754651	-0.703245	-0.0514058	0.754651	1.68722	0.00545661	0.703245	1.62816	0.00728954	0.0514058	1.03627	0.881385	906	0.873	1229	0.828	870	0.878
CTHT_0032330	Putative sequence-specific DNA binding protein	3651	2.19308	2.19946	-0.00638481	-2.19308	-4.5728	7.55946e-12	-2.19946	-4.59308	2.35935e-12	0.00638481	1.00444	0.990877	907	0.873	160	0.977	848	0.882
CTHT_0028580	Putative farnesyl pyrophosphate protein	1044	-1.92141	-2.66376	0.742355	1.92141	3.78792	0.00126343	2.66376	6.33683	2.72213e-06	-0.742355	-1.6729	0.249584	908	0.873	2424	0.662	518	0.928
CTHT_0074590	Uncharacterized protein	1533	-0.318592	1.39856	-1.71716	0.318592	1.24711	0.452932	-1.39856	-2.63639	0.000104994	1.71716	3.28788	2.68932e-06	909	0.873	910	0.873	2102	0.707
CTHT_0045530	V-type proton ATPase subunit G	342	-0.964476	-1.09326	0.12878	0.964476	1.95136	0.000804221	1.09326	2.13355	7.5348e-05	-0.12878	-1.09337	0.707906	910	0.873	1352	0.811	750	0.895
CTHT_0031270	Putative GTP binding protein	606	-1.6496	-0.678757	-0.970843	1.6496	3.13746	2.18633e-06	0.678757	1.60076	0.0537891	0.970843	1.95999	0.00647752	911	0.873	2062	0.712	1442	0.799
CTHT_0046540	Putative mitochondrial outer membrane beta-barrel protein	1533	-2.45027	-2.4535	0.00322586	2.45027	5.46519	2.75963e-10	2.4535	5.47743	9.81723e-11	-0.00322586	-1.00224	0.997857	912	0.873	3030	0.578	846	0.882
CTHT_0016020	Putative calcineurin-binding protein	870	0.00345601	1.46644	-1.46299	-0.00345601	-1.0024	0.996993	-1.46644	-2.7634	0.000273977	1.46299	2.75679	0.000415688	913	0.872	710	0.901	1761	0.754
CTHT_0012610	Phosphopantothenate-cysteine ligase-like protein	1185	-1.28974	-0.303889	-0.985854	1.28974	2.44485	0.00753447	0.303889	1.23447	0.550128	0.985854	1.98049	0.0446897	914	0.872	1668	0.767	1486	0.793
CTHT_0026570	Putative vacuolar-protein sorting-associated protein	675	-0.138747	0.714453	-0.853199	0.138747	1.10095	0.682378	-0.714453	-1.64086	0.0100793	0.853199	1.8065	0.00268933	915	0.872	843	0.882	1376	0.808
CTHT_0047860	Uncharacterized protein	2562	-0.445059	2.25566	-2.70072	0.445059	1.36137	0.361879	-2.25566	-4.77554	6.46216e-08	2.70072	6.50127	1.49982e-10	916	0.872	1033	0.856	3469	0.517
CTHT_0050220	Oxidoreductase-like protein	2652	-1.47687	-1.09709	-0.379779	1.47687	2.78344	9.84778e-08	1.09709	2.13922	5.33255e-05	0.379779	1.30114	0.213132	917	0.872	1776	0.752	1029	0.856
CTHT_0034780	26S proteasome regulatory subunit-like protein	1371	0.0889143	-0.300993	0.389907	-0.0889143	-1.06357	0.787663	0.300993	1.23199	0.269899	-0.389907	-1.31031	0.169576	918	0.872	723	0.899	668	0.907
CTHT_0055580	26S proteasome regulatory subunit rpn11-like protein	1014	-0.659348	-0.686351	0.0270036	0.659348	1.57937	0.00921123	0.686351	1.60921	0.00469437	-0.0270036	-1.01889	0.935406	919	0.872	1162	0.838	830	0.884
CTHT_0052070	Putative heme binding protein	375	-0.466792	-0.961827	0.495036	0.466792	1.38203	0.264009	0.961827	1.94778	0.0101609	-0.495036	-1.40936	0.231187	920	0.872	1034	0.856	612	0.914
CTHT_0056440	Uncharacterized protein	741	-2.73521	-3.44039	0.705181	2.73521	6.65854	1.37229e-13	3.44039	10.8558	1.33318e-21	-0.705181	-1.63035	0.0772885	921	0.871	3445	0.52	574	0.92
CTHT_0005300	Uncharacterized protein	1533	-0.971553	-0.707387	-0.264165	0.971553	1.96095	0.00082399	0.707387	1.63284	0.0129933	0.264165	1.20094	0.415919	922	0.871	1375	0.808	986	0.862
CTHT_0034790	Uncharacterized protein	1020	-3.5196	-3.95573	0.436121	3.5196	11.4685	8.44407e-32	3.95573	15.5164	1.59944e-40	-0.436121	-1.35296	0.199485	923	0.871	4412	0.385	678	0.905
CTHT_0016660	Uncharacterized protein	1758	-1.72864	0.862505	-2.59114	1.72864	3.31415	3.65131e-07	-0.862505	-1.81819	0.0111012	2.59114	6.02576	5.769e-15	924	0.871	2137	0.702	3239	0.549
CTHT_0068050	Putative FAD-binding protein	1854	-0.941222	2.00992	-2.95114	0.941222	1.92015	0.0365816	-2.00992	-4.0276	1.44912e-06	2.95114	7.73361	1.90497e-12	925	0.871	1414	0.803	3882	0.459
CTHT_0019280	Ion channel-like protein	927	-1.06351	2.65669	-3.72021	1.06351	2.09002	0.11154	-2.65669	-6.30586	1.25223e-05	3.72021	13.1794	1.22514e-09	926	0.871	1584	0.779	5058	0.295
CTHT_0007680	Uncharacterized protein	3390	-0.178086	2.30741	-2.4855	0.178086	1.13138	0.761934	-2.30741	-4.94995	4.36431e-07	2.4855	5.60029	8.3664e-08	927	0.871	823	0.885	3070	0.572
CTHT_0074560	Uncharacterized protein	1260	-0.651262	-0.0973694	-0.553892	0.651262	1.57054	0.0134	0.0973694	1.06982	0.730916	0.553892	1.46804	0.037264	928	0.87	1181	0.835	1190	0.834
CTHT_0053420	Uncharacterized protein	489	-1.42885	-1.25101	-0.177844	1.42885	2.69232	4.40894e-06	1.25101	2.38008	3.5251e-05	0.177844	1.13119	0.629694	929	0.87	1812	0.747	940	0.869
CTHT_0048350	Uncharacterized protein	552	-3.44152	-4.26975	0.828227	3.44152	10.8643	1.16071e-36	4.26975	19.2895	9.78788e-57	-0.828227	-1.7755	0.00379627	930	0.87	4379	0.39	557	0.922
CTHT_0001270	Mitochondrial 2-oxoglutarate dehydrogenase E1 component-like protein	3129	0.446967	-0.0187736	0.465741	-0.446967	-1.36317	0.25511	0.0187736	1.0131	0.964256	-0.465741	-1.38103	0.232111	931	0.87	598	0.916	673	0.906
CTHT_0027010	Kynureninase (EC 3.7.1.3) (Biosynthesis of nicotinic acid protein 5) (L-kynurenine hydrolase)	1431	1.31276	0.501786	0.810974	-1.31276	-2.48416	0.0102323	-0.501786	-1.41597	0.337217	-0.810974	-1.7544	0.127444	932	0.87	349	0.951	551	0.923
CTHT_0048270	Uncharacterized protein	1755	-0.191214	2.75942	-2.95064	0.191214	1.14172	0.629027	-2.75942	-6.77126	1.90865e-18	2.95064	7.73091	2.35075e-20	933	0.87	870	0.878	3704	0.484
CTHT_0005620	Putative RNA annealing protein	834	0.061943	-0.0152046	0.0771476	-0.061943	-1.04387	0.819689	0.0152046	1.01059	0.950922	-0.0771476	-1.05493	0.770113	934	0.87	746	0.896	794	0.889
CTHT_0011910	Autophagy-related protein 3	1020	-0.20857	0.784159	-0.992729	0.20857	1.15554	0.527198	-0.784159	-1.72209	0.00477152	0.992729	1.98995	0.000445995	935	0.869	889	0.876	1478	0.794
CTHT_0038600	Reticulon-like protein	1077	-0.00956506	0.266132	-0.275697	0.00956506	1.00665	0.987628	-0.266132	-1.20258	0.511709	0.275697	1.21058	0.529058	936	0.869	800	0.888	1050	0.853
CTHT_0003230	26S proteasome regulatory subunit-like protein	897	-0.444836	-0.547461	0.102625	0.444836	1.36116	0.141516	0.547461	1.46151	0.0531447	-0.102625	-1.07373	0.766242	937	0.869	1027	0.857	792	0.889
CTHT_0027350	Putative carbohydrate transmembrane transporter protein	1338	0.851062	2.40304	-1.55198	-0.851062	-1.80383	0.019222	-2.40304	-5.28916	8.78897e-13	1.55198	2.93218	8.10461e-06	938	0.869	465	0.935	2010	0.72
CTHT_0026470	Uncharacterized protein	1416	-2.44917	-0.372391	-2.07678	2.44917	5.46102	1.1054e-13	0.372391	1.2945	0.292878	2.07678	4.21864	2.92976e-10	939	0.869	2967	0.586	2544	0.645
CTHT_0048050	Thiosulfate sulfurtransferase-like protein	1053	-1.31334	-1.57216	0.258822	1.31334	2.48517	1.82337e-05	1.57216	2.97351	9.36719e-08	-0.258822	-1.1965	0.458277	940	0.869	1752	0.756	746	0.896
CTHT_0004480	Uncharacterized protein	807	-0.890423	0.337993	-1.22842	0.890423	1.85372	0.0345829	-0.337993	-1.264	0.432696	1.22842	2.3431	0.00271474	941	0.869	1342	0.813	1748	0.756
CTHT_0074690	Uncharacterized protein	951	-0.389134	0.80993	-1.19906	0.389134	1.30961	0.327742	-0.80993	-1.75313	0.0218316	1.19906	2.29591	0.000774336	942	0.868	1070	0.851	1806	0.748
CTHT_0050020	Altered inheritance of mitochondria protein 24, mitochondrial	1122	-1.73113	-1.58797	-0.143154	1.73113	3.31987	2.73167e-06	1.58797	3.00626	9.39477e-06	0.143154	1.10432	0.751404	943	0.868	2245	0.687	990	0.862
CTHT_0035430	Uncharacterized protein	762	-2.79141	-3.12444	0.333029	2.79141	6.92308	8.13829e-17	3.12444	8.7207	1.73518e-21	-0.333029	-1.25966	0.391129	944	0.868	3528	0.508	718	0.9
CTHT_0000220	Uncharacterized protein	1593	-0.484103	-1.39467	0.910563	0.484103	1.39872	0.234555	1.39467	2.62928	0.000111721	-0.910563	-1.87978	0.017405	945	0.868	1073	0.85	498	0.93
CTHT_0006940	Heterokaryon incompatibility protein HET-C-like protein	2295	-1.11304	-0.196511	-0.916528	1.11304	2.16301	0.0331272	0.196511	1.14592	0.724131	0.916528	1.88757	0.0839756	946	0.868	1527	0.787	1462	0.796
CTHT_0045890	Eukaryotic translation initiation factor 3 subunit I (eIF3i) (Eukaryotic translation initiation factor 3 39 kDa subunit homolog) (eIF-3 39 kDa subunit homolog)	1065	-0.854416	-2.27244	1.41802	0.854416	1.80803	0.0310835	2.27244	4.83138	4.89271e-10	-1.41802	-2.67218	0.000191221	947	0.868	1341	0.813	375	0.947
CTHT_0032960	Putative golgi vesicle protein	966	-0.068543	0.376698	-0.445241	0.068543	1.04866	0.860735	-0.376698	-1.29837	0.228793	0.445241	1.36154	0.174035	948	0.868	803	0.888	1105	0.846
CTHT_0032230	Uncharacterized protein	1620	-1.93593	1.83056	-3.76649	1.93593	3.82624	2.47089e-06	-1.83056	-3.55675	4.67882e-06	3.76649	13.609	3.20039e-21	949	0.867	2547	0.645	4922	0.314
CTHT_0000590	Alcohol dehydrogenase-like protein	1104	-1.23761	-3.40831	2.1707	1.23761	2.35807	0.000399751	3.40831	10.617	3.20043e-25	-2.1707	-4.50242	1.13599e-10	950	0.867	1670	0.767	242	0.966
CTHT_0067080	Putative mismatched DNA binding protein	3756	-1.72897	1.52314	-3.25211	1.72897	3.31492	0.000167156	-1.52314	-2.87415	0.000641367	3.25211	9.52758	1.98996e-13	951	0.867	2051	0.714	4161	0.42
CTHT_0042470	3-ketoacyl-CoA thiolase-like protein	1260	1.76318	2.58561	-0.822428	-1.76318	-3.39446	0.0016124	-2.58561	-6.0027	1.15345e-06	0.822428	1.76838	0.167142	952	0.867	266	0.963	1399	0.805
CTHT_0010540	NAD(P)H-hydrate epimerase (EC 5.1.99.6) (NAD(P)HX epimerase)	717	-1.51725	-0.655633	-0.861612	1.51725	2.86244	1.57939e-07	0.655633	1.57531	0.0243971	0.861612	1.81707	0.00363563	953	0.867	1926	0.731	1432	0.8
CTHT_0061090	Cystathionine gamma-lyase-like protein	1266	0.61656	-0.833273	1.44983	-0.61656	-1.53322	0.173686	0.833273	1.78172	0.047139	-1.44983	-2.73176	0.000546739	954	0.867	527	0.926	369	0.948
CTHT_0033300	Uncharacterized protein	366	0.0214593	0.603508	-0.582048	-0.0214593	-1.01499	0.962597	-0.603508	-1.51941	0.0753165	0.582048	1.49697	0.102721	955	0.867	744	0.896	1147	0.84
CTHT_0060350	NADH-cytochrome b5 reductase (EC 1.6.2.2)	1050	-1.03684	-2.09374	1.0569	1.03684	2.05173	0.0464556	2.09374	4.26854	1.40361e-05	-1.0569	-2.08046	0.0417286	956	0.867	1516	0.789	451	0.937
CTHT_0003750	26S protease subunit RPT4 (26S protease subunit SUG2)-like protein	1176	-0.376349	-0.436651	0.0603016	0.376349	1.29805	0.207721	0.436651	1.35346	0.117161	-0.0603016	-1.04268	0.86449	957	0.866	998	0.861	833	0.884
CTHT_0044170	Uncharacterized protein	300	0.608722	1.56858	-0.959854	-0.608722	-1.52491	0.0265665	-1.56858	-2.96612	6.76885e-10	0.959854	1.94511	0.000301723	958	0.866	548	0.923	1490	0.792
CTHT_0055400	Uncharacterized protein	924	0.441753	0.982464	-0.540711	-0.441753	-1.35825	0.299659	-0.982464	-1.97584	0.00936819	0.540711	1.45469	0.193738	959	0.866	594	0.917	1185	0.835
CTHT_0017070	Uncharacterized protein	945	0.399651	2.17494	-1.77529	-0.399651	-1.31919	0.454425	-2.17494	-4.51566	1.37702e-06	1.77529	3.42306	0.0001364	960	0.866	666	0.907	2491	0.653
CTHT_0035920	Uncharacterized protein	243	-0.703989	-1.72719	1.0232	0.703989	1.629	0.0558118	1.72719	3.31083	3.11455e-07	-1.0232	-2.03243	0.00400346	961	0.866	1257	0.825	469	0.934
CTHT_0056690	3-hydroxyanthranilate 3,4-dioxygenase (EC 1.13.11.6) (3-hydroxyanthranilate oxygenase) (3-HAO) (3-hydroxyanthranilic acid dioxygenase) (HAD) (Biosynthesis of nicotinic acid protein 1)	543	-0.855284	-0.402651	-0.452633	0.855284	1.80911	0.204926	0.402651	1.32193	0.546807	0.452633	1.36854	0.528782	962	0.866	1359	0.81	1123	0.843
CTHT_0000640	Uncharacterized protein	2163	-0.124848	2.9385	-3.06335	0.124848	1.09039	0.827258	-2.9385	-7.66614	1.12703e-11	3.06335	8.35911	2.97804e-12	963	0.866	883	0.877	3992	0.444
CTHT_0011590	ARP2/3 complex 20 kDa subunit-like protein	372	-0.498925	-0.454547	-0.0443781	0.498925	1.41316	0.22476	0.454547	1.37035	0.242959	0.0443781	1.03124	0.929867	964	0.865	1091	0.848	868	0.879
CTHT_0033620	Uncharacterized protein	1326	-0.187998	1.57094	-1.75894	0.187998	1.13918	0.66091	-1.57094	-2.97098	5.46046e-06	1.75894	3.38448	5.54316e-07	965	0.865	949	0.867	2396	0.666
CTHT_0059270	Uncharacterized protein	777	-0.746886	0.558458	-1.30534	0.746886	1.67817	0.00778313	-0.558458	-1.47269	0.0420786	1.30534	2.47143	1.28982e-06	966	0.865	1283	0.821	1827	0.745
CTHT_0034930	Uncharacterized protein	1257	-0.30222	3.35725	-3.65947	0.30222	1.23304	0.600257	-3.35725	-10.2479	5.08594e-13	3.65947	12.6361	7.57287e-15	967	0.865	955	0.867	4810	0.33
CTHT_0046280	Uncharacterized protein	2919	1.18127	1.00308	0.178189	-1.18127	-2.26776	0.000482284	-1.00308	-2.00427	0.00230759	-0.178189	-1.13146	0.655284	968	0.865	396	0.944	756	0.894
CTHT_0000110	Putative glycogen storage control protein	3408	0.0685876	2.61613	-2.54754	-0.0685876	-1.04869	0.889699	-2.61613	-6.13103	3.89657e-13	2.54754	5.84637	3.36309e-12	969	0.865	760	0.894	3270	0.544
CTHT_0012860	Uncharacterized protein	666	0.0317401	-0.223295	0.255035	-0.0317401	-1.02224	0.939838	0.223295	1.1674	0.513334	-0.255035	-1.19337	0.485307	970	0.865	810	0.887	757	0.894
CTHT_0045130	Uncharacterized protein	660	-0.699437	-0.349824	-0.349613	0.699437	1.62387	0.0125521	0.349824	1.27441	0.213392	0.349613	1.27422	0.240689	971	0.864	1249	0.826	1084	0.849
CTHT_0011370	Uncharacterized protein	981	-3.04927	0.621332	-3.6706	3.04927	8.27792	8.00863e-09	-0.621332	-1.5383	0.266078	3.6706	12.7339	1.77145e-12	972	0.864	3994	0.443	4897	0.318
CTHT_0054350	Uridylate kinase (UK) (EC 2.7.4.14) (ATP:UMP phosphotransferase) (Deoxycytidylate kinase) (CK) (dCMP kinase) (Uridine monophosphate kinase) (UMP kinase) (UMPK)	1059	-1.23883	-0.824176	-0.414659	1.23883	2.36008	1.09323e-05	0.824176	1.77052	0.00291585	0.414659	1.33298	0.173834	973	0.864	1669	0.767	1112	0.845
CTHT_0037110	Acyl-CoA dehydrogenase-like protein	1311	1.31943	0.921889	0.39754	-1.31943	-2.49567	0.00921123	-0.921889	-1.89459	0.0637217	-0.39754	-1.31726	0.483568	974	0.864	380	0.947	699	0.902
CTHT_0020870	Uncharacterized protein	324	-0.748517	-2.01837	1.26985	0.748517	1.68007	0.0869268	2.01837	4.05126	3.80364e-07	-1.26985	-2.41137	0.00232259	975	0.864	1285	0.821	404	0.943
CTHT_0030730	Uncharacterized protein	930	1.5059	2.64073	-1.13483	-1.5059	-2.84001	0.00102206	-2.64073	-6.23647	1.23357e-09	1.13483	2.19593	0.0150442	976	0.864	317	0.955	1736	0.758
CTHT_0009430	Translocation protein (Sec66)-like protein	762	-1.07115	-0.798084	-0.273062	1.07115	2.1011	0.000113785	0.798084	1.73879	0.00326836	0.273062	1.20837	0.37846	977	0.864	1569	0.781	1071	0.85
CTHT_0041710	Prohibitin-like protein	1266	-1.24432	-1.24534	0.0010113	1.24432	2.36908	9.37896e-06	1.24534	2.37074	4.50171e-06	-0.0010113	-1.0007	1	978	0.863	1731	0.759	907	0.873
CTHT_0002140	Uncharacterized protein	1308	1.78056	4.10592	-2.32536	-1.78056	-3.4356	8.29596e-07	-4.10592	-17.2189	8.75466e-33	2.32536	5.01191	4.9857e-11	979	0.863	252	0.965	2925	0.592
CTHT_0018870	T-complex protein 1 subunit eta-like protein	1728	-1.00897	-1.49829	0.48932	1.00897	2.01248	0.00162564	1.49829	2.82508	8.49375e-07	-0.48932	-1.40378	0.148897	980	0.863	1496	0.791	670	0.906
CTHT_0044080	S-methyl-5'-thioadenosine phosphorylase (EC 2.4.2.28) (5'-methylthioadenosine phosphorylase) (MTA phosphorylase) (MTAP) (MTAPase)	927	-1.02359	-3.05313	2.02954	1.02359	2.03297	0.000523262	3.05313	8.30009	2.50252e-28	-2.02954	-4.08275	7.43119e-13	981	0.863	1530	0.787	272	0.962
CTHT_0051570	Uncharacterized protein	255	-2.72426	-1.06219	-1.66208	2.72426	6.60823	2.3783e-15	1.06219	2.08809	0.00234461	1.66208	3.16472	1.58309e-06	982	0.863	3524	0.509	2302	0.679
CTHT_0070190	1-acyl-sn-glycerol-3-phosphate acyltransferase (EC 2.3.1.51)	918	-1.08159	0.354216	-1.43581	1.08159	2.11637	0.00110382	-0.354216	-1.27829	0.301018	1.43581	2.70533	9.19952e-06	983	0.863	1536	0.786	1904	0.734
CTHT_0019930	Uncharacterized protein	1749	0.395627	1.60547	-1.20984	-0.395627	-1.31551	0.603969	-1.60547	-3.04295	0.0114877	1.20984	2.31312	0.0734274	984	0.863	684	0.904	1903	0.735
CTHT_0008630	Dolichyl-phosphate-mannose-protein mannosyltransferase 2-like protein	2223	-0.650146	-0.0740836	-0.576063	0.650146	1.56933	0.0198487	0.0740836	1.05269	0.807484	0.576063	1.49077	0.0405169	985	0.862	1259	0.824	1280	0.821
CTHT_0070070	Peptidyl-prolyl cis-trans isomerase (EC 5.2.1.8)	396	-1.05284	-1.25712	0.204282	1.05284	2.07461	0.0494671	1.25712	2.39019	0.0132893	-0.204282	-1.15211	0.742457	986	0.862	1628	0.773	825	0.885
CTHT_0013630	Uncharacterized protein	249	-1.61048	-0.658538	-0.951938	1.61048	3.05352	1.90466e-08	0.658538	1.57848	0.022932	0.951938	1.93447	0.00106191	987	0.862	2154	0.7	1599	0.777
CTHT_0003460	Putative transcription initiation factor	1053	-0.967798	0.0544523	-1.02225	0.967798	1.95585	0.00283552	-0.0544523	-1.03846	0.881067	1.02225	2.03108	0.00145638	988	0.862	1450	0.798	1594	0.778
CTHT_0020140	Xylitol Dehydrogenease A	669	-0.469423	-1.51384	1.04441	0.469423	1.38456	0.430702	1.51384	2.85568	0.00314006	-1.04441	-2.06253	0.0560846	989	0.862	1142	0.841	487	0.932
CTHT_0053880	Protein phosphatase methylesterase 1 (PME-1) (EC 3.1.1.-)	1392	-0.964998	1.02649	-1.99149	0.964998	1.95206	0.00930974	-1.02649	-2.03707	0.00392425	1.99149	3.97648	1.71452e-08	990	0.862	1475	0.794	2641	0.632
CTHT_0070660	Uncharacterized protein	972	-1.03454	0.137782	-1.17233	1.03454	2.04846	0.00154984	-0.137782	-1.10021	0.700223	1.17233	2.25375	0.000273391	991	0.862	1593	0.778	1803	0.749
CTHT_0058050	Uncharacterized protein	606	-0.798996	-1.0326	0.233603	0.798996	1.73989	0.00415313	1.0326	2.04571	9.84285e-05	-0.233603	-1.17577	0.452192	992	0.861	1391	0.806	818	0.886
CTHT_0034130	Adenylyl cyclase-associated protein	1623	-1.06135	-0.321188	-0.740166	1.06135	2.08689	0.00970867	0.321188	1.24936	0.452179	0.740166	1.67037	0.0791738	993	0.861	1577	0.78	1388	0.806
CTHT_0007640	Histone H2A	432	-0.120634	-1.16999	1.04936	0.120634	1.08721	0.687704	1.16999	2.2501	9.32094e-07	-1.04936	-2.06961	1.84254e-05	994	0.861	929	0.87	481	0.933
CTHT_0055120	Uncharacterized protein	3234	-0.0510285	3.15537	-3.2064	0.0510285	1.036	0.903501	-3.15537	-8.90966	5.17478e-25	3.2064	9.23044	4.33239e-25	995	0.861	826	0.885	4186	0.417
CTHT_0018570	Uncharacterized protein	1248	-0.260866	0.351124	-0.61199	0.260866	1.1982	0.320816	-0.351124	-1.27555	0.1433	0.61199	1.52837	0.0111052	996	0.861	978	0.863	1269	0.823
CTHT_0027130	Phenylalanyl-tRNA synthetase alpha chain-like protein	1479	-1.15833	-2.09551	0.93718	1.15833	2.23199	0.0103486	2.09551	4.27377	7.74455e-07	-0.93718	-1.91478	0.0407189	997	0.861	1627	0.773	493	0.931
CTHT_0032930	Bis(5'-adenosyl)-triphosphatase-like protein	657	-2.58896	-1.49743	-1.09153	2.58896	6.01666	3.7206e-16	1.49743	2.82339	2.24268e-06	1.09153	2.131	0.000880276	998	0.861	3329	0.536	1693	0.764
CTHT_0028860	Single-stranded DNA binding protein 12k chain-like protein	318	-0.606659	-0.879611	0.272952	0.606659	1.52273	0.151402	0.879611	1.83988	0.0244801	-0.272952	-1.20828	0.550165	999	0.861	1199	0.833	768	0.893
CTHT_0005960	NADH-ubiquinone oxidoreductase-like protein	2253	-0.987282	-1.78179	0.794512	0.987282	1.98245	0.00837361	1.78179	3.43853	4.05631e-07	-0.794512	-1.73449	0.0361764	1000	0.86	1576	0.78	591	0.917
CTHT_0013790	Uncharacterized protein	759	-2.24611	-2.86791	0.621796	2.24611	4.74403	2.56435e-10	2.86791	7.30007	9.09474e-17	-0.621796	-1.53879	0.105359	1001	0.86	2959	0.588	660	0.908
CTHT_0063490	Uncharacterized protein	732	-2.09799	-2.59463	0.496635	2.09799	4.28113	0.000173621	2.59463	6.04032	1.27528e-06	-0.496635	-1.41092	0.429527	1002	0.86	2749	0.617	649	0.909
CTHT_0010480	Putative actin binding protein	1011	-0.933097	-0.375521	-0.557577	0.933097	1.90937	0.00798351	0.375521	1.29731	0.294059	0.557577	1.47179	0.128274	1003	0.86	1474	0.794	1255	0.825
CTHT_0004130	Uncharacterized protein	1692	0.0396394	-0.0657227	0.105362	-0.0396394	-1.02786	0.904681	0.0657227	1.04661	0.817661	-0.105362	-1.07576	0.730946	1004	0.86	824	0.885	866	0.879
CTHT_0001590	Uncharacterized protein	2598	0.143481	0.867921	-0.724441	-0.143481	-1.10457	0.700862	-0.867921	-1.82503	0.00417186	0.724441	1.65226	0.0228532	1005	0.86	787	0.89	1427	0.801
CTHT_0071910	Uncharacterized protein	1065	-1.74076	1.58089	-3.32164	1.74076	3.34211	0.000781184	-1.58089	-2.99153	0.00169475	3.32164	9.99804	2.7138e-11	1006	0.86	2325	0.676	4591	0.36
CTHT_0005490	Uncharacterized protein	2487	0.00681073	0.866362	-0.859551	-0.00681073	-1.00473	0.990842	-0.866362	-1.82306	0.0102628	0.859551	1.81447	0.0144007	1007	0.859	821	0.885	1471	0.795
CTHT_0000230	Eukaryotic translation initiation factor 3 subunit B (eIF3b) (Eukaryotic translation initiation factor 3 90 kDa subunit homolog) (eIF3 p90) (Translation initiation factor eIF3, p90 subunit homolog)	2241	-0.830577	-2.84932	2.01875	0.830577	1.7784	0.0661221	2.84932	7.20662	3.69069e-12	-2.01875	-4.05232	1.75848e-06	1008	0.859	1457	0.797	282	0.96
CTHT_0044670	NONE-like protein	1344	-1.87268	-1.56687	-0.305804	1.87268	3.66212	4.72849e-08	1.56687	2.96262	2.92206e-06	0.305804	1.23611	0.437219	1009	0.859	2509	0.65	1128	0.843
CTHT_0036260	Very-long-chain 3-oxoacyl-CoA reductase (EC 1.1.1.330) (3-ketoacyl-CoA reductase) (3-ketoreductase) (KAR) (Microsomal beta-keto-reductase)	1023	-2.79511	-2.79269	-0.00241408	2.79511	6.94083	2.1579e-08	2.79269	6.92923	8.9696e-09	0.00241408	1.00167	1	1010	0.859	3766	0.475	939	0.869
CTHT_0074530	Uncharacterized protein	1140	-1.30151	-0.272883	-1.02863	1.30151	2.46487	0.00154542	0.272883	1.20822	0.532122	1.02863	2.04008	0.0135487	1011	0.859	1777	0.752	1573	0.781
CTHT_0000180	Cytochrome c oxidase-like protein	231	-1.64466	-1.50872	-0.135943	1.64466	3.12675	7.36748e-11	1.50872	2.84557	1.02694e-09	0.135943	1.09881	0.654689	1012	0.859	2185	0.695	1003	0.86
CTHT_0039440	Uncharacterized protein	843	-1.59447	0.332509	-1.92698	1.59447	3.01984	4.91994e-07	-0.332509	-1.2592	0.32178	1.92698	3.80258	5.93177e-10	1013	0.859	2089	0.709	2535	0.647
CTHT_0000410	NADH dehydrogenase (Ubiquinone)-like protein	2466	-0.555855	-0.360493	-0.195362	0.555855	1.47004	0.244323	0.360493	1.28386	0.436093	0.195362	1.14501	0.710397	1014	0.858	1158	0.838	1011	0.859
CTHT_0051010	Uncharacterized protein	768	-0.716257	1.0622	-1.77846	0.716257	1.64291	0.0664029	-1.0622	-2.08812	0.00357259	1.77846	3.43059	1.09035e-06	1015	0.858	1270	0.823	2354	0.672
CTHT_0050990	AP complex subunit sigma	486	0.180988	1.06382	-0.882833	-0.180988	-1.13366	0.56745	-1.06382	-2.09046	4.3772e-05	0.882833	1.84399	0.00109377	1016	0.858	755	0.895	1503	0.79
CTHT_0018540	Uncharacterized protein	624	-1.79941	-1.05514	-0.744267	1.79941	3.48078	9.01022e-06	1.05514	2.07792	0.00848468	0.744267	1.67512	0.0820388	1017	0.858	2497	0.652	1458	0.797
CTHT_0046070	Putative actin cortical patch component protein	1842	-1.08588	0.40233	-1.48821	1.08588	2.12266	0.0066523	-0.40233	-1.32164	0.326558	1.48821	2.8054	0.000132826	1018	0.858	1620	0.774	2114	0.705
CTHT_0048780	Uncharacterized protein	1848	1.49519	1.81838	-0.323196	-1.49519	-2.81901	0.0001721	-1.81838	-3.52686	1.90985e-06	0.323196	1.2511	0.476732	1019	0.858	353	0.95	1189	0.834
CTHT_0004620	Dehydrogenase-like protein	1062	5.93021	8.0207	-2.0905	-5.93021	-60.9776	4.85874e-20	-8.0207	-259.7	1.02863e-36	2.0905	4.25894	0.00203642	1020	0.858	5	0.999	2867	0.6
CTHT_0057350	Uncharacterized protein	879	-2.4125	-2.34334	-0.0691577	2.4125	5.32397	1.51809e-14	2.34334	5.07478	2.8741e-14	0.0691577	1.0491	0.868192	1021	0.857	3224	0.551	1012	0.859
CTHT_0033220	Putative mitochondrial carrier protein	1260	0.787822	2.06166	-1.27384	-0.787822	-1.72647	0.122338	-2.06166	-4.17467	7.95842e-06	1.27384	2.41805	0.00914451	1022	0.857	534	0.925	1968	0.726
CTHT_0019570	Biotin synthase-like protein	3189	-0.0520559	0.661792	-0.713848	0.0520559	1.03674	0.87987	-0.661792	-1.58205	0.01118	0.713848	1.64017	0.00806854	1023	0.857	907	0.873	1390	0.806
CTHT_0002600	Uncharacterized protein	2256	0.0377128	0.206119	-0.168406	-0.0377128	-1.02649	0.939504	-0.206119	-1.15358	0.614486	0.168406	1.12382	0.710397	1024	0.857	862	0.88	1036	0.855
CTHT_0025730	Putative excision repair protein	1131	0.483649	0.151798	0.331852	-0.483649	-1.39828	0.135579	-0.151798	-1.11095	0.647691	-0.331852	-1.25863	0.322663	1025	0.857	627	0.912	760	0.894
CTHT_0002070	Uncharacterized protein	1053	0.831541	0.867015	-0.0354747	-0.831541	-1.77958	0.0195958	-0.867015	-1.82389	0.0110106	0.0354747	1.02489	0.939897	1026	0.857	544	0.924	998	0.861
CTHT_0043200	Lactoylglutathione lyase (EC 4.4.1.5) (Glyoxalase I)	978	-1.71039	-2.13596	0.425565	1.71039	3.2725	6.90707e-05	2.13596	4.39529	2.1725e-07	-0.425565	-1.3431	0.37552	1027	0.857	2243	0.687	692	0.903
CTHT_0051900	Putative transcription factor	1860	-0.496763	0.938138	-1.4349	0.496763	1.41104	0.0877227	-0.938138	-1.91605	0.000466708	1.4349	2.70364	9.58224e-08	1028	0.856	1173	0.836	2053	0.714
CTHT_0071450	Cyclopropane-fatty-acyl-phospholipid synthase-like protein	1584	-2.09747	-1.90351	-0.193963	2.09747	4.27958	1.32083e-07	1.90351	3.74121	8.93886e-07	0.193963	1.1439	0.68737	1029	0.856	2873	0.6	1090	0.848
CTHT_0013910	Uncharacterized protein	1074	0.91781	2.17414	-1.25633	-0.91781	-1.88925	0.0147821	-2.17414	-4.51316	5.35886e-10	1.25633	2.38887	0.000613397	1030	0.856	490	0.931	1891	0.736
CTHT_0045060	Uncharacterized protein	1179	-2.35748	-3.13902	0.781535	2.35748	5.12475	1.25511e-13	3.13902	8.80923	4.07798e-24	-0.781535	-1.71896	0.0202777	1031	0.856	3185	0.556	626	0.912
CTHT_0003890	Uncharacterized protein	1284	-0.907731	-0.324507	-0.583224	0.907731	1.87609	0.034452	0.324507	1.25224	0.461669	0.583224	1.49819	0.193006	1032	0.856	1515	0.789	1277	0.822
CTHT_0014710	Aspartate-semialdehyde dehydrogenase-like protein	1089	-1.99035	-3.37372	1.38337	1.99035	3.97333	0.00324262	3.37372	10.3655	1.3061e-07	-1.38337	-2.60877	0.0458884	1033	0.856	2760	0.615	386	0.946
CTHT_0022770	Uncharacterized protein	978	0.856207	3.90073	-3.04453	-0.856207	-1.81027	0.0161536	-3.90073	-14.9361	1.11153e-32	3.04453	8.25076	8.19479e-20	1034	0.856	525	0.927	4201	0.415
CTHT_0027120	Putative ADP-ribosylation factor	543	-1.60106	-0.928886	-0.672175	1.60106	3.03366	1.28735e-08	0.928886	1.9038	0.000879641	0.672175	1.59347	0.022391	1035	0.856	2129	0.703	1336	0.814
CTHT_0035470	Uncharacterized protein	1032	-0.00801578	-1.49428	1.48626	0.00801578	1.00557	0.989609	1.49428	2.81724	2.08264e-05	-1.48626	-2.80163	3.65196e-05	1036	0.855	939	0.869	413	0.942
CTHT_0015010	Putative ankyrin repeat protein	633	-0.498779	-0.260125	-0.238654	0.498779	1.41302	0.0874177	0.260125	1.19758	0.370269	0.238654	1.17989	0.446288	1037	0.855	1174	0.836	1083	0.849
CTHT_0006950	Ceramide very long chain fatty acid hydroxylase (EC 1.-.-.-)	1107	-1.23282	0.183498	-1.41632	1.23282	2.35026	8.55161e-05	-0.183498	-1.13563	0.588885	1.41632	2.66903	4.43016e-06	1038	0.855	1833	0.744	2100	0.707
CTHT_0067350	Uncharacterized protein	279	-1.83326	-2.2684	0.435141	1.83326	3.56341	4.85249e-13	2.2684	4.81789	3.56036e-20	-0.435141	-1.35204	0.112136	1039	0.855	2520	0.649	736	0.897
CTHT_0047380	Uncharacterized protein	2292	0.249828	1.45725	-1.20742	-0.249828	-1.18907	0.388919	-1.45725	-2.74585	2.96433e-09	1.20742	2.30925	1.66085e-06	1040	0.855	763	0.893	1880	0.738
CTHT_0025270	Uncharacterized protein	1470	0.090781	0.607141	-0.516359	-0.090781	-1.06495	0.806268	-0.607141	-1.52324	0.0385599	0.516359	1.43034	0.0964058	1041	0.855	834	0.883	1279	0.822
CTHT_0032430	Uncharacterized protein	432	-1.09247	-0.488837	-0.603629	1.09247	2.13238	1.79222e-06	0.488837	1.40331	0.0334976	0.603629	1.51953	0.0101966	1042	0.855	1672	0.767	1339	0.813
CTHT_0054770	Putative carbohydrate binding protein	1773	-1.67202	-2.43729	0.765264	1.67202	3.18661	3.14958e-05	2.43729	5.41622	2.16427e-10	-0.765264	-1.69968	0.0693586	1043	0.854	2322	0.676	602	0.916
CTHT_0005690	Ribosomal protein s5-like protein	1473	-3.20098	-3.7374	0.536417	3.20098	9.19582	7.91147e-17	3.7374	13.3373	2.8632e-23	-0.536417	-1.45037	0.213314	1044	0.854	4338	0.396	702	0.902
CTHT_0026580	Transmembrane GTPase-like protein	2817	-0.986687	-0.420799	-0.565888	0.986687	1.98163	0.00199822	0.420799	1.33867	0.193082	0.565888	1.4803	0.0887965	1045	0.854	1596	0.777	1347	0.812
CTHT_0035690	Guanylate kinase-like protein	594	-0.301366	-1.2897	0.98833	0.301366	1.23231	0.635968	1.2897	2.44477	0.0143414	-0.98833	-1.98389	0.0775567	1046	0.854	1068	0.851	503	0.93
CTHT_0017400	Uncharacterized protein	2757	0.302409	2.21678	-1.91437	-0.302409	-1.2332	0.558542	-2.21678	-4.64855	1.5612e-07	1.91437	3.7695	1.03084e-05	1047	0.854	705	0.901	2637	0.632
CTHT_0052450	Coatomer subunit epsilon	891	-1.08052	-0.81781	-0.262712	1.08052	2.1148	0.00132889	0.81781	1.76273	0.0129732	0.262712	1.19973	0.492181	1048	0.854	1647	0.77	1098	0.847
CTHT_0009050	Putative ribosomal protein	690	-2.13254	-3.07376	0.941221	2.13254	4.38489	3.00281e-11	3.07376	8.41966	5.00276e-23	-0.941221	-1.92015	0.00463224	1049	0.854	2888	0.597	575	0.92
CTHT_0069000	Uncharacterized protein	786	-1.29289	-0.779667	-0.513226	1.29289	2.45019	6.24658e-09	0.779667	1.71673	0.000403307	0.513226	1.42724	0.0280521	1050	0.853	1844	0.743	1266	0.823
CTHT_0062090	Mitochondrial ribosomal protein l7-like protein	1059	-2.25045	-2.93502	0.684573	2.25045	4.75831	2.60786e-09	2.93502	7.64769	1.03967e-15	-0.684573	-1.60723	0.0917634	1051	0.853	3054	0.574	675	0.906
CTHT_0035810	Uncharacterized protein	993	2.16827	3.71635	-1.54808	-2.16827	-4.49485	4.46208e-10	-3.71635	-13.1442	1.78469e-28	1.54808	2.92427	1.02934e-05	1052	0.853	226	0.968	2286	0.681
CTHT_0061790	Mitochondrial monothiol glutaredoxin-5-like protein	516	-1.21645	-2.42058	1.20413	1.21645	2.32374	0.00416898	2.42058	5.35386	1.2882e-09	-1.20413	-2.30398	0.00435159	1053	0.853	1778	0.752	462	0.935
CTHT_0013130	Ubiquinone biosynthesis protein COQ4, mitochondrial (Coenzyme Q biosynthesis protein 4)	972	-4.24124	-2.15754	-2.08369	4.24124	18.9121	5.96793e-18	2.15754	4.46155	1.157e-05	2.08369	4.23891	3.33616e-05	1054	0.853	5471	0.238	2974	0.585
CTHT_0005220	Zinc finger domain-containing protein	1407	-0.0905828	-0.37903	0.288447	0.0905828	1.0648	0.807987	0.37903	1.30047	0.213257	-0.288447	-1.22133	0.385305	1055	0.853	953	0.867	820	0.885
CTHT_0044600	Putative regulator of chromosome condensation protein	1872	0.882095	2.78394	-1.90185	-0.882095	-1.84305	0.00667005	-2.78394	-6.88732	2.76662e-20	1.90185	3.73691	7.9619e-10	1056	0.853	520	0.927	2662	0.629
CTHT_0029580	KH RNA-binding domain-containing protein	2952	0.251055	1.47687	-1.22581	-0.251055	-1.19008	0.579939	-1.47687	-2.78343	7.17814e-05	1.22581	2.33887	0.0015128	1057	0.852	761	0.894	1959	0.727
CTHT_0026160	T-complex protein 1 subunit theta-like protein	1644	-1.34928	-1.85022	0.500941	1.34928	2.54785	0.000645511	1.85022	3.60556	9.69025e-07	-0.500941	-1.41514	0.24267	1058	0.852	1899	0.735	687	0.904
CTHT_0003250	Translation machinery-associated protein 22	555	-1.62675	-2.34376	0.717008	1.62675	3.08817	2.32652e-05	2.34376	5.07624	1.7713e-10	-0.717008	-1.64377	0.0755797	1059	0.852	2239	0.688	628	0.912
CTHT_0026690	Methionyl-tRNA synthetase-like protein	2031	-1.38599	-2.01513	0.629143	1.38599	2.61351	0.000268503	2.01513	4.04218	2.83746e-08	-0.629143	-1.54665	0.118296	1060	0.852	1929	0.731	642	0.91
CTHT_0006610	Ctp-dependent diacylglycerol kinase-like protein	1230	-0.42705	0.670606	-1.09766	0.42705	1.34448	0.174934	-0.670606	-1.59174	0.0203108	1.09766	2.14007	0.000151932	1061	0.852	1156	0.839	1771	0.753
CTHT_0056750	Uncharacterized protein	990	0.943294	2.9344	-1.9911	-0.943294	-1.92291	0.00459785	-2.9344	-7.64436	2.76096e-21	1.9911	3.9754	3.72858e-10	1062	0.852	478	0.933	2665	0.629
CTHT_0002740	UDP-galactopyranose mutase-like protein	1548	0.220109	-0.261634	0.481743	-0.220109	-1.16482	0.714803	0.261634	1.19884	0.627801	-0.481743	-1.39643	0.385597	1063	0.852	769	0.893	706	0.901
CTHT_0032490	Putative rRNA binding protein	1446	-2.27962	-2.88156	0.60194	2.27962	4.85549	2.11251e-14	2.88156	7.36945	4.04349e-23	-0.60194	-1.51776	0.0610422	1064	0.851	3137	0.563	704	0.902
CTHT_0061950	Uncharacterized protein	576	0.498782	1.5299	-1.03112	-0.498782	-1.41302	0.0386005	-1.5299	-2.88765	4.8684e-12	1.03112	2.0436	6.79753e-06	1065	0.851	641	0.91	1719	0.76
CTHT_0073130	Putative thioredoxin protein	1002	-0.463329	-0.392346	-0.0709832	0.463329	1.37872	0.133632	0.392346	1.31253	0.184884	0.0709832	1.05043	0.847299	1066	0.851	1168	0.837	1000	0.86
CTHT_0019100	Eukaryotic translation initiation factor 3 subunit K (eIF3k) (eIF-3 p25)	744	-0.969783	-2.76183	1.79205	0.969783	1.95855	0.0277332	2.76183	6.78256	1.00765e-11	-1.79205	-3.46306	2.00862e-05	1067	0.851	1598	0.777	325	0.954
CTHT_0002670	Uncharacterized protein	1074	-0.886618	0.894321	-1.78094	0.886618	1.84884	0.00888097	-0.894321	-1.85873	0.00606117	1.78094	3.4365	3.49051e-08	1068	0.851	1472	0.795	2468	0.656
CTHT_0002190	Urease accessory protein ureG-like protein	810	-1.16386	-0.925179	-0.238682	1.16386	2.24056	0.0413115	0.925179	1.89892	0.095098	0.238682	1.17991	0.719244	1069	0.851	1811	0.747	1095	0.847
CTHT_0000090	Sulfhydryl oxidase (EC 1.8.3.2)	633	0.0813777	2.09072	-2.00935	-0.0813777	-1.05803	0.892589	-2.09072	-4.25962	2.77809e-06	2.00935	4.026	1.09647e-05	1070	0.851	856	0.88	2868	0.6
CTHT_0013690	Uncharacterized protein	537	0.162456	0.869756	-0.7073	-0.162456	-1.11919	0.777124	-0.869756	-1.82735	0.0599623	0.7073	1.63275	0.152205	1071	0.85	829	0.884	1495	0.791
CTHT_0016030	Mitochondrial phenylalanyl-tRNA synthetase-like protein	2946	-2.53741	-3.96298	1.42557	2.53741	5.80544	4.4494e-06	3.96298	15.5947	7.00924e-14	-1.42557	-2.68621	0.0123016	1072	0.85	3540	0.507	407	0.943
CTHT_0010740	Uncharacterized protein	309	0.798632	0.531311	0.267321	-0.798632	-1.73945	0.267698	-0.531311	-1.44524	0.444924	-0.267321	-1.20357	0.735467	1073	0.85	540	0.924	797	0.889
CTHT_0014550	Uncharacterized protein	1689	1.19065	2.14852	-0.957874	-1.19065	-2.28256	0.000111678	-2.14852	-4.43374	2.18097e-13	0.957874	1.94245	0.00199414	1074	0.85	441	0.938	1671	0.767
CTHT_0063610	DNA-binding protein hexbp-like protein	498	0.87898	-1.85979	2.73877	-0.87898	-1.83908	0.0114109	1.85979	3.62954	9.51583e-09	-2.73877	-6.675	4.52869e-17	1075	0.85	569	0.92	205	0.971
CTHT_0044550	Uncharacterized protein	1245	-0.36744	-0.599888	0.232448	0.36744	1.29006	0.456331	0.599888	1.5156	0.174542	-0.232448	-1.17483	0.650263	1076	0.85	1097	0.847	804	0.888
CTHT_0013070	SURF1-like protein	1026	-2.58942	-1.21994	-1.36947	2.58942	6.01856	9.68572e-13	1.21994	2.32938	0.000806204	1.36947	2.58376	0.000224885	1077	0.85	3501	0.512	2057	0.713
CTHT_0027970	Glutamate dehydrogenase	1356	-2.27928	-1.85451	-0.424773	2.27928	4.85436	1.12586e-05	1.85451	3.61628	0.000245467	0.424773	1.34236	0.475825	1078	0.85	3313	0.538	1284	0.821
CTHT_0044450	Uncharacterized protein	267	-2.67989	-0.327743	-2.35215	2.67989	6.40809	8.89212e-09	0.327743	1.25505	0.521142	2.35215	5.10585	3.82794e-07	1079	0.849	3683	0.487	3369	0.53
CTHT_0074040	Uncharacterized protein	1950	-2.22286	-2.02393	-0.198928	2.22286	4.66819	1.1566e-06	2.02393	4.06691	5.24049e-06	0.198928	1.14784	0.721194	1080	0.849	3041	0.576	1125	0.843
CTHT_0068060	Putative nitroreductase family protein	621	-0.37254	-2.11407	1.74153	0.37254	1.29463	0.525354	2.11407	4.3291	1.34321e-05	-1.74153	-3.34389	0.000540032	1081	0.849	1143	0.84	339	0.952
CTHT_0053310	Obg-like ATPase 1	1785	-1.98884	-3.57924	1.5904	1.98884	3.96918	2.54996e-07	3.57924	11.9525	3.35384e-22	-1.5904	-3.01133	3.83466e-05	1082	0.849	2812	0.608	396	0.944
CTHT_0045760	Uncharacterized protein	828	-1.31171	0.0801627	-1.39188	1.31171	2.48236	0.000886634	-0.0801627	-1.05714	0.856049	1.39188	2.6242	0.000365671	1083	0.849	1904	0.734	2046	0.715
CTHT_0048730	26S proteasome regulatory subunit rpn9-like protein	1143	-0.133656	-0.114139	-0.019517	0.133656	1.09707	0.68328	0.114139	1.08233	0.704241	0.019517	1.01362	0.958472	1084	0.849	988	0.862	1001	0.86
CTHT_0068300	Uncharacterized protein	759	-3.24956	-4.29399	1.04443	3.24956	9.51073	1.79262e-18	4.29399	19.6164	2.20322e-32	-1.04443	-2.06256	0.00727604	1085	0.849	4423	0.384	558	0.922
CTHT_0011210	Uncharacterized protein	705	-0.166535	-0.222165	0.0556296	0.166535	1.12236	0.717943	0.222165	1.16648	0.588491	-0.0556296	-1.03931	0.911365	1086	0.848	1049	0.854	969	0.865
CTHT_0048680	Metallopeptidase-like protein	2628	-2.27842	1.01853	-3.29696	2.27842	4.85147	3.82404e-06	-1.01853	-2.02586	0.040136	3.29696	9.8284	6.7684e-12	1087	0.848	3270	0.544	4652	0.352
CTHT_0067980	Uncharacterized protein	942	-0.585039	-2.47658	1.89154	0.585039	1.50008	0.110812	2.47658	5.56575	4.75825e-14	-1.89154	-3.7103	1.84056e-08	1088	0.848	1344	0.812	326	0.954
CTHT_0017500	RING-type E3 ubiquitin transferase (EC 2.3.2.27)	1896	-0.198583	1.27058	-1.46916	0.198583	1.14757	0.616766	-1.27058	-2.41258	8.12684e-05	1.46916	2.76861	7.54999e-06	1089	0.848	1015	0.858	2180	0.696
CTHT_0054370	Eukaryotic translation initiation factor 2 subunit gamma-like protein	1542	-0.430616	-2.30431	1.87369	0.430616	1.34781	0.226114	2.30431	4.93931	1.1085e-13	-1.87369	-3.6647	3.31518e-09	1090	0.848	1209	0.831	329	0.954
CTHT_0060540	Uncharacterized protein	2400	0.626785	0.582173	0.0446115	-0.626785	-1.54412	0.0907568	-0.582173	-1.4971	0.100717	-0.0446115	-1.03141	0.924984	1091	0.848	629	0.912	968	0.865
CTHT_0054640	Uncharacterized protein	819	-1.12115	-1.23285	0.111708	1.12115	2.1752	0.000351648	1.23285	2.35031	4.38278e-05	-0.111708	-1.08051	0.770285	1092	0.848	1746	0.756	926	0.871
CTHT_0044380	Lysyl-tRNA synthetase-like protein	1971	-1.89375	-3.57831	1.68456	1.89375	3.716	8.95631e-07	3.57831	11.9448	2.32297e-22	-1.68456	-3.21442	1.1083e-05	1093	0.847	2636	0.633	360	0.95
CTHT_0072980	Putative RNA splicing factor	636	-0.461785	-0.880735	0.41895	0.461785	1.37724	0.207223	0.880735	1.84131	0.007824	-0.41895	-1.33695	0.255482	1094	0.847	1244	0.826	780	0.891
CTHT_0031080	Phosphomevalonate kinase (EC 2.7.4.2)	1440	-0.363333	0.518859	-0.882192	0.363333	1.28639	0.395486	-0.518859	-1.43282	0.179941	0.882192	1.84317	0.0236538	1095	0.847	1129	0.842	1615	0.775
CTHT_0074480	Uncharacterized protein	1077	-3.89969	-0.784641	-3.11505	3.89969	14.9253	1.97931e-18	0.784641	1.72266	0.0936342	3.11505	8.66408	2.80148e-12	1096	0.847	5112	0.288	4371	0.391
CTHT_0034250	Uncharacterized protein	1284	0.308074	1.86879	-1.56072	-0.308074	-1.23805	0.397575	-1.86879	-3.65227	1.33276e-09	1.56072	2.95001	7.88903e-07	1097	0.847	732	0.898	2272	0.683
CTHT_0068560	Acyltransferase-like protein	1251	0.89187	2.50154	-1.60967	-0.89187	-1.85558	0.0141313	-2.50154	-5.66288	1.12683e-13	1.60967	3.05181	3.83854e-06	1098	0.847	507	0.929	2358	0.671
CTHT_0038260	Small nuclear ribonucleoprotein E-like protein	297	-1.028	-2.1401	1.1121	1.028	2.03919	0.0194667	2.1401	4.40792	1.71491e-07	-1.1121	-2.1616	0.0106687	1099	0.847	1691	0.764	495	0.931
CTHT_0021680	Nuclear distribution protein nudE-like protein	2007	0.905331	2.21504	-1.30971	-0.905331	-1.87297	0.0857789	-2.21504	-4.64295	4.07948e-06	1.30971	2.47892	0.0102644	1100	0.846	514	0.928	2109	0.706
CTHT_0064920	Uncharacterized protein	1620	-1.21007	-0.910221	-0.299849	1.21007	2.31349	0.00307042	0.910221	1.87933	0.0227583	0.299849	1.23102	0.519263	1101	0.846	1886	0.737	1202	0.832
CTHT_0013050	GTPase rac-like protein	600	0.73506	0.592253	0.142807	-0.73506	-1.66447	0.00313392	-0.592253	-1.5076	0.0144693	-0.142807	-1.10405	0.620775	1102	0.846	606	0.915	954	0.867
CTHT_0043630	Putative chaperone binding protein	1965	-0.697862	-0.876268	0.178406	0.697862	1.6221	0.0101038	0.876268	1.83562	0.000683041	-0.178406	-1.13163	0.563109	1103	0.846	1396	0.805	909	0.873
CTHT_0070490	Voltage-gated chloride channel-like protein	2697	1.6085	3.35076	-1.74226	-1.6085	-3.04936	8.34557e-05	-3.35076	-10.2019	5.03723e-18	1.74226	3.34558	1.55343e-05	1104	0.846	336	0.953	2568	0.642
CTHT_0071240	Eukaryotic translation initiation factor 3 subunit C (eIF3c) (Eukaryotic translation initiation factor 3 93 kDa subunit homolog) (eIF3 p93) (Translation initiation factor eIF3, p93 subunit homolog)	2601	-0.701779	-2.86195	2.16017	0.701779	1.62651	0.0734362	2.86195	7.26999	5.34727e-16	-2.16017	-4.46969	2.2664e-09	1105	0.846	1459	0.796	285	0.96
CTHT_0032540	Phosphate oxidase-like protein	807	-1.25192	-0.519903	-0.732015	1.25192	2.38158	0.00304014	0.519903	1.43386	0.225974	0.732015	1.66096	0.0959345	1106	0.846	1907	0.734	1525	0.787
CTHT_0019120	Uncharacterized protein	1641	-1.11593	-1.87913	0.763199	1.11593	2.16735	0.00783851	1.87913	3.67853	1.95854e-06	-0.763199	-1.69725	0.0768208	1107	0.845	1781	0.752	645	0.91
CTHT_0004930	Uncharacterized protein	2091	0.832478	3.53881	-2.70633	-0.832478	-1.78074	0.0729846	-3.53881	-11.6222	2.77268e-17	2.70633	6.52658	2.51246e-10	1108	0.845	539	0.925	3859	0.462
CTHT_0038820	ARF GTPase activator-like protein	1485	-0.560747	-0.413696	-0.147052	0.560747	1.47503	0.139713	0.413696	1.33209	0.259451	0.147052	1.1073	0.731346	1109	0.845	1299	0.819	1103	0.846
CTHT_0059500	Phospho-2-dehydro-3-deoxyheptonate aldolase (EC 2.5.1.54) (3-deoxy-D-arabino-heptulosonate 7-phosphate synthase) (DAHP synthase) (Phospho-2-keto-3-deoxyheptonate aldolase)	1131	-1.52917	-3.25037	1.7212	1.52917	2.88621	4.7817e-05	3.25037	9.51613	6.34866e-20	-1.7212	-3.29711	3.12848e-06	1110	0.845	2248	0.687	361	0.949
CTHT_0005900	Uncharacterized protein	1272	-0.131482	-0.232188	0.100706	0.131482	1.09542	0.749218	0.232188	1.17462	0.517463	-0.100706	-1.0723	0.809688	1111	0.845	1021	0.857	967	0.865
CTHT_0049080	Arginase-like protein	1830	0.43995	-0.40268	0.84263	-0.43995	-1.35656	0.212484	0.40268	1.32196	0.228793	-0.84263	-1.79332	0.0111042	1112	0.845	712	0.9	618	0.914
CTHT_0033790	Eukaryotic translation initiation factor 3 subunit G (eIF3g) (Eukaryotic translation initiation factor 3 RNA-binding subunit) (eIF-3 RNA-binding subunit) (Translation initiation factor eIF3 p33 subunit homolog) (eIF3 p33 homolog)	870	-0.737072	-2.6085	1.87143	0.737072	1.66679	0.0396229	2.6085	6.0987	1.51004e-15	-1.87143	-3.65895	2.37923e-08	1113	0.845	1471	0.795	335	0.953
CTHT_0061360	3-hydroxyisobutyryl-CoA hydrolase, mitochondrial (EC 3.1.2.4) (3-hydroxyisobutyryl-coenzyme A hydrolase)	1548	-1.34236	-1.96105	0.618689	1.34236	2.53566	0.000743064	1.96105	3.89346	2.33449e-07	-0.618689	-1.53548	0.142884	1114	0.845	2127	0.703	712	0.9
CTHT_0055850	Uncharacterized protein	1182	0.981864	-0.342461	1.32433	-0.981864	-1.97502	0.00297254	0.342461	1.26792	0.313467	-1.32433	-2.50416	3.98445e-05	1115	0.844	542	0.924	483	0.932
CTHT_0016350	Uncharacterized protein	1026	-0.412975	-1.47596	1.06299	0.412975	1.33143	0.30795	1.47596	2.78169	2.69113e-05	-1.06299	-2.08925	0.00393496	1116	0.844	1215	0.83	532	0.926
CTHT_0069960	Cell division control protein 42-like protein	993	0.00172141	0.307489	-0.305767	-0.00172141	-1.00119	0.997765	-0.307489	-1.23755	0.261539	0.305767	1.23608	0.294906	1117	0.844	963	0.866	1212	0.831
CTHT_0001650	Tyrosine phosphatase-like protein	1047	-1.58013	0.866874	-2.447	1.58013	2.98997	1.994e-09	-0.866874	-1.82371	0.000985394	2.447	5.45283	3.07163e-21	1118	0.844	2328	0.675	3478	0.515
CTHT_0011170	Uncharacterized protein	993	-1.00163	-0.522988	-0.478642	1.00163	2.00226	0.014619	0.522988	1.43693	0.202205	0.478642	1.39343	0.274624	1119	0.844	1595	0.778	1247	0.826
CTHT_0024480	Uncharacterized protein	720	-2.38025	-3.06991	0.689665	2.38025	5.20627	2.89283e-15	3.06991	8.39724	1.74863e-25	-0.689665	-1.61291	0.0313988	1120	0.844	3390	0.528	705	0.901
CTHT_0013430	Uncharacterized protein	2658	-1.72783	-1.39157	-0.336259	1.72783	3.3123	0.00102047	1.39157	2.62365	0.00661644	0.336259	1.26248	0.580959	1121	0.844	2581	0.64	1225	0.829
CTHT_0009190	Signal peptidase complex-like protein	708	-0.757053	-0.106451	-0.650602	0.757053	1.69003	0.00872515	0.106451	1.07658	0.732245	0.650602	1.56982	0.0254177	1122	0.843	1491	0.792	1469	0.795
CTHT_0031930	Uncharacterized protein	288	0.609368	-0.268208	0.877576	-0.609368	-1.52559	0.192049	0.268208	1.20431	0.56387	-0.877576	-1.83729	0.0505335	1123	0.843	639	0.911	609	0.915
CTHT_0015440	Uncharacterized protein	3012	0.979636	2.47918	-1.49954	-0.979636	-1.97197	0.133034	-2.47918	-5.57581	2.59248e-05	1.49954	2.82753	0.0168075	1124	0.843	440	0.938	2042	0.715
CTHT_0015750	Glutamate decarboxylase (EC 4.1.1.15)	1740	-3.1852	1.64042	-4.82562	3.1852	9.09578	4.18891e-08	-1.64042	-3.11756	0.00471877	4.82562	28.3566	2.19077e-17	1125	0.843	4436	0.382	5893	0.179
CTHT_0002450	Uncharacterized protein	2058	1.23381	2.14	-0.906192	-1.23381	-2.35187	0.00294593	-2.14	-4.40762	4.83449e-08	0.906192	1.87409	0.0322078	1126	0.843	436	0.939	1714	0.761
CTHT_0011380	Uncharacterized protein	960	-0.802496	0.751771	-1.55427	0.802496	1.74412	0.0951527	-0.751771	-1.68386	0.102499	1.55427	2.93685	0.000640001	1127	0.843	1529	0.787	2352	0.672
CTHT_0008640	Uncharacterized protein	609	-2.19251	-3.14694	0.954429	2.19251	4.57099	1.29501e-09	3.14694	8.85772	1.96919e-19	-0.954429	-1.93781	0.011101	1128	0.843	3113	0.566	597	0.917
CTHT_0058530	Uncharacterized protein	1893	-0.923832	0.858678	-1.78251	0.923832	1.89715	0.00132203	-0.858678	-1.81338	0.0020659	1.78251	3.44024	1.06915e-10	1129	0.842	1617	0.774	2618	0.635
CTHT_0035100	Uncharacterized protein	1242	-1.61187	0.069221	-1.68109	1.61187	3.05647	0.000106715	-0.069221	-1.04915	0.883836	1.68109	3.2067	4.27684e-05	1130	0.842	2360	0.671	2498	0.652
CTHT_0037440	Uncharacterized protein	951	-0.650249	3.4811	-4.13135	0.650249	1.56944	0.354968	-3.4811	-11.1665	7.22657e-09	4.13135	17.5251	1.09996e-11	1131	0.842	1265	0.823	5443	0.242
CTHT_0045470	Pectate lyase-like protein	1062	-1.34694	0.830848	-2.17779	1.34694	2.54371	0.00416046	-0.830848	-1.77873	0.074362	2.17779	4.52458	1.5948e-06	1132	0.842	2077	0.71	3195	0.555
CTHT_0048230	Cysteine protease (EC 3.4.22.-)	1485	-1.77466	0.378071	-2.15274	1.77466	3.42159	1.03396e-08	-0.378071	-1.2996	0.247009	2.15274	4.4467	1.69868e-12	1133	0.842	2491	0.653	2992	0.583
CTHT_0027630	Putative carboxylic acid protein	1566	-5.6219	-0.560165	-5.06174	5.6219	49.2448	1.46563e-46	0.560165	1.47444	0.193123	5.06174	33.3991	4.47111e-38	1134	0.842	6239	0.131	5968	0.169
CTHT_0074700	Uncharacterized protein	1578	-0.595499	-0.781839	0.18634	0.595499	1.511	0.0659089	0.781839	1.71932	0.0100898	-0.18634	-1.13787	0.60646	1135	0.842	1402	0.804	973	0.864
CTHT_0008430	Uncharacterized protein	876	0.72602	1.80503	-1.07901	-0.72602	-1.65407	0.0180163	-1.80503	-3.49437	2.36206e-10	1.07901	2.11259	0.000287766	1136	0.841	614	0.914	1893	0.736
CTHT_0052720	Uncharacterized protein	972	0.972488	2.73479	-1.7623	-0.972488	-1.96222	0.0376521	-2.73479	-6.65662	2.05912e-10	1.7623	3.39239	8.10686e-05	1137	0.841	518	0.928	2727	0.62
CTHT_0059400	Putative actin binding protein	2370	-0.701256	-0.395453	-0.305803	0.701256	1.62592	0.00234734	0.395453	1.31536	0.0845542	0.305803	1.23611	0.215012	1138	0.841	1462	0.796	1233	0.828
CTHT_0052820	Uncharacterized protein	20652	1.42625	3.90384	-2.47759	-1.42625	-2.68748	0.00792678	-3.90384	-14.9683	5.25832e-15	2.47759	5.56965	1.5616e-06	1139	0.841	384	0.946	3616	0.496
CTHT_0048890	Uncharacterized protein	1164	-0.780163	0.801841	-1.582	0.780163	1.71733	0.0117677	-0.801841	-1.74332	0.00698816	1.582	2.99386	8.02666e-08	1140	0.841	1487	0.793	2402	0.665
CTHT_0009630	Golgi SNAP receptor complex member 1	663	-0.223155	0.966724	-1.18988	0.223155	1.16728	0.668251	-0.966724	-1.9544	0.0251971	1.18988	2.28134	0.00717804	1141	0.841	1078	0.85	1911	0.734
CTHT_0053930	Uncharacterized protein	393	-1.72232	-1.51356	-0.208761	1.72232	3.29966	3.59687e-05	1.51356	2.85513	0.00018222	0.208761	1.1557	0.674222	1142	0.841	2463	0.657	1130	0.842
CTHT_0073820	MICOS complex subunit MIC60 (Mitofilin)	2082	-1.82376	-2.62548	0.801725	1.82376	3.54002	3.11698e-06	2.62548	6.17091	2.61055e-12	-0.801725	-1.74318	0.0506124	1143	0.84	2719	0.621	659	0.908
CTHT_0034500	Golgi apparatus membrane protein tvp15-like protein	393	0.91793	0.665363	0.252568	-0.91793	-1.8894	0.00583558	-0.665363	-1.58597	0.0413413	-0.252568	-1.19133	0.502108	1144	0.84	551	0.923	895	0.875
CTHT_0001710	Ribosomal protein ymL32-like protein	414	-2.37549	-3.48153	1.10604	2.37549	5.18912	6.59613e-14	3.48153	11.1698	1.21073e-29	-1.10604	-2.15254	0.000643839	1145	0.84	3454	0.519	579	0.919
CTHT_0041110	Protein transport protein SEC13	999	-0.663154	-0.672952	0.00979858	0.663154	1.58354	0.0799634	0.672952	1.59433	0.0619276	-0.00979858	-1.00681	0.987221	1146	0.84	1413	0.803	1022	0.857
CTHT_0040340	Glutamate carboxypeptidase-like protein	1683	0.0251758	0.316949	-0.291773	-0.0251758	-1.0176	0.973635	-0.316949	-1.24569	0.587986	0.291773	1.22414	0.649123	1147	0.84	986	0.862	1273	0.822
CTHT_0030160	Putative calcium ion binding protein	579	0.369007	0.778652	-0.409645	-0.369007	-1.29146	0.18132	-0.778652	-1.71553	0.00179449	0.409645	1.32836	0.132668	1148	0.84	783	0.891	1319	0.816
CTHT_0068610	Uncharacterized protein	645	-0.756572	-0.749299	-0.0072734	0.756572	1.68947	0.00275162	0.749299	1.68098	0.00207356	0.0072734	1.00505	0.985765	1149	0.84	1571	0.781	1074	0.85
CTHT_0055110	Uncharacterized protein	1005	-2.83778	-3.77698	0.939203	2.83778	7.1492	3.16368e-13	3.77698	13.7084	2.18427e-23	-0.939203	-1.91747	0.0226114	1150	0.839	4067	0.433	622	0.913
CTHT_0058070	Putative heat shock protein	2409	-0.860295	0.494246	-1.35454	0.860295	1.81541	0.0298081	-0.494246	-1.40858	0.208913	1.35454	2.55716	0.000385174	1151	0.839	1579	0.78	2171	0.697
CTHT_0024560	Uncharacterized protein	204	0.067052	-0.715969	0.783021	-0.067052	-1.04757	0.933084	0.715969	1.64259	0.246879	-0.783021	-1.72073	0.229592	1152	0.839	976	0.864	689	0.904
CTHT_0049250	Uncharacterized protein	2616	-1.30466	1.09014	-2.3948	1.30466	2.47026	0.0060865	-1.09014	-2.12895	0.0183435	2.3948	5.25906	1.4777e-07	1153	0.839	2013	0.719	3348	0.533
CTHT_0005540	Actin-related protein 2/3 complex subunit 5	621	-1.78277	-1.62564	-0.157134	1.78277	3.44086	1.95716e-07	1.62564	3.08578	1.10799e-06	0.157134	1.11507	0.707126	1154	0.839	2605	0.637	1143	0.84
CTHT_0062190	Uncharacterized protein	1035	0.227875	-0.39407	0.621946	-0.227875	-1.17111	0.417582	0.39407	1.3141	0.115967	-0.621946	-1.53895	0.0142584	1155	0.839	881	0.877	734	0.897
CTHT_0053580	Methylthioribulose-1-phosphate dehydratase (MTRu-1-P dehydratase) (EC 4.2.1.109)	777	-1.36115	-2.69123	1.33009	1.36115	2.56889	0.00216591	2.69123	6.45865	1.20777e-10	-1.33009	-2.51418	0.00258629	1156	0.839	2156	0.699	473	0.934
CTHT_0023060	Eukaryotic peptide chain release factor subunit 1-like protein	1305	-0.0422618	-1.18479	1.14253	0.0422618	1.02973	0.916775	1.18479	2.2733	6.0086e-05	-1.14253	-2.20768	0.000168204	1157	0.839	1037	0.855	543	0.924
CTHT_0032570	Uncharacterized protein	2307	0.768941	2.66166	-1.89272	-0.768941	-1.70402	0.0384338	-2.66166	-6.32761	4.60299e-15	1.89272	3.71334	5.67087e-08	1158	0.838	604	0.916	2887	0.598
CTHT_0016360	Prefoldin subunit 3	591	0.408744	-0.113021	0.521765	-0.408744	-1.32753	0.287451	0.113021	1.08149	0.769581	-0.521765	-1.43571	0.162224	1159	0.838	731	0.898	745	0.896
CTHT_0041610	Uncharacterized protein	936	0.0363588	2.14295	-2.1066	-0.0363588	-1.02552	0.934824	-2.14295	-4.41666	2.2537e-11	2.1066	4.30674	9.78106e-11	1160	0.838	927	0.871	3038	0.577
CTHT_0055800	Isocitrate dehydrogenase [NAD] subunit, mitochondrial	1182	0.0602669	-2.12124	2.1815	-0.0602669	-1.04266	0.89117	2.12124	4.35067	4.74706e-11	-2.1815	-4.53626	2.64504e-11	1161	0.838	973	0.864	303	0.957
CTHT_0016950	Uncharacterized protein	288	-0.196185	-0.403515	0.20733	0.196185	1.14566	0.692867	0.403515	1.32273	0.348571	-0.20733	-1.15455	0.672271	1162	0.838	1110	0.845	951	0.867
CTHT_0008950	Uncharacterized protein	495	-1.20193	-1.51712	0.315184	1.20193	2.30048	0.00319515	1.51712	2.86218	9.51968e-05	-0.315184	-1.24417	0.493797	1163	0.838	1941	0.729	862	0.88
CTHT_0011610	Uncharacterized protein	1401	0.411164	1.20352	-0.792359	-0.411164	-1.32976	0.397847	-1.20352	-2.30301	0.00434547	0.792359	1.7319	0.0799603	1164	0.838	792	0.889	1759	0.755
CTHT_0026130	Uncharacterized protein	1167	-3.13319	-3.8044	0.671218	3.13319	8.7737	5.40563e-29	3.8044	13.9714	4.56304e-43	-0.671218	-1.59242	0.0260718	1165	0.837	4409	0.386	726	0.899
CTHT_0073580	Uncharacterized protein	270	-2.20658	-3.72213	1.51555	2.20658	4.6158	4.50074e-11	3.72213	13.1969	1.11315e-30	-1.51555	-2.85908	5.83632e-06	1166	0.837	3281	0.543	437	0.939
CTHT_0034450	#N/A	2106	-1.08174	-1.40124	0.319491	1.08174	2.11659	0.0341697	1.40124	2.64128	0.00366849	-0.319491	-1.24789	0.578132	1167	0.837	1881	0.738	876	0.878
CTHT_0058220	Uncharacterized protein	1230	-1.66449	2.23705	-3.90154	1.66449	3.17002	0.0129388	-2.23705	-4.71433	0.000432582	3.90154	14.9445	7.66988e-10	1168	0.837	2708	0.623	5552	0.226
CTHT_0027210	Uncharacterized protein	2103	-0.634316	1.97585	-2.61016	0.634316	1.5522	0.161001	-1.97585	-3.93359	1.04295e-06	2.61016	6.10573	1.52694e-10	1169	0.837	1369	0.809	3709	0.483
CTHT_0010860	Hydrolase-like protein	1464	-1.17929	-0.59727	-0.582017	1.17929	2.26465	0.0149026	0.59727	1.51285	0.21866	0.582017	1.49694	0.259324	1170	0.837	2047	0.715	1493	0.792
CTHT_0001910	Putative glutathione protein	1410	-0.929593	-0.847044	-0.0825496	0.929593	1.90474	0.0744059	0.847044	1.79881	0.0897102	0.0825496	1.05889	0.898738	1171	0.837	1763	0.754	1156	0.839
CTHT_0023340	Glycyl-tRNA synthetase-like protein	1995	-1.57534	-3.31452	1.73918	1.57534	2.98006	2.32127e-06	3.31452	9.94878	1.52878e-25	-1.73918	-3.33845	1.10906e-07	1172	0.836	2404	0.665	381	0.947
CTHT_0015990	Uncharacterized protein	1164	1.80727	2.95378	-1.14651	-1.80727	-3.49979	1.42906e-05	-2.95378	-7.74775	1.08665e-13	1.14651	2.21377	0.00703126	1173	0.836	319	0.955	2022	0.718
CTHT_0068140	Uncharacterized protein	1446	0.288539	1.38778	-1.09924	-0.288539	-1.2214	0.588577	-1.38778	-2.61675	0.00165735	1.09924	2.14241	0.0178312	1174	0.836	844	0.882	1945	0.729
CTHT_0027800	Porphobilinogen deaminase-like protein	1047	-2.65956	-3.04922	0.389656	2.65956	6.31841	4.73445e-05	3.04922	8.27763	1.21655e-06	-0.389656	-1.31008	0.610898	1175	0.836	3965	0.447	822	0.885
CTHT_0056770	Uncharacterized protein	972	1.79291	4.23523	-2.44232	-1.79291	-3.46512	1.79588e-08	-4.23523	-18.8335	9.09898e-44	2.44232	5.43515	6.56661e-15	1176	0.836	328	0.954	3618	0.496
CTHT_0053940	Putative transcriptional activator hap3 protein	612	0.295475	0.197739	0.0977361	-0.295475	-1.22729	0.313184	-0.197739	-1.1469	0.481627	-0.0977361	-1.07009	0.761112	1177	0.836	820	0.885	1019	0.858
CTHT_0054210	Tubulin-specific chaperone A	414	-1.24976	-1.16126	-0.0885006	1.24976	2.37802	0.0155542	1.16126	2.23653	0.0197229	0.0885006	1.06326	0.892924	1178	0.836	2078	0.71	1115	0.844
CTHT_0026620	Phosphatase 2C-like protein	1722	-0.560129	1.62235	-2.18248	0.560129	1.4744	0.0781751	-1.62235	-3.07877	2.07359e-08	2.18248	4.53934	7.18038e-14	1179	0.835	1345	0.812	3191	0.555
CTHT_0026260	Synaptobrevin-like protein	597	-0.263715	0.339353	-0.603068	0.263715	1.20057	0.417214	-0.339353	-1.26519	0.25102	0.603068	1.51894	0.0425846	1180	0.835	1182	0.835	1521	0.788
CTHT_0003570	U6 snRNA-associated Sm-like protein LSm2	297	-0.486607	-1.3227	0.836097	0.486607	1.40115	0.221708	1.3227	2.50135	0.000184875	-0.836097	-1.78521	0.0262777	1181	0.835	1339	0.813	657	0.908
CTHT_0048540	Uncharacterized protein	897	-1.74466	-1.47995	-0.264714	1.74466	3.35116	4.69627e-12	1.47995	2.78938	2.45567e-09	0.264714	1.2014	0.358794	1182	0.835	2631	0.633	1257	0.825
CTHT_0055330	Uncharacterized protein	1113	-0.441913	-1.46417	1.02226	0.441913	1.3584	0.343366	1.46417	2.75904	0.000295814	-1.02226	-2.03109	0.016929	1183	0.835	1321	0.816	610	0.915
CTHT_0010700	Uncharacterized protein	1068	0.56466	1.7488	-1.18415	-0.56466	-1.47904	0.177635	-1.7488	-3.3608	2.76674e-06	1.18415	2.27229	0.00245671	1184	0.835	695	0.903	2108	0.706
CTHT_0044330	Nicotinamide-nucleotide adenylyltransferase (EC 2.7.7.1)	978	0.339227	0.57149	-0.232263	-0.339227	-1.26508	0.389602	-0.57149	-1.48606	0.10559	0.232263	1.17468	0.567968	1185	0.835	818	0.886	1209	0.831
CTHT_0057650	Glucose-6-phosphate 1-dehydrogenase (EC 1.1.1.49)	1731	-1.5413	-2.73087	1.18957	1.5413	2.91057	3.78198e-05	2.73087	6.63854	1.59821e-14	-1.18957	-2.28084	0.00155077	1186	0.834	2398	0.666	511	0.928
CTHT_0061170	Uncharacterized protein	633	-0.4149	-0.44566	0.0307605	0.4149	1.33321	0.151994	0.44566	1.36194	0.102427	-0.0307605	-1.02155	0.932493	1187	0.834	1303	0.818	1067	0.851
CTHT_0009840	Uncharacterized protein	885	0.949878	1.33193	-0.382054	-0.949878	-1.93171	0.00473733	-1.33193	-2.5174	2.98254e-05	0.382054	1.3032	0.294638	1188	0.834	575	0.92	1382	0.807
CTHT_0056970	Uncharacterized protein	1062	0.569057	1.96516	-1.3961	-0.569057	-1.48355	0.0149912	-1.96516	-3.90455	8.73284e-20	1.3961	2.63189	2.82779e-10	1189	0.834	714	0.9	2304	0.679
CTHT_0002540	Uncharacterized protein	717	-2.64854	-1.97948	-0.669054	2.64854	6.27031	3.7924e-15	1.97948	3.94352	2.86378e-09	0.669054	1.59003	0.065332	1190	0.834	3841	0.465	1597	0.777
CTHT_0039390	Putative GTP-binding protein	642	-0.986451	-0.433873	-0.552577	0.986451	1.9813	3.29418e-05	0.433873	1.35086	0.0697091	0.552577	1.4667	0.023918	1191	0.834	1772	0.753	1457	0.797
CTHT_0027990	Transcription elongation factor 1-like protein	282	-0.403753	-0.557361	0.153608	0.403753	1.32294	0.210412	0.557361	1.47158	0.0608216	-0.153608	-1.11235	0.66215	1192	0.834	1291	0.82	995	0.861
CTHT_0026510	Acetoacetate-CoA ligase-like protein	2067	-2.13195	-0.463202	-1.66875	2.13195	4.38309	3.62775e-06	0.463202	1.3786	0.340012	1.66875	3.17938	0.000303715	1193	0.834	3064	0.573	2576	0.641
CTHT_0031810	Uncharacterized protein	1770	-1.92914	-1.28288	-0.646256	1.92914	3.80827	3.23127e-05	1.28288	2.43324	0.00488658	0.646256	1.5651	0.199342	1194	0.833	2987	0.584	1616	0.775
CTHT_0067190	Mitochondrial protein import protein mas5-like protein	1248	1.81204	1.40539	0.406656	-1.81204	-3.5114	6.38687e-08	-1.40539	-2.64889	1.82633e-05	-0.406656	-1.32561	0.276128	1195	0.833	334	0.953	845	0.882
CTHT_0063040	Nucleoporin GLE2 (Nuclear pore protein GLE2)	1074	-1.10568	-1.65884	0.553167	1.10568	2.152	2.70892e-05	1.65884	3.15763	4.174e-11	-0.553167	-1.4673	0.0432723	1196	0.833	1931	0.731	798	0.889
CTHT_0003260	Uncharacterized protein	3330	-0.122192	2.67788	-2.80008	0.122192	1.08839	0.80674	-2.67788	-6.39917	1.53967e-12	2.80008	6.96477	3.04933e-13	1197	0.833	1114	0.845	4228	0.411
CTHT_0067720	Putative calcineurin protein	525	0.867024	0.735879	0.131145	-0.867024	-1.8239	0.000127712	-0.735879	-1.66541	0.000811643	-0.131145	-1.09516	0.622109	1198	0.833	595	0.917	1020	0.858
CTHT_0004410	Uncharacterized protein	228	-1.15338	2.02209	-3.17548	1.15338	2.22435	0.0006396	-2.02209	-4.06173	7.38322e-10	3.17548	9.03471	4.34551e-22	1199	0.833	2030	0.717	4633	0.354
CTHT_0041390	Uncharacterized protein	2079	-0.301305	0.917834	-1.21914	0.301305	1.23226	0.440724	-0.917834	-1.88928	0.00644355	1.21914	2.32808	0.000364876	1200	0.833	1202	0.832	2104	0.707
CTHT_0030380	V-type proton ATPase subunit F	357	-0.794294	-0.766111	-0.0281834	0.794294	1.73423	0.0452736	0.766111	1.70068	0.0441827	0.0281834	1.01973	0.956719	1201	0.832	1657	0.769	1146	0.84
CTHT_0029750	Uncharacterized protein	321	-0.506523	-2.39959	1.89307	0.506523	1.42062	0.298752	2.39959	5.27653	1.11412e-08	-1.89307	-3.71424	1.19956e-05	1202	0.832	1412	0.803	344	0.952
CTHT_0008760	Vesicular-fusion protein sec17-like protein	876	-0.180869	0.00419355	-0.185063	0.180869	1.13357	0.579939	-0.00419355	-1.00291	0.989799	0.185063	1.13687	0.566206	1203	0.832	1161	0.838	1228	0.829
CTHT_0018300	J domain-containing protein	897	-1.37724	0.364201	-1.74144	1.37724	2.59771	0.00197727	-0.364201	-1.28717	0.435498	1.74144	3.34369	6.44837e-05	1204	0.832	2314	0.677	2807	0.609
CTHT_0074490	Uncharacterized protein	1371	-1.52328	-1.02274	-0.500546	1.52328	2.87444	1.30543e-05	1.02274	2.03177	0.0028847	0.500546	1.41475	0.186967	1205	0.832	2321	0.676	1389	0.806
CTHT_0005050	Adenylate kinase (EC 2.7.4.3) (ATP-AMP transphosphorylase) (ATP:AMP phosphotransferase) (Adenylate kinase cytosolic and mitochondrial) (Adenylate monophosphate kinase)	825	-2.35058	-4.02241	1.67184	2.35058	5.10027	4.67131e-15	4.02241	16.2505	2.04412e-43	-1.67184	-3.18621	2.59557e-08	1206	0.832	3486	0.514	411	0.942
CTHT_0056490	Uncharacterized protein	1968	-0.606965	1.64843	-2.25539	0.606965	1.52305	0.367004	-1.64843	-3.13492	0.00504535	2.25539	4.77464	0.000151843	1207	0.832	1427	0.801	3581	0.501
CTHT_0067810	Clathrin light chain	729	-1.33031	-1.41018	0.0798614	1.33031	2.51457	0.000354785	1.41018	2.6577	8.5367e-05	-0.0798614	-1.05692	0.86706	1208	0.831	2200	0.693	1048	0.854
CTHT_0035530	Putative tRNA-binding protein	1221	-1.65165	-2.91555	1.2639	1.65165	3.14193	3.72975e-05	2.91555	7.54516	1.91642e-14	-1.2639	-2.40144	0.00169227	1209	0.831	2576	0.641	522	0.927
CTHT_0069130	Mitochondrial inner membrane protein oxa1-like protein	1614	-1.62178	-1.92024	0.298455	1.62178	3.07755	2.41155e-05	1.92024	3.78486	1.94889e-07	-0.298455	-1.22983	0.499617	1210	0.831	2600	0.638	946	0.868
CTHT_0056020	Uncharacterized protein	1032	-0.0526919	1.47642	-1.52911	0.0526919	1.0372	0.923698	-1.47642	-2.78258	0.000282543	1.52911	2.88609	0.000247694	1211	0.831	1118	0.844	2582	0.64
CTHT_0022500	Tryptophanyl-tRNA synthetase-like protein	2136	-2.92321	-3.24108	0.317872	2.92321	7.5853	1.52396e-15	3.24108	9.45501	1.69063e-19	-0.317872	-1.24649	0.460348	1212	0.831	4294	0.402	952	0.867
CTHT_0032480	Septin-like protein	1743	-0.0879074	1.09837	-1.18628	0.0879074	1.06283	0.840326	-1.09837	-2.14112	0.000988959	1.18628	2.27565	0.000520647	1213	0.831	1111	0.845	2095	0.708
CTHT_0011970	Uncharacterized protein	930	-4.08504	-4.8173	0.73226	4.08504	16.9715	3.09466e-33	4.8173	28.1937	1.46431e-46	-0.73226	-1.66124	0.0465731	1214	0.831	5457	0.24	744	0.896
CTHT_0036130	T-complex protein 1 alpha subunit-like protein	1701	-1.07383	-1.69024	0.616409	1.07383	2.10502	0.00225482	1.69024	3.22711	3.90486e-07	-0.616409	-1.53305	0.0919671	1215	0.83	1911	0.734	773	0.892
CTHT_0042620	Uncharacterized protein	2157	-0.741601	-2.0455	1.3039	0.741601	1.67203	0.0243481	2.0455	4.12816	1.70853e-11	-1.3039	-2.46895	3.56431e-05	1216	0.83	1635	0.772	531	0.926
CTHT_0037330	Putative dihydroorotate protein	1500	-2.33802	-2.59048	0.252459	2.33802	5.05607	3.1637e-09	2.59048	6.02297	1.46044e-11	-0.252459	-1.19124	0.591735	1217	0.83	3506	0.511	974	0.864
CTHT_0000340	Uncharacterized protein	2838	-0.295716	1.73956	-2.03528	0.295716	1.22749	0.463465	-1.73956	-3.33933	2.94465e-07	2.03528	4.09901	3.02243e-09	1218	0.83	1208	0.831	3078	0.571
CTHT_0013210	Uncharacterized protein	864	-0.0336729	0.91464	-0.948313	0.0336729	1.02361	0.930768	-0.91464	-1.8851	0.00132283	0.948313	1.92961	0.00120714	1219	0.83	1089	0.848	1895	0.736
CTHT_0058610	UDP-N-acetylglucosamine pyrophosphorylase-like protein	1461	-0.729747	-1.12328	0.393534	0.729747	1.65835	0.0196018	1.12328	2.17842	0.00013299	-0.393534	-1.31361	0.233799	1220	0.83	1630	0.773	906	0.873
CTHT_0049090	Uncharacterized protein	1884	0.613146	1.35346	-0.740313	-0.613146	-1.52959	0.031922	-1.35346	-2.55524	3.205e-07	0.740313	1.67054	0.00846821	1221	0.83	728	0.898	1713	0.761
CTHT_0017820	Uncharacterized protein	417	0.0795056	0.00355985	0.0759457	-0.0795056	-1.05666	0.822211	-0.00355985	-1.00247	0.991377	-0.0759457	-1.05405	0.82917	1222	0.829	1018	0.858	1081	0.849
CTHT_0070450	Aspartyl aminopeptidase-like protein	1455	-1.41592	-1.32363	-0.0922918	1.41592	2.66831	6.45115e-06	1.32363	2.50295	1.36266e-05	0.0922918	1.06606	0.815023	1223	0.829	2276	0.683	1151	0.839
CTHT_0044180	Putative LAS seventeen-binding protein	1233	0.633977	1.04592	-0.411945	-0.633977	-1.55184	0.0760251	-1.04592	-2.06469	0.00158854	0.411945	1.33048	0.268325	1224	0.829	709	0.901	1440	0.799
CTHT_0069890	Putative ribosomal protein	951	-2.78082	-3.36375	0.582927	2.78082	6.87244	1.58866e-10	3.36375	10.2941	1.71852e-15	-0.582927	-1.49788	0.227603	1225	0.829	4198	0.415	832	0.884
CTHT_0042810	Uncharacterized protein	1647	-0.146479	2.58553	-2.73201	0.146479	1.10686	0.722555	-2.58553	-6.00235	1.11364e-15	2.73201	6.64379	6.62301e-17	1226	0.829	1155	0.839	4122	0.426
CTHT_0026860	Monooxygenase-like protein	1506	-1.84608	-0.740813	-1.10526	1.84608	3.59521	0.0103649	0.740813	1.67112	0.312951	1.10526	2.15138	0.141614	1227	0.829	3097	0.568	2132	0.703
CTHT_0044030	Uncharacterized protein	360	-0.716226	-0.603212	-0.113013	0.716226	1.64288	0.000375774	0.603212	1.5191	0.00205401	0.113013	1.08148	0.631665	1228	0.829	1602	0.777	1203	0.832
CTHT_0011140	SWIRM domain-containing protein	1239	1.5342	3.9955	-2.4613	-1.5342	-2.89629	3.822e-06	-3.9955	-15.9502	9.96911e-37	2.4613	5.50711	2.8357e-14	1229	0.828	415	0.942	3698	0.485
CTHT_0001640	Uncharacterized protein	318	-2.11189	-1.2543	-0.857592	2.11189	4.32258	1.60527e-12	1.2543	2.38551	2.44845e-05	0.857592	1.81201	0.00562769	1230	0.828	3267	0.545	1850	0.742
CTHT_0047430	Uncharacterized protein	783	-0.192186	-0.0169548	-0.175232	0.192186	1.14249	0.700697	0.0169548	1.01182	0.972033	0.175232	1.12915	0.725617	1231	0.828	1238	0.827	1335	0.814
CTHT_0002060	Putative autophagy protein	1341	-1.01655	1.07932	-2.09586	1.01655	2.02307	0.00100657	-1.07932	-2.11303	0.000293343	2.09586	4.27481	1.56001e-12	1232	0.828	1835	0.744	3196	0.555
CTHT_0020330	Uncharacterized protein	2790	-0.382027	0.81443	-1.19646	0.382027	1.30317	0.209913	-0.81443	-1.7586	0.00301255	1.19646	2.29176	1.52251e-05	1233	0.828	1312	0.817	2144	0.701
CTHT_0030470	Putative dolichol phosphate mannose (Dol-P-man) protein	738	-1.09103	-1.31704	0.226003	1.09103	2.13027	0.00650114	1.31704	2.49154	0.000569137	-0.226003	-1.16959	0.624776	1234	0.828	2017	0.719	994	0.861
CTHT_0030100	Uncharacterized protein	2052	-1.81861	1.0922	-2.91081	1.81861	3.5274	1.05792e-05	-1.0922	-2.13199	0.00747468	2.91081	7.52039	3.78961e-13	1235	0.828	2841	0.604	4327	0.397
CTHT_0033320	26S proteasome regulatory subunit rpn1-like protein	2709	0.103798	-0.356775	0.460572	-0.103798	-1.0746	0.754658	0.356775	1.28056	0.197776	-0.460572	-1.37609	0.107308	1236	0.828	1008	0.859	875	0.878
CTHT_0051880	Succinate dehydrogenase assembly factor 2, mitochondrial (SDH assembly factor 2) (SDHAF2)	621	-1.62462	-1.41462	-0.209999	1.62462	3.08361	1.74344e-11	1.41462	2.6659	2.43593e-09	0.209999	1.15669	0.453786	1237	0.827	2589	0.639	1289	0.82
CTHT_0042990	Polyadenylate-binding protein (PABP)	2334	0.0560651	-2.20437	2.26044	-0.0560651	-1.03963	0.908048	2.20437	4.60873	4.32075e-10	-2.26044	-4.79136	2.84393e-10	1238	0.827	1124	0.843	317	0.955
CTHT_0025430	Uncharacterized protein	2148	1.38989	2.28186	-0.891968	-1.38989	-2.62059	1.79079e-05	-2.28186	-4.86305	1.53828e-13	0.891968	1.85571	0.00698001	1239	0.827	448	0.937	1836	0.744
CTHT_0046800	Uncharacterized protein	1353	-2.69918	0.349594	-3.04878	2.69918	6.49433	4.16676e-24	-0.349594	-1.2742	0.225974	3.04878	8.27509	1.94436e-30	1240	0.827	3946	0.45	4514	0.371
CTHT_0011530	Putative GDP-GTP exchange factor	1725	-0.333853	1.79968	-2.13354	0.333853	1.26037	0.390041	-1.79968	-3.48144	4.89069e-08	2.13354	4.38792	1.56118e-10	1241	0.827	1286	0.821	3310	0.539
CTHT_0062380	Putative ribosomal protein	756	-2.28009	-2.51732	0.237229	2.28009	4.85709	1.61801e-10	2.51732	5.72518	4.43457e-13	-0.237229	-1.17873	0.576591	1242	0.827	3497	0.513	1037	0.855
CTHT_0040640	Uncharacterized protein	1665	1.46825	1.84316	-0.374907	-1.46825	-2.76687	7.68385e-06	-1.84316	-3.58795	5.20041e-09	0.374907	1.29676	0.303465	1243	0.827	444	0.938	1426	0.801
CTHT_0062390	Uncharacterized protein	1182	0.950245	2.42773	-1.47748	-0.950245	-1.9322	0.0119087	-2.42773	-5.38045	4.85243e-12	1.47748	2.78462	5.23688e-05	1244	0.826	587	0.918	2478	0.655
CTHT_0027520	Uncharacterized protein	222	1.1196	3.63808	-2.51848	-1.1196	-2.17286	0.0440775	-3.63808	-12.4501	1.17887e-12	2.51848	5.7298	1.84928e-06	1245	0.826	581	0.919	4248	0.408
CTHT_0058280	RNA polymerases I, II, and III-like protein	270	-1.11537	-2.69812	1.58275	1.11537	2.1665	3.93408e-05	2.69812	6.48955	3.88773e-26	-1.58275	-2.99541	1.34763e-09	1246	0.826	2082	0.71	459	0.936
CTHT_0060890	Alanine--tRNA ligase (EC 6.1.1.7) (Alanyl-tRNA synthetase) (AlaRS)	3318	-0.210688	-0.451238	0.24055	0.210688	1.15724	0.652303	0.451238	1.36721	0.26463	-0.24055	-1.18144	0.599988	1247	0.826	1217	0.83	988	0.862
CTHT_0059570	Uncharacterized protein	990	0.154696	1.73201	-1.57732	-0.154696	-1.11319	0.71194	-1.73201	-3.32191	1.66662e-07	1.57732	2.98414	3.30922e-06	1248	0.826	958	0.866	2563	0.643
CTHT_0062930	Branched-chain-amino-acid aminotransferase (EC 2.6.1.42)	1248	2.13504	0.160107	1.97493	-2.13504	-4.3925	2.33087e-05	-0.160107	-1.11737	0.776784	-1.97493	-3.93111	8.18981e-05	1249	0.826	269	0.962	345	0.952
CTHT_0063690	Uncharacterized protein	1638	1.67356	1.659	0.0145605	-1.67356	-3.19001	0.00475475	-1.659	-3.15797	0.00366064	-0.0145605	-1.01014	0.988141	1250	0.826	381	0.947	1178	0.836
CTHT_0020060	Uncharacterized protein	600	-1.86956	-2.46361	0.594047	1.86956	3.65422	8.6316e-18	2.46361	5.51595	4.39367e-31	-0.594047	-1.50948	0.00918933	1251	0.825	2953	0.588	837	0.883
CTHT_0059150	Uncharacterized protein	528	0.427851	0.0212954	0.406555	-0.427851	-1.34523	0.129746	-0.0212954	-1.01487	0.944432	-0.406555	-1.32552	0.151761	1252	0.825	846	0.882	916	0.872
CTHT_0040850	Uncharacterized protein	1275	-2.06519	-1.12285	-0.94234	2.06519	4.18489	2.41725e-05	1.12285	2.17777	0.020761	0.94234	1.92164	0.0660769	1253	0.825	3275	0.544	1979	0.724
CTHT_0033890	Vacuolar ATP synthase subunit d-like protein	540	-0.288825	0.198859	-0.487684	0.288825	1.22164	0.4854	-0.198859	-1.14779	0.612096	0.487684	1.40219	0.213132	1254	0.825	1273	0.822	1475	0.794
CTHT_0014340	Pantothenate kinase-like protein	1680	-1.38951	1.05649	-2.446	1.38951	2.6199	8.02746e-05	-1.05649	-2.07987	0.00218083	2.446	5.44904	6.62842e-13	1255	0.825	2289	0.681	3679	0.487
CTHT_0029080	Mitochondrial respiratory chain complexes assembly protein rca1-like protein	2862	-0.673559	0.0761341	-0.749693	0.673559	1.595	0.00927345	-0.0761341	-1.05419	0.788079	0.749693	1.68144	0.00338354	1256	0.825	1613	0.775	1755	0.755
CTHT_0057550	Uncharacterized protein	903	-0.970342	-0.663763	-0.306579	0.970342	1.95931	6.31244e-05	0.663763	1.58421	0.00524651	0.306579	1.23677	0.246107	1257	0.825	1890	0.736	1398	0.805
CTHT_0026330	Coatomer subunit delta	1542	-0.894903	-1.30522	0.410319	0.894903	1.85948	0.0071492	1.30522	2.47122	3.32281e-05	-0.410319	-1.32898	0.24882	1258	0.824	1801	0.749	912	0.873
CTHT_0018530	Uncharacterized protein	357	-2.09523	-2.76326	0.668029	2.09523	4.27294	9.77243e-07	2.76326	6.78928	1.87563e-11	-0.668029	-1.5889	0.14657	1259	0.824	3266	0.545	762	0.894
CTHT_0022040	Putative signal recognition particle protein	1041	-1.78481	-0.363824	-1.42098	1.78481	3.44572	1.38331e-16	0.363824	1.28683	0.109	1.42098	2.67768	4.91402e-11	1260	0.824	2822	0.607	2444	0.659
CTHT_0033420	Isopentenyl-diphosphate delta-isomerase-like protein	762	-0.894193	-1.27557	0.381374	0.894193	1.85857	0.0135407	1.27557	2.42094	0.000192167	-0.381374	-1.30258	0.328321	1261	0.824	1786	0.751	910	0.873
CTHT_0046290	Uncharacterized protein	2016	-0.868444	0.272374	-1.14082	0.868444	1.82569	0.00423922	-0.272374	-1.20779	0.386223	1.14082	2.20506	0.000118944	1262	0.824	1761	0.754	2155	0.7
CTHT_0043520	2-methoxy-6-polyprenyl-1,4-benzoquinol methylase, mitochondrial (EC 2.1.1.201) (Ubiquinone biosynthesis methyltransferase COQ5)	1110	-2.24875	-2.04831	-0.200441	2.24875	4.75271	6.39114e-16	2.04831	4.13621	7.47558e-14	0.200441	1.14905	0.547011	1263	0.824	3438	0.521	1311	0.817
CTHT_0028350	Serine hydrolase-like protein	954	0.0127365	1.2007	-1.18796	-0.0127365	-1.00887	0.972347	-1.2007	-2.2985	1.92343e-06	1.18796	2.2783	4.11897e-06	1264	0.824	1067	0.851	2167	0.698
CTHT_0011060	Uncharacterized protein	501	-1.63338	-4.2266	2.59322	1.63338	3.10239	6.32977e-06	4.2266	18.7212	4.68966e-35	-2.59322	-6.03445	1.22207e-13	1265	0.823	2753	0.616	260	0.963
CTHT_0029700	Zinc finger domain-containing protein	3072	0.307645	0.355625	-0.0479801	-0.307645	-1.23769	0.343366	-0.355625	-1.27954	0.235049	0.0479801	1.03382	0.899565	1266	0.823	957	0.866	1226	0.829
CTHT_0040020	Uncharacterized protein	1173	1.06316	3.83137	-2.76821	-1.06316	-2.08951	0.0226705	-3.83137	-14.235	4.16486e-19	2.76821	6.8126	2.93931e-10	1267	0.823	572	0.92	4408	0.386
CTHT_0028730	Uncharacterized protein	990	-1.17201	-0.820996	-0.351013	1.17201	2.25325	0.0149363	0.820996	1.76662	0.0821237	0.351013	1.27546	0.516255	1268	0.823	2113	0.705	1405	0.804
CTHT_0001860	Uncharacterized protein	951	-1.68981	-2.1768	0.486989	1.68981	3.22615	5.47432e-08	2.1768	4.5215	4.20781e-13	-0.486989	-1.40152	0.148554	1269	0.823	2784	0.612	896	0.875
CTHT_0051500	Uncharacterized protein	1344	-2.0763	-2.20829	0.131996	2.0763	4.21723	0.000964383	2.20829	4.62128	0.000264927	-0.131996	-1.09581	0.869804	1270	0.823	3389	0.528	1082	0.849
CTHT_0011920	Putative pre-mRNA splicing protein	1029	-0.486133	0.359044	-0.845176	0.486133	1.40068	0.140686	-0.359044	-1.28258	0.260366	0.845176	1.79648	0.007073	1271	0.823	1418	0.802	1833	0.744
CTHT_0001700	Putative GTP binding protein	1032	-0.442137	-0.531468	0.0893311	0.442137	1.35862	0.380535	0.531468	1.4454	0.250055	-0.0893311	-1.06388	0.877393	1272	0.823	1435	0.8	1106	0.846
CTHT_0062740	Forkhead associated domain-containing protein	2253	-0.550932	2.49594	-3.04687	0.550932	1.46503	0.282451	-2.49594	-5.64095	1.97726e-08	3.04687	8.26417	1.17303e-11	1273	0.822	1469	0.795	4626	0.355
CTHT_0068200	Uncharacterized protein	2811	-0.270036	2.09487	-2.3649	0.270036	1.20584	0.538539	-2.09487	-4.27186	5.68813e-09	2.3649	5.15117	8.16981e-11	1274	0.822	1267	0.823	3684	0.487
CTHT_0056940	Uncharacterized protein	1194	-1.35153	-0.408722	-0.942807	1.35153	2.55182	0.00108262	0.408722	1.32751	0.340695	0.942807	1.92226	0.0257363	1275	0.822	2324	0.676	1965	0.726
CTHT_0031540	Uncharacterized protein	594	-1.53327	-1.41654	-0.11673	1.53327	2.89441	0.00199977	1.41654	2.66944	0.00315058	0.11673	1.08427	0.852156	1276	0.822	2654	0.63	1353	0.811
CTHT_0057950	Uncharacterized protein	1290	-0.670531	1.98201	-2.65254	0.670531	1.59166	0.183403	-1.98201	-3.95044	1.05255e-05	2.65254	6.28775	4.89428e-09	1277	0.822	1578	0.78	4152	0.421
CTHT_0006320	Uncharacterized protein	342	-3.40211	-4.0844	0.682283	3.40211	10.5715	1.20275e-29	4.0844	16.9639	3.76465e-43	-0.682283	-1.60468	0.0316337	1278	0.822	4849	0.324	795	0.889
CTHT_0061370	Dolichol kinase-like protein	2604	-1.93762	1.10394	-3.04157	1.93762	3.83074	1.91871e-05	-1.10394	-2.14941	0.0140355	3.04157	8.23384	4.48246e-12	1279	0.822	2976	0.585	4484	0.375
CTHT_0038030	Uncharacterized protein	1671	0.550525	2.57087	-2.02034	-0.550525	-1.46462	0.0893031	-2.57087	-5.94167	9.78595e-19	2.02034	4.0568	1.07305e-11	1280	0.821	767	0.893	3190	0.555
CTHT_0036690	Metalloendopeptidase-like protein	2169	-0.367153	-1.11652	0.749372	0.367153	1.2898	0.359704	1.11652	2.16824	0.00136369	-0.749372	-1.68106	0.0435304	1281	0.821	1357	0.811	748	0.895
CTHT_0038020	Uncharacterized protein	1314	-1.46962	0.603207	-2.07282	1.46962	2.76948	1.2095e-06	-0.603207	-1.51909	0.0489721	2.07282	4.20709	2.30817e-12	1282	0.821	2514	0.65	3376	0.53
CTHT_0058300	Uncharacterized protein	1173	-1.03395	-0.457299	-0.576654	1.03395	2.04763	0.0442008	0.457299	1.37297	0.378705	0.576654	1.49139	0.289154	1283	0.821	2031	0.717	1595	0.778
CTHT_0069900	Uncharacterized protein	1185	-2.85807	-3.88345	1.02538	2.85807	7.25046	6.68483e-13	3.88345	14.7582	1.02519e-23	-1.02538	-2.03549	0.0143255	1284	0.821	4358	0.393	669	0.906
CTHT_0002620	Uncharacterized protein	978	-0.171096	0.886612	-1.05771	0.171096	1.12591	0.610313	-0.886612	-1.84883	0.0013208	1.05771	2.08162	0.000168981	1285	0.821	1228	0.829	2089	0.709
CTHT_0016170	Uncharacterized protein	660	-1.8265	0.0489041	-1.87541	1.8265	3.54677	4.02298e-07	-0.0489041	-1.03448	0.906768	1.87541	3.66906	1.3687e-07	1286	0.821	2933	0.591	3057	0.574
CTHT_0010170	Uncharacterized protein	444	-1.16658	-0.706859	-0.459723	1.16658	2.24479	0.00439606	0.706859	1.63225	0.0814187	0.459723	1.37528	0.300172	1287	0.82	2181	0.696	1547	0.784
CTHT_0024620	Uncharacterized protein	2124	0.377303	0.397895	-0.0205922	-0.377303	-1.29891	0.262179	-0.397895	-1.31758	0.205868	0.0205922	1.01438	0.961398	1288	0.82	905	0.874	1193	0.834
CTHT_0060170	Uncharacterized protein	1584	-0.304063	2.42747	-2.73154	0.304063	1.23462	0.502294	-2.42747	-5.3795	1.02039e-10	2.73154	6.64162	6.62842e-13	1289	0.82	1256	0.825	4113	0.427
CTHT_0005020	26S proteasome regulatory subunit-like protein	1062	-0.354959	-0.657159	0.3022	0.354959	1.27895	0.202091	0.657159	1.57697	0.00917801	-0.3022	-1.23302	0.283517	1290	0.82	1334	0.814	985	0.862
CTHT_0010620	Uncharacterized protein	2223	-1.40126	-0.629539	-0.771718	1.40126	2.64132	6.13974e-06	0.629539	1.54707	0.0433192	0.771718	1.7073	0.0158467	1291	0.82	2381	0.668	1785	0.751
CTHT_0033780	Uncharacterized protein	2535	-2.22898	0.0690949	-2.29808	2.22898	4.68803	1.00476e-07	-0.0690949	-1.04906	0.886757	2.29808	4.91802	2.66252e-08	1292	0.82	3286	0.542	3463	0.517
CTHT_0015140	Urea amidolyase-like protein	4764	1.76105	3.22662	-1.46557	-1.76105	-3.38945	4.24305e-07	-3.22662	-9.36071	3.42803e-22	1.46557	2.76172	2.571e-05	1293	0.82	391	0.945	2617	0.635
CTHT_0011840	Uncharacterized protein	459	-0.631527	0.561618	-1.19315	0.631527	1.5492	0.243181	-0.561618	-1.47592	0.272973	1.19315	2.28651	0.0189375	1294	0.819	1453	0.797	2031	0.717
CTHT_0073430	Uncharacterized protein	1719	-0.838304	-0.377696	-0.460607	0.838304	1.78795	0.0134135	0.377696	1.29927	0.269654	0.460607	1.37612	0.198462	1295	0.819	1854	0.741	1564	0.782
CTHT_0053790	Uncharacterized protein	1731	1.12742	1.97599	-0.848565	-1.12742	-2.18468	0.00429547	-1.97599	-3.93398	1.11564e-07	0.848565	1.80071	0.034731	1296	0.819	556	0.922	1916	0.733
CTHT_0041480	Uncharacterized protein	909	-1.81818	0.955194	-2.77337	1.81818	3.52636	1.14983e-07	-0.955194	-1.93884	0.00533101	2.77337	6.83704	1.36228e-16	1297	0.819	2899	0.596	4253	0.407
CTHT_0035860	Uncharacterized protein	561	-0.553052	-1.2848	0.731748	0.553052	1.46719	0.33457	1.2848	2.43648	0.0109889	-0.731748	-1.66065	0.186967	1298	0.819	1542	0.785	723	0.899
CTHT_0055160	Uncharacterized protein	1818	-0.654671	1.08001	-1.73468	0.654671	1.57426	0.101673	-1.08001	-2.11405	0.00354354	1.73468	3.32805	3.01499e-06	1299	0.819	1564	0.782	2832	0.605
CTHT_0015850	SNAP receptor-like protein	822	0.915775	2.23202	-1.31625	-0.915775	-1.88658	5.63074e-05	-2.23202	-4.69792	3.20043e-25	1.31625	2.49017	2.82494e-09	1300	0.819	632	0.912	2403	0.665
CTHT_0071060	Uncharacterized protein	1263	-0.259385	-0.974191	0.714806	0.259385	1.19697	0.659294	0.974191	1.96454	0.0480547	-0.714806	-1.64126	0.179263	1301	0.818	1374	0.808	790	0.89
CTHT_0051290	Uncharacterized protein	510	0.832115	1.66616	-0.834046	-0.832115	-1.78029	0.00760361	-1.66616	-3.17369	1.20481e-08	0.834046	1.78268	0.00736243	1302	0.818	651	0.909	1841	0.743
CTHT_0005670	Serine/threonine-protein kinase-like protein	1974	0.227474	1.59127	-1.3638	-0.227474	-1.17078	0.549937	-1.59127	-3.01315	3.31277e-07	1.3638	2.57362	2.10203e-05	1303	0.818	994	0.861	2446	0.659
CTHT_0058850	Glucose-6-phosphate 1-epimerase (EC 5.1.3.15)	1008	-1.84367	-1.93221	0.0885443	1.84367	3.58921	4.62125e-06	1.93221	3.8164	6.83147e-07	-0.0885443	-1.0633	0.864659	1304	0.818	3027	0.578	1134	0.842
CTHT_0011000	Uncharacterized protein	1194	-0.51	0.150268	-0.660268	0.51	1.42405	0.19446	-0.150268	-1.10978	0.707729	0.660268	1.58038	0.0837982	1305	0.818	1518	0.788	1704	0.762
CTHT_0044010	26S proteasome regulatory subunit-like protein	1488	-0.712319	-0.673249	-0.0390704	0.712319	1.63844	0.00851349	0.673249	1.59466	0.00984946	0.0390704	1.02745	0.910987	1306	0.818	1694	0.764	1229	0.828
CTHT_0039680	Uncharacterized protein	951	-1.59206	0.204794	-1.79685	1.59206	3.01479	0.00546924	-0.204794	-1.15252	0.741741	1.79685	3.47461	0.00147958	1307	0.818	2805	0.609	3225	0.551
CTHT_0046110	E3 ubiquitin-protein ligase RSP5 (EC 2.3.2.26) (HECT-type E3 ubiquitin transferase RSP5)	2496	0.796922	1.67167	-0.87475	-0.796922	-1.73739	0.009061	-1.67167	-3.18584	4.85268e-09	0.87475	1.83369	0.00379413	1308	0.817	698	0.902	1974	0.725
CTHT_0044220	T-complex protein 1 epsilon subunit-like protein	1656	-1.06089	-2.03438	0.973491	1.06089	2.08622	0.00261785	2.03438	4.09646	8.95424e-10	-0.973491	-1.96359	0.00578924	1309	0.817	2071	0.711	684	0.904
CTHT_0021810	Uncharacterized protein	1431	-0.0602063	0.231104	-0.291311	0.0602063	1.04261	0.901238	-0.231104	-1.17373	0.565329	0.291311	1.22375	0.49584	1310	0.817	1146	0.84	1416	0.802
CTHT_0011050	Putative sequence-specific DNA binding protein	2043	-1.00177	-0.0302251	-0.971543	1.00177	2.00245	0.00702435	0.0302251	1.02117	0.942924	0.971543	1.96094	0.00883468	1311	0.817	2041	0.715	2032	0.717
CTHT_0024940	Ribosomal protein L1-like protein	873	-2.7696	-4.04214	1.27255	2.7696	6.81917	1.39441e-17	4.04214	16.4743	2.69997e-37	-1.27255	-2.41588	0.000127198	1312	0.817	4269	0.405	594	0.917
CTHT_0028960	Uncharacterized protein	1665	0.376657	1.29508	-0.918422	-0.376657	-1.29833	0.102384	-1.29508	-2.4539	4.8911e-10	0.918422	1.89005	1.97579e-05	1313	0.817	916	0.872	1975	0.725
CTHT_0024520	Dephospho-CoA kinase-like protein	831	-1.00879	0.832248	-1.84104	1.00879	2.01223	0.0179663	-0.832248	-1.78046	0.0446777	1.84104	3.58269	6.42127e-06	1314	0.817	2021	0.718	3142	0.562
CTHT_0000880	Uncharacterized protein	2664	-1.32708	0.0619126	-1.38899	1.32708	2.50894	3.07121e-06	-0.0619126	-1.04385	0.848672	1.38899	2.61896	7.50523e-07	1315	0.817	2348	0.673	2437	0.66
CTHT_0041660	Uncharacterized protein	1434	0.237112	1.0435	-0.806388	-0.237112	-1.17863	0.796505	-1.0435	-2.06122	0.163174	0.806388	1.74883	0.320644	1316	0.816	1028	0.856	2093	0.708
CTHT_0006190	Putative ubiquitin fusion degradation protein	1107	-0.468195	0.71403	-1.18222	0.468195	1.38338	0.163269	-0.71403	-1.64038	0.0209998	1.18222	2.26926	0.000136828	1317	0.816	1478	0.794	2245	0.687
CTHT_0049540	Uncharacterized protein	825	-4.24676	-2.37036	-1.8764	4.24676	18.9847	3.15542e-09	2.37036	5.17071	0.000882232	1.8764	3.67158	0.0118248	1318	0.816	5970	0.168	3568	0.503
CTHT_0016890	Histone chaperone	795	-0.701689	-1.39699	0.695306	0.701689	1.62641	0.0685263	1.39699	2.63352	8.10915e-05	-0.695306	-1.61923	0.0702753	1319	0.816	1723	0.76	808	0.887
CTHT_0034600	Transcription initiation factor IIA subunit 2	429	0.299731	0.532872	-0.23314	-0.299731	-1.23091	0.408722	-0.532872	-1.44681	0.0993428	0.23314	1.17539	0.529058	1320	0.816	941	0.869	1374	0.808
CTHT_0004570	Uncharacterized protein	501	-1.19777	1.2242	-2.42197	1.19777	2.29384	0.0304276	-1.2242	-2.33626	0.0210203	2.42197	5.35902	4.15828e-06	1321	0.816	2242	0.687	4019	0.44
CTHT_0069340	Uncharacterized protein	2712	-0.408665	1.87128	-2.27995	0.408665	1.32746	0.450537	-1.87128	-3.65858	4.59764e-05	2.27995	4.8566	1.00132e-06	1322	0.816	1380	0.807	3606	0.497
CTHT_0044610	Uncharacterized protein	981	-0.749027	0.452078	-1.2011	0.749027	1.68066	0.0101435	-0.452078	-1.36801	0.117656	1.2011	2.29916	1.93296e-05	1323	0.815	1742	0.757	2318	0.677
CTHT_0002430	T-complex protein 1 subunit gamma	1689	-1.06298	-2.228	1.16501	1.06298	2.08924	0.00142072	2.228	4.68483	1.25907e-12	-1.16501	-2.24236	0.000393588	1324	0.815	2083	0.71	620	0.913
CTHT_0050810	Uncharacterized protein	1962	0.245801	2.77103	-2.52523	-0.245801	-1.18575	0.467999	-2.77103	-6.82594	5.41005e-23	2.52523	5.75664	9.15898e-19	1325	0.815	948	0.868	3889	0.458
CTHT_0016490	26S proteasome regulatory subunit-like protein	1725	0.584565	0.748829	-0.164264	-0.584565	-1.49959	0.0707483	-0.748829	-1.68043	0.0136922	0.164264	1.12059	0.652514	1326	0.815	782	0.891	1330	0.814
CTHT_0017410	Eukaryotic translation initiation factor 2A (eIF-2A)	2034	-0.785865	-0.525077	-0.260788	0.785865	1.72413	0.0406501	0.525077	1.43901	0.163424	0.260788	1.19813	0.542751	1327	0.815	1707	0.762	1308	0.817
CTHT_0074600	Uncharacterized protein	2238	2.71928	4.81306	-2.09379	-2.71928	-6.58543	0.000141971	-4.81306	-28.111	1.38676e-12	2.09379	4.26867	0.00371798	1328	0.815	177	0.975	3786	0.472
CTHT_0051970	Putative ribosomal protein	591	-1.5307	-2.58719	1.05648	1.5307	2.88927	2.56418e-05	2.58719	6.00925	7.63803e-14	-1.05648	-2.07985	0.00404763	1329	0.815	2701	0.624	688	0.904
CTHT_0047080	Ribosomal protein L19	8697	-1.70548	-3.34944	1.64396	1.70548	3.26137	0.000677027	3.34944	10.1925	1.75268e-12	-1.64396	-3.12523	0.00100167	1330	0.814	2941	0.59	443	0.938
CTHT_0033940	Uncharacterized protein	1050	-1.15193	-0.646377	-0.505548	1.15193	2.2221	0.000590653	0.646377	1.56523	0.0528663	0.505548	1.41966	0.15725	1331	0.814	2223	0.69	1650	0.77
CTHT_0011460	Glucosamine-6-phosphate acetyltransferase-like protein	537	-0.614166	-0.813147	0.198981	0.614166	1.53067	0.149817	0.813147	1.75704	0.0403943	-0.198981	-1.14789	0.674501	1332	0.814	1666	0.768	1097	0.847
CTHT_0056060	Uncharacterized protein	612	0.792846	2.43992	-1.64707	-0.792846	-1.73249	0.0173784	-2.43992	-5.42611	2.44751e-15	1.64707	3.13197	2.11757e-07	1333	0.814	658	0.908	2771	0.614
CTHT_0022730	Uncharacterized protein	936	-1.98655	-2.78556	0.79901	1.98655	3.96287	1.23555e-12	2.78556	6.89503	1.16503e-24	-0.79901	-1.73991	0.00608524	1334	0.814	3273	0.544	787	0.89
CTHT_0038450	Acid phosphatase-like protein	855	0.0124229	1.13708	-1.12465	-0.0124229	-1.00865	0.967017	-1.13708	-2.19935	1.09639e-07	1.12465	2.18049	2.59116e-07	1335	0.814	1148	0.84	2243	0.687
CTHT_0005730	Arginyl-tRNA-protein transferase-like protein	1344	-1.3456	0.688948	-2.03455	1.3456	2.54136	0.0034125	-0.688948	-1.61211	0.134503	2.03455	4.09694	4.95791e-06	1336	0.814	2366	0.67	3337	0.535
CTHT_0011670	Uncharacterized protein	447	-0.884421	-1.65351	0.76909	0.884421	1.84602	0.0231128	1.65351	3.14598	5.22856e-06	-0.76909	-1.70419	0.0499608	1337	0.813	1955	0.727	783	0.891
CTHT_0006060	Uncharacterized protein	822	-0.7803	-0.655192	-0.125107	0.7803	1.71749	0.0472627	0.655192	1.57483	0.0852457	0.125107	1.09059	0.789282	1338	0.813	1830	0.745	1346	0.812
CTHT_0064710	3-ketoacyl-CoA thiolase-like protein	1248	0.731441	0.985322	-0.253881	-0.731441	-1.6603	0.120277	-0.985322	-1.97975	0.0248819	0.253881	1.19241	0.625868	1339	0.813	733	0.898	1393	0.806
CTHT_0027450	Uncharacterized protein	1683	0.213138	-0.981452	1.19459	-0.213138	-1.15921	0.641849	0.981452	1.97445	0.00926816	-1.19459	-2.2888	0.00194427	1340	0.813	1079	0.849	633	0.911
CTHT_0028710	Putative ubiquitin carrier protein	1038	0.0329467	1.14804	-1.11509	-0.0329467	-1.0231	0.948961	-1.14804	-2.21613	0.00220004	1.11509	2.16609	0.00407922	1341	0.813	1123	0.843	2252	0.686
CTHT_0073170	Uncharacterized protein	933	0.729148	2.33261	-1.60346	-0.729148	-1.65766	0.136528	-2.33261	-5.03715	1.13414e-07	1.60346	3.03871	0.000461595	1342	0.813	726	0.899	2794	0.611
CTHT_0061050	Putative pab1-binding protein	1455	0.759713	0.676673	0.0830401	-0.759713	-1.69315	0.00378299	-0.676673	-1.59845	0.0076946	-0.0830401	-1.05925	0.796059	1343	0.813	735	0.897	1208	0.831
CTHT_0024950	Glutamyl-tRNA synthetase-like protein	1914	-2.31754	-3.73924	1.4217	2.31754	4.98482	4.51186e-07	3.73924	13.3544	2.1402e-17	-1.4217	-2.67901	0.0023817	1344	0.812	3708	0.483	527	0.926
CTHT_0049640	Uncharacterized protein	327	-1.51192	-1.12226	-0.389659	1.51192	2.85189	0.000413936	1.12226	2.17687	0.00739958	0.389659	1.31008	0.415874	1345	0.812	2713	0.622	1543	0.785
CTHT_0043780	Splicing factor srp2-like protein	924	1.04077	1.33564	-0.294874	-1.04077	-2.05732	0.00152725	-1.33564	-2.52388	2.02186e-05	0.294874	1.22678	0.421243	1346	0.812	623	0.913	1509	0.79
CTHT_0053450	Putative F-actin capping protein	861	-0.905384	-1.23171	0.326329	0.905384	1.87304	0.0603761	1.23171	2.34846	0.00647048	-0.326329	-1.25382	0.540932	1347	0.812	1917	0.733	1018	0.858
CTHT_0057930	Uncharacterized protein	2790	1.54378	1.8315	-0.287717	-1.54378	-2.91557	1.47187e-05	-1.8315	-3.55906	9.12436e-08	0.287717	1.22071	0.482282	1348	0.812	470	0.934	1491	0.792
CTHT_0070670	Uncharacterized protein	2061	0.479853	1.06536	-0.585504	-0.479853	-1.3946	0.249909	-1.06536	-2.09269	0.00429632	0.585504	1.50056	0.151085	1349	0.812	893	0.875	1756	0.755
CTHT_0007030	Uncharacterized protein	792	0.332657	-0.438375	0.771032	-0.332657	-1.25933	0.504539	0.438375	1.35508	0.331855	-0.771032	-1.70649	0.0904917	1350	0.812	959	0.866	759	0.894
CTHT_0030580	Ribokinase (RK) (EC 2.7.1.15)	993	-1.17011	0.816159	-1.98627	1.17011	2.25029	0.0214895	-0.816159	-1.76071	0.102477	1.98627	3.9621	4.84603e-05	1351	0.812	2249	0.686	3418	0.524
CTHT_0012830	Vacuolar ATP synthase subunit e-like protein	693	-1.27116	-1.7609	0.489744	1.27116	2.41355	0.000337832	1.7609	3.38909	1.99836e-07	-0.489744	-1.4042	0.199949	1352	0.811	2421	0.662	945	0.868
CTHT_0045140	Casein kinase-like protein	1335	1.73636	1.78717	-0.0508096	-1.73636	-3.33194	9.84441e-13	-1.78717	-3.45137	6.31124e-14	0.0508096	1.03585	0.875729	1353	0.811	423	0.941	1291	0.82
CTHT_0031570	Eukaryotic translation initiation factor 3 subunit H (eIF3h)	1686	-1.14948	-2.46465	1.31517	1.14948	2.21834	0.00130559	2.46465	5.51992	2.51442e-13	-1.31517	-2.48832	0.000184967	1354	0.811	2285	0.681	589	0.918
CTHT_0042780	Uncharacterized protein	450	-0.503674	-0.463418	-0.040256	0.503674	1.41782	0.0417806	0.463418	1.3788	0.0515597	0.040256	1.0283	0.896948	1355	0.811	1554	0.783	1265	0.823
CTHT_0052380	Putative sequence-specific DNA binding protein	1332	0.958498	2.17411	-1.21562	-0.958498	-1.94329	0.00261785	-2.17411	-4.51308	3.67324e-13	1.21562	2.3224	9.8019e-05	1356	0.811	621	0.913	2338	0.674
CTHT_0020880	Uncharacterized protein	516	-0.679684	0.472178	-1.15186	0.679684	1.60179	0.1595	-0.472178	-1.3872	0.314072	1.15186	2.22201	0.0122701	1357	0.811	1822	0.746	2452	0.658
CTHT_0063740	Uncharacterized protein	891	-1.74936	-0.235824	-1.51353	1.74936	3.36209	0.000191072	0.235824	1.17758	0.64541	1.51353	2.85508	0.00125986	1358	0.811	2966	0.587	2780	0.613
CTHT_0010180	Protein phosphatase PP2A regulatory subunit B	1434	0.158636	0.453854	-0.295218	-0.158636	-1.11623	0.66155	-0.453854	-1.36969	0.141056	0.295218	1.22707	0.385597	1359	0.81	1098	0.847	1500	0.791
CTHT_0007090	Uncharacterized protein	687	-3.27102	-0.20167	-3.06935	3.27102	9.65326	1.97658e-06	0.20167	1.15003	0.795159	3.06935	8.39393	6.82914e-06	1360	0.81	5227	0.272	5082	0.292
CTHT_0043090	Uncharacterized protein	891	1.02271	2.03303	-1.01032	-1.02271	-2.03173	0.000823718	-2.03303	-4.09263	2.09977e-12	1.01032	2.01436	0.000908428	1361	0.81	600	0.916	2083	0.71
CTHT_0047340	Endo-1,3(4)-beta-glucanase-like protein	858	-0.20426	0.993502	-1.19776	0.20426	1.1521	0.704473	-0.993502	-1.99101	0.0245296	1.19776	2.29384	0.00826591	1362	0.81	1398	0.805	2459	0.657
CTHT_0069990	Uncharacterized protein	1581	2.11274	1.54467	0.568064	-2.11274	-4.32512	4.37432e-05	-1.54467	-2.91738	0.00224378	-0.568064	-1.48253	0.320736	1363	0.81	316	0.956	888	0.876
CTHT_0017520	Uncharacterized protein	621	-1.12349	-1.41286	0.289375	1.12349	2.17873	0.0700972	1.41286	2.66265	0.0153859	-0.289375	-1.22211	0.681136	1364	0.81	2316	0.677	1075	0.85
CTHT_0017170	Glutamate decarboxylase-like protein	1545	-1.75928	-1.50679	-0.252488	1.75928	3.38528	0.000123873	1.50679	2.84177	0.000719148	0.252488	1.19126	0.640353	1365	0.81	3002	0.582	1409	0.803
CTHT_0049900	Uncharacterized protein	2133	0.937332	2.16393	-1.2266	-0.937332	-1.91498	0.00685116	-2.16393	-4.48134	2.33604e-11	1.2266	2.34014	0.000292015	1366	0.809	642	0.91	2406	0.665
CTHT_0053670	Uncharacterized protein	498	2.77938	2.86148	-0.0820975	-2.77938	-6.86557	2.56271e-13	-2.86148	-7.26759	1.44441e-14	0.0820975	1.05856	0.87168	1367	0.809	174	0.975	1244	0.826
CTHT_0035540	Uncharacterized protein	555	0.0962847	0.403293	-0.307009	-0.0962847	-1.06902	0.921482	-0.403293	-1.32252	0.617506	0.307009	1.23714	0.732088	1368	0.809	1009	0.859	1448	0.798
CTHT_0052580	Uncharacterized protein	219	-0.582887	-0.91348	0.330593	0.582887	1.49784	0.250213	0.91348	1.88358	0.0480547	-0.330593	-1.25753	0.536866	1369	0.809	1642	0.771	1031	0.856
CTHT_0060210	60S ribosomal protein l37, mitochondrial (Yml37)-like protein	693	-3.14161	-3.6719	0.530285	3.14161	8.8251	1.81697e-32	3.6719	12.7453	8.91539e-45	-0.530285	-1.44421	0.0644338	1370	0.809	4780	0.334	984	0.863
CTHT_0061640	5-hydroxyisourate hydrolase (HIU hydrolase) (HIUHase) (EC 3.5.2.17)	441	-0.762544	-0.314884	-0.447661	0.762544	1.69648	0.00200273	0.314884	1.24391	0.209018	0.447661	1.36383	0.0801651	1371	0.809	1806	0.748	1592	0.778
CTHT_0006350	Pyruvate dehydrogenase e1 component beta subunit-like protein	1149	-0.869199	-3.17638	2.30718	0.869199	1.82665	0.00209688	3.17638	9.04036	1.04849e-33	-2.30718	-4.94915	6.93694e-18	1372	0.809	1968	0.726	331	0.954
CTHT_0016310	Serine hydroxymethyltransferase (EC 2.1.2.1)	1464	-2.26342	-4.01861	1.75519	2.26342	4.80129	0.000349935	4.01861	16.2078	2.26977e-11	-1.75519	-3.37571	0.0061269	1373	0.808	3589	0.5	385	0.946
CTHT_0057100	Ubiquinone biosynthesis monooxygenase-like protein	1299	-1.54049	-0.286622	-1.25387	1.54049	2.90894	1.14728e-06	0.286622	1.21978	0.394735	1.25387	2.3848	7.57111e-05	1374	0.808	2793	0.611	2523	0.648
CTHT_0021080	Uncharacterized protein	1803	-0.780823	0.481148	-1.26197	0.780823	1.71811	0.0361691	-0.481148	-1.39585	0.190987	1.26197	2.39823	0.000427399	1375	0.808	1880	0.738	2525	0.648
CTHT_0065460	Ribosomal protein L34-like protein	2049	-1.30272	-1.45299	0.150274	1.30272	2.46694	6.29091e-05	1.45299	2.73776	3.43766e-06	-0.150274	-1.10978	0.70135	1376	0.808	2513	0.65	1188	0.834
CTHT_0066510	Imidazoleglycerol-phosphate dehydratase (EC 4.2.1.19)	693	-0.467442	-2.27459	1.80715	0.467442	1.38266	0.429572	2.27459	4.83861	5.56373e-06	-1.80715	-3.4995	0.000502142	1377	0.808	1555	0.783	419	0.941
CTHT_0056030	Glycerol-3-phosphate dehydrogenase [NAD(+)] (EC 1.1.1.8)	1227	0.51575	0.531125	-0.0153753	-0.51575	-1.42974	0.161411	-0.531125	-1.44506	0.126176	0.0153753	1.01071	0.975762	1378	0.808	863	0.879	1272	0.823
CTHT_0002290	Uncharacterized protein	891	-5.6962	-1.35039	-4.34581	5.6962	51.8475	1.16293e-16	1.35039	2.54981	0.059788	4.34581	20.3339	2.16153e-10	1379	0.808	6494	0.095	5951	0.171
CTHT_0043130	Uncharacterized protein	3885	-1.08524	1.05762	-2.14286	1.08524	2.12173	0.00219835	-1.05762	-2.0815	0.00199283	2.14286	4.41638	2.67734e-10	1380	0.807	2206	0.692	3596	0.499
CTHT_0050110	Uncharacterized protein	1224	-1.5107	-0.197434	-1.31327	1.5107	2.84949	0.00243755	0.197434	1.14666	0.716713	1.31327	2.48504	0.00878275	1381	0.807	2616	0.635	2507	0.651
CTHT_0063000	Mannan endo-1,6-alpha-mannosidase (EC 3.2.1.101)	1383	-1.68845	-1.19651	-0.491936	1.68845	3.2231	0.00473733	1.19651	2.29185	0.041478	0.491936	1.40633	0.461612	1382	0.807	3118	0.565	1821	0.746
CTHT_0025280	Uncharacterized protein	495	-0.978562	0.761476	-1.74004	0.978562	1.9705	0.050587	-0.761476	-1.69522	0.118252	1.74004	3.34044	0.000278147	1383	0.807	2049	0.714	3105	0.567
CTHT_0074670	Uncharacterized protein	1839	-0.2288	0.986317	-1.21512	0.2288	1.17186	0.52882	-0.986317	-1.98112	0.00118322	1.21512	2.3216	8.56285e-05	1384	0.807	1392	0.806	2453	0.658
CTHT_0030630	Uncharacterized protein	843	-2.12766	-1.43365	-0.694011	2.12766	4.37008	5.51769e-05	1.43365	2.70129	0.00564541	0.694011	1.61777	0.225661	1385	0.807	3535	0.507	1831	0.745
CTHT_0023180	Uncharacterized protein	282	-0.100866	0.450236	-0.551102	0.100866	1.07242	0.712572	-0.450236	-1.36626	0.0456547	0.551102	1.4652	0.017405	1386	0.807	1315	0.817	1777	0.752
CTHT_0065300	Aminopeptidase-like protein	1560	-0.670955	0.582969	-1.25392	0.670955	1.59213	0.105425	-0.582969	-1.49793	0.143077	1.25392	2.38489	0.00141628	1387	0.806	1762	0.754	2441	0.66
CTHT_0042870	Branched-chain-amino-acid aminotransferase (EC 2.6.1.42)	1245	-0.300774	-1.75931	1.45854	0.300774	1.23181	0.692867	1.75931	3.38536	0.0044273	-1.45854	-2.74829	0.0247963	1388	0.806	1521	0.788	539	0.925
CTHT_0018060	Uncharacterized protein	690	-0.623109	1.03578	-1.65889	0.623109	1.54019	0.0135639	-1.03578	-2.05023	1.36764e-05	1.65889	3.15774	3.54359e-12	1389	0.806	1757	0.755	2969	0.586
CTHT_0067760	Transcription elongation factor SPT4	366	-1.1761	-1.56688	0.39078	1.1761	2.25966	8.82992e-05	1.56688	2.96264	4.66447e-08	-0.39078	-1.3111	0.228561	1390	0.806	2371	0.669	1066	0.851
CTHT_0022810	Putative 3-ketodihydrosphingosine protein	978	-1.79946	-0.855824	-0.943641	1.79946	3.48091	2.23944e-08	0.855824	1.80979	0.00785921	0.943641	1.92338	0.00434056	1391	0.806	3020	0.579	2079	0.71
CTHT_0060590	Putative zinc/cadmium resistance protein	2001	-1.18104	0.285573	-1.46661	1.18104	2.2674	0.00137401	-0.285573	-1.21889	0.463668	1.46661	2.76372	5.01533e-05	1392	0.806	2267	0.684	2605	0.637
CTHT_0027370	Uncharacterized protein	432	-0.485115	-1.1596	0.674482	0.485115	1.3997	0.130482	1.1596	2.23395	6.44558e-05	-0.674482	-1.59602	0.0295608	1393	0.806	1608	0.776	877	0.878
CTHT_0033050	Uncharacterized protein	1104	0.154058	0.111974	0.0420842	-0.154058	-1.11269	0.641849	-0.111974	-1.08071	0.714786	-0.0420842	-1.0296	0.908048	1394	0.806	1122	0.843	1285	0.821
CTHT_0013960	Uncharacterized protein	363	-0.941461	-0.899178	-0.0422832	0.941461	1.92047	0.039601	0.899178	1.865	0.0407942	0.0422832	1.02974	0.943732	1395	0.805	2109	0.706	1326	0.815
CTHT_0037980	Putative ER membrane protein	1101	0.756275	2.2315	-1.47522	-0.756275	-1.68912	0.0125363	-2.2315	-4.69622	1.91462e-15	1.47522	2.78027	3.48138e-07	1396	0.805	752	0.895	2761	0.615
CTHT_0063970	Putative mannose-1-phosphate protein	1326	-0.879312	-1.13599	0.256679	0.879312	1.8395	0.0152162	1.13599	2.19769	0.000945096	-0.256679	-1.19473	0.529058	1397	0.805	1978	0.724	1114	0.845
CTHT_0063680	Putative VAMP-associated protein	858	0.949802	1.92568	-0.975873	-0.949802	-1.93161	0.00369474	-1.92568	-3.79915	3.98201e-10	0.975873	1.96683	0.00271625	1398	0.805	654	0.909	2105	0.707
CTHT_0065670	Cholestenol delta-isomerase-like protein	738	-1.31154	-1.89486	0.583321	1.31154	2.48206	0.000129381	1.89486	3.71886	6.88793e-09	-0.583321	-1.49829	0.106581	1399	0.805	2512	0.65	936	0.869
CTHT_0061210	Ubiquitin carboxyl-terminal hydrolase-like protein	3588	-0.316277	0.352785	-0.669062	0.316277	1.24511	0.452932	-0.352785	-1.27702	0.363223	0.669062	1.59004	0.0857693	1400	0.805	1420	0.802	1818	0.746
CTHT_0002120	Uncharacterized protein	561	0.775612	2.21143	-1.43582	-0.775612	-1.71192	0.00872388	-2.21143	-4.63135	9.35281e-16	1.43582	2.70536	4.35591e-07	1401	0.805	758	0.894	2681	0.626
CTHT_0074540	Putative small nuclear ribonucleoprotein	249	-0.987322	-1.78543	0.798107	0.987322	1.9825	0.00203841	1.78543	3.44721	3.14318e-09	-0.798107	-1.73882	0.0130999	1402	0.804	2178	0.696	826	0.885
CTHT_0044250	Uncharacterized protein	1350	-0.472706	1.51805	-1.99075	0.472706	1.38771	0.250391	-1.51805	-2.86403	2.81889e-05	1.99075	3.97444	5.34189e-08	1403	0.804	1567	0.781	3417	0.524
CTHT_0031770	Uncharacterized protein	2232	0.0452069	2.24339	-2.19819	-0.0452069	-1.03183	0.9031	-2.24339	-4.7351	1.15075e-16	2.19819	4.58902	1.29363e-15	1404	0.804	1164	0.838	3633	0.494
CTHT_0032740	Translation initiation factor 2 alpha subunit-like protein	933	-0.95384	-2.67114	1.7173	0.95384	1.93702	0.000283065	2.67114	6.36933	2.427e-27	-1.7173	-3.28821	1.03599e-11	1405	0.804	2123	0.704	480	0.933
CTHT_0030150	Nuclear segregation protein (Bfr1)-like protein	1521	-1.17034	-2.75293	1.58258	1.17034	2.25065	6.19001e-06	2.75293	6.74084	3.26317e-29	-1.58258	-2.99506	3.34046e-10	1406	0.804	2400	0.665	538	0.925
CTHT_0051550	Uncharacterized protein	2841	0.064095	1.71005	-1.64595	-0.064095	-1.04543	0.885827	-1.71005	-3.27171	1.86763e-07	1.64595	3.12954	9.13447e-07	1407	0.804	1179	0.835	2957	0.588
CTHT_0009990	Acid phosphatase-like protein	1401	0.917474	1.92558	-1.0081	-0.917474	-1.88881	2.50477e-05	-1.92558	-3.79889	1.07565e-20	1.0081	2.01127	2.65681e-06	1408	0.804	689	0.904	2194	0.694
CTHT_0073810	Uncharacterized protein	660	0.650269	-0.229591	0.87986	-0.650269	-1.56946	0.00686121	0.229591	1.1725	0.351191	-0.87986	-1.8402	0.000171068	1409	0.803	854	0.881	791	0.889
CTHT_0064160	Uncharacterized protein	1047	-0.959706	-0.255012	-0.704695	0.959706	1.94491	0.000246559	0.255012	1.19335	0.351027	0.704695	1.6298	0.0079637	1410	0.803	2168	0.698	1938	0.73
CTHT_0073680	Uncharacterized protein	1164	0.219991	1.88168	-1.66169	-0.219991	-1.16473	0.581092	-1.88168	-3.68505	6.37187e-09	1.66169	3.16388	5.42057e-07	1411	0.803	1106	0.846	3075	0.571
CTHT_0012960	Uncharacterized protein	642	-0.671975	-0.484858	-0.187117	0.671975	1.59325	0.0248681	0.484858	1.39945	0.0982022	0.187117	1.13849	0.580626	1412	0.803	1862	0.74	1505	0.79
CTHT_0010870	Uncharacterized protein	2634	-1.47503	-0.642973	-0.832056	1.47503	2.77989	8.20611e-05	0.642973	1.56154	0.0886233	0.832056	1.78022	0.0313815	1413	0.803	2832	0.605	2077	0.71
CTHT_0024650	Uncharacterized protein	1512	-0.172572	1.39299	-1.56556	0.172572	1.12707	0.624631	-1.39299	-2.62622	9.83501e-07	1.56556	2.95992	5.79862e-08	1414	0.803	1385	0.807	2892	0.597
CTHT_0024870	Uncharacterized protein	888	-3.28816	-2.50897	-0.779188	3.28816	9.76862	6.77875e-18	2.50897	5.69212	3.05361e-11	0.779188	1.71616	0.0580916	1415	0.803	5016	0.301	2041	0.715
CTHT_0013820	Pyruvate dehydrogenase kinase-like protein	1395	0.306272	1.74843	-1.44216	-0.306272	-1.23651	0.54905	-1.74843	-3.35993	3.28913e-05	1.44216	2.71728	0.000966735	1416	0.802	1075	0.85	2776	0.613
CTHT_0002860	Uncharacterized protein	852	-2.2082	-2.23141	0.0232096	2.2082	4.62098	1.65028e-10	2.23141	4.69592	3.75658e-11	-0.0232096	-1.01622	0.962134	1417	0.802	3735	0.48	1350	0.812
CTHT_0022520	Transcriptional activator	966	0.884829	0.905887	-0.0210582	-0.884829	-1.84655	0.0179171	-0.905887	-1.8737	0.011409	0.0210582	1.0147	0.967201	1418	0.802	727	0.898	1317	0.816
CTHT_0068650	Uncharacterized protein	1287	0.38236	1.98066	-1.5983	-0.38236	-1.30347	0.315048	-1.98066	-3.94674	1.4215e-09	1.5983	3.02787	1.99599e-06	1419	0.802	983	0.863	2929	0.592
CTHT_0070510	Putative metal transporter protein	1158	-0.467461	0.33776	-0.805221	0.467461	1.38267	0.185079	-0.33776	-1.26379	0.321403	0.805221	1.74741	0.0161757	1420	0.802	1610	0.775	2047	0.715
CTHT_0049830	Uncharacterized protein	372	1.16221	0.917733	0.244473	-1.16221	-2.23799	0.00176521	-0.917733	-1.88914	0.0112483	-0.244473	-1.18466	0.568144	1421	0.802	609	0.915	1140	0.841
CTHT_0055540	Uncharacterized protein	1203	-0.151245	1.4665	-1.61775	0.151245	1.11053	0.809518	-1.4665	-2.76351	0.00262128	1.61775	3.06895	0.00120979	1422	0.802	1268	0.823	2861	0.601
CTHT_0044680	Protein YOP1	1008	-0.362538	1.47357	-1.8361	0.362538	1.28569	0.328245	-1.47357	-2.77707	4.20652e-06	1.8361	3.57045	1.40747e-08	1423	0.801	1533	0.786	3285	0.542
CTHT_0031330	Acetolactate synthase (EC 2.2.1.6)	2091	-0.737496	-2.50943	1.77193	0.737496	1.66728	0.0202382	2.50943	5.69395	8.53424e-18	-1.77193	-3.41511	3.17816e-09	1424	0.801	1900	0.735	471	0.934
CTHT_0024180	Uncharacterized protein	2451	0.530987	2.60776	-2.07677	-0.530987	-1.44492	0.238633	-2.60776	-6.09557	3.32506e-11	2.07677	4.21863	2.59116e-07	1425	0.801	852	0.881	3538	0.507
CTHT_0010790	Putative short-chain protein	858	-1.50727	-0.664987	-0.842284	1.50727	2.84272	0.000145528	0.664987	1.58555	0.0966116	0.842284	1.79289	0.0401902	1426	0.801	2722	0.621	2051	0.714
CTHT_0057250	Uncharacterized protein	1464	-3.18304	-3.64219	0.45915	3.18304	9.08217	4.81621e-20	3.64219	12.4855	1.11446e-26	-0.45915	-1.37473	0.241641	1427	0.801	4938	0.312	1072	0.85
CTHT_0033350	NADPH--cytochrome P450 reductase (CPR) (p450R) (EC 1.6.2.4)	2421	-0.724266	-0.284196	-0.44007	0.724266	1.65206	0.00210438	0.284196	1.21773	0.236249	0.44007	1.35667	0.0712514	1428	0.801	1874	0.739	1701	0.763
CTHT_0005280	Putative heat shock protein	2250	0.727783	2.14909	-1.42131	-0.727783	-1.65609	0.0419925	-2.14909	-4.43549	6.08326e-11	1.42131	2.67829	3.01526e-05	1429	0.801	812	0.887	2836	0.605
CTHT_0018130	Uncharacterized protein	486	-1.27112	-2.82274	1.55162	1.27112	2.41348	0.00415536	2.82274	7.07503	1.05312e-11	-1.55162	-2.93146	0.000349428	1430	0.801	2538	0.646	533	0.925
CTHT_0000960	Putative iron sulfur assembly protein	777	0.814061	0.689628	0.124433	-0.814061	-1.75815	0.0070724	-0.689628	-1.61287	0.0185307	-0.124433	-1.09008	0.727978	1431	0.8	771	0.892	1283	0.821
CTHT_0024500	Uncharacterized protein	1059	0.744472	2.44959	-1.70512	-0.744472	-1.67536	0.0712791	-2.44959	-5.46261	6.17688e-11	1.70512	3.26056	1.06067e-05	1432	0.8	798	0.889	3098	0.568
CTHT_0029020	Uncharacterized protein	1710	1.24196	1.99978	-0.757821	-1.24196	-2.36519	9.91555e-08	-1.99978	-3.99939	4.09461e-19	0.757821	1.69093	0.00143474	1433	0.8	588	0.918	1953	0.728
CTHT_0037490	Coatomer subunit beta'	2502	0.0616548	-0.300001	0.361656	-0.0616548	-1.04366	0.838068	0.300001	1.23115	0.219079	-0.361656	-1.2849	0.154944	1434	0.8	1223	0.829	1108	0.845
CTHT_0058210	Peptidyl-prolyl cis-trans isomerase (PPIase) (EC 5.2.1.8)	498	-0.938771	-1.35547	0.4167	0.938771	1.91689	0.0160035	1.35547	2.55881	0.00022653	-0.4167	-1.33487	0.319875	1435	0.8	2124	0.704	1046	0.854
CTHT_0021460	Uncharacterized protein	1782	-3.43015	0.115858	-3.54601	3.43015	10.779	1.46992e-18	-0.115858	-1.08362	0.79925	3.54601	11.6803	8.19479e-20	1436	0.8	5066	0.294	5289	0.263
CTHT_0061730	Putative normal mitochondrial morphology protein	726	-2.66556	-0.446161	-2.2194	2.66556	6.34475	2.4371e-14	0.446161	1.36241	0.232429	2.2194	4.657	1.9986e-10	1437	0.8	4347	0.394	3825	0.467
CTHT_0061510	Methionyl-tRNA synthetase-like protein	1671	-2.62974	-2.31425	-0.315484	2.62974	6.18914	6.02067e-22	2.31425	4.97348	9.83716e-18	0.315484	1.24443	0.314299	1438	0.799	4264	0.406	1620	0.774
CTHT_0050470	Thymidylate kinase-like protein	891	-1.06171	-0.697014	-0.364699	1.06171	2.08741	0.00538057	0.697014	1.62115	0.0637217	0.364699	1.28761	0.385305	1439	0.799	2275	0.683	1666	0.768
CTHT_0066840	Uncharacterized protein	1356	-0.591568	1.86217	-2.45374	0.591568	1.50688	0.123765	-1.86217	-3.63554	7.9863e-08	2.45374	5.47833	2.2201e-12	1440	0.799	1766	0.754	4213	0.413
CTHT_0019720	#N/A	1110	0.179939	1.5901	-1.41016	-0.179939	-1.13284	0.686133	-1.5901	-3.0107	7.96198e-06	1.41016	2.65766	0.000121852	1441	0.799	1059	0.852	2621	0.635
CTHT_0032860	Uncharacterized protein	729	0.399324	1.31061	-0.911287	-0.399324	-1.31889	0.251052	-1.31061	-2.48047	1.87057e-05	0.911287	1.88072	0.00463608	1442	0.799	997	0.861	2191	0.695
CTHT_0036610	Uncharacterized protein	1173	-1.03775	-0.138834	-0.898919	1.03775	2.05303	0.00415781	0.138834	1.10101	0.724373	0.898919	1.86467	0.0137577	1443	0.799	2221	0.69	2183	0.696
CTHT_0074060	Uncharacterized protein	534	-2.88031	-3.23386	0.353556	2.88031	7.36308	0.000391876	3.23386	9.40785	3.45617e-05	-0.353556	-1.27771	0.717604	1444	0.799	4687	0.347	935	0.869
CTHT_0059640	Uncharacterized protein	2451	-0.379209	0.117695	-0.496904	0.379209	1.30063	0.254843	-0.117695	-1.085	0.725306	0.496904	1.41118	0.124037	1445	0.798	1612	0.775	1775	0.752
CTHT_0034320	Kinesin-like protein	2820	-0.720888	0.168059	-0.888947	0.720888	1.6482	0.0670292	-0.168059	-1.12355	0.685483	0.888947	1.85182	0.0212242	1446	0.798	1863	0.74	2101	0.707
CTHT_0063140	Putative ubiquitin carrier protein	474	0.465473	0.123259	0.342214	-0.465473	-1.38077	0.237716	-0.123259	-1.08919	0.757234	-0.342214	-1.2677	0.399115	1447	0.798	991	0.862	1162	0.838
CTHT_0065020	Uncharacterized protein	2355	-1.05434	-1.04454	-0.00979894	1.05434	2.07677	0.051719	1.04454	2.06271	0.0442404	0.00979894	1.00682	0.991056	1448	0.798	2312	0.678	1341	0.813
CTHT_0047420	Iron-sulfur cluster assembly protein	567	0.764646	-0.820229	1.58488	-0.764646	-1.69895	0.0384612	0.820229	1.76569	0.0196698	-1.58488	-2.99982	5.85676e-06	1449	0.798	815	0.886	566	0.921
CTHT_0034870	Uncharacterized protein	945	-0.331774	1.81746	-2.14923	0.331774	1.25856	0.288032	-1.81746	-3.52459	1.70239e-11	2.14923	4.43591	3.59007e-15	1450	0.798	1535	0.786	3695	0.485
CTHT_0039010	Peroxisomal hydratase-dehydrogenase-epimerase-like protein	2679	2.01122	2.34488	-0.333653	-2.01122	-4.03124	2.05047e-09	-2.34488	-5.08017	6.42416e-13	0.333653	1.2602	0.385549	1451	0.798	401	0.944	1641	0.771
CTHT_0063810	Uncharacterized protein	1962	-0.233209	1.63662	-1.86982	0.233209	1.17545	0.472263	-1.63662	-3.10935	1.68846e-09	1.86982	3.65488	1.03167e-11	1452	0.797	1403	0.804	3281	0.543
CTHT_0027060	Alkaline phosphatase (EC 3.1.3.1)	3432	1.31351	2.00909	-0.695574	-1.31351	-2.48546	2.17188e-05	-2.00909	-4.02528	1.02352e-11	0.695574	1.61953	0.029906	1453	0.797	559	0.922	1922	0.732
CTHT_0019410	Uncharacterized protein	1557	-2.8797	0.103328	-2.98303	2.8797	7.35998	1.2992e-09	-0.103328	-1.07425	0.850388	2.98303	7.90645	2.15604e-10	1454	0.797	4489	0.375	4796	0.332
CTHT_0002810	Export control protein CHS7-like protein	783	0.454516	2.03471	-1.5802	-0.454516	-1.37032	0.178368	-2.03471	-4.09742	9.15331e-12	1.5802	2.99011	2.47362e-07	1455	0.797	979	0.863	2981	0.585
CTHT_0063770	Fatty acid desaturase-like protein	1176	-1.81004	-0.29239	-1.51765	1.81004	3.50652	2.31244e-10	0.29239	1.22467	0.340177	1.51765	2.86324	1.00738e-07	1456	0.797	3291	0.541	2985	0.584
CTHT_0008260	Putative calcium-dependent phospholipid binding protein	2181	0.609861	1.92559	-1.31573	-0.609861	-1.52611	0.108358	-1.92559	-3.79892	1.99913e-08	1.31573	2.48928	0.000226132	1457	0.797	850	0.881	2530	0.647
CTHT_0009920	Putative bhlh/zip transcription factor	1611	1.23398	2.09914	-0.865156	-1.23398	-2.35215	0.00357377	-2.09914	-4.28452	1.56383e-07	0.865156	1.82154	0.0462395	1458	0.797	529	0.926	1982	0.724
CTHT_0036600	GMP synthase [glutamine-hydrolyzing]-like protein	1617	-2.27199	-4.43922	2.16723	2.27199	4.8299	2.09052e-09	4.43922	21.694	4.05017e-34	-2.16723	-4.49161	7.89722e-09	1459	0.796	3816	0.468	372	0.948
CTHT_0055930	Uncharacterized protein	1179	-0.192285	0.0642751	-0.25656	0.192285	1.14257	0.59993	-0.0642751	-1.04556	0.853726	0.25656	1.19463	0.467539	1460	0.796	1421	0.802	1552	0.784
CTHT_0046660	Uncharacterized protein	735	-2.27088	-2.30519	0.0343112	2.27088	4.82618	1.14487e-07	2.30519	4.94234	2.97684e-08	-0.0343112	-1.02407	0.953022	1461	0.796	4043	0.437	1430	0.801
CTHT_0003080	Uncharacterized protein	1116	-1.1018	-0.203798	-0.897998	1.1018	2.14622	0.0230998	0.203798	1.15173	0.695428	0.897998	1.86348	0.0682759	1462	0.796	2452	0.658	2299	0.679
CTHT_0009600	Gluconokinase (EC 2.7.1.12)	735	0.68699	1.64429	-0.957299	-0.68699	-1.60992	0.238045	-1.64429	-3.12594	0.00157804	0.957299	1.94167	0.0885358	1463	0.796	836	0.883	2227	0.69
CTHT_0029770	Thiosulfate sulfurtransferase-like protein	681	0.379762	-1.02311	1.40288	-0.379762	-1.30113	0.609064	1.02311	2.0323	0.105823	-1.40288	-2.64428	0.0299034	1464	0.796	1010	0.859	599	0.916
CTHT_0022620	Nuclear cap-binding protein subunit 2 (20 kDa nuclear cap-binding protein)	573	-1.17189	-2.04909	0.877201	1.17189	2.25307	0.00293949	2.04909	4.13845	3.57138e-08	-0.877201	-1.83681	0.0284197	1465	0.796	2496	0.652	836	0.883
CTHT_0004400	Metallopeptidase-like protein	2469	0.0531437	1.70785	-1.65471	-0.0531437	-1.03752	0.908048	-1.70785	-3.26675	4.05631e-07	1.65471	3.1486	1.5616e-06	1466	0.795	1305	0.818	3212	0.552
CTHT_0035490	Phosphoprotein phosphatase-like protein	486	-0.813781	-1.34591	0.532125	0.813781	1.75781	0.0823229	1.34591	2.5419	0.00191271	-0.532125	-1.44606	0.274404	1467	0.795	2065	0.712	1024	0.857
CTHT_0017800	Kynurenine 3-monooxygenase (EC 1.14.13.9) (Biosynthesis of nicotinic acid protein 4) (Kynurenine 3-hydroxylase)	1539	-1.08314	-1.60485	0.521711	1.08314	2.11864	0.0336928	1.60485	3.04164	0.000800334	-0.521711	-1.43566	0.338213	1468	0.795	2446	0.659	1078	0.85
CTHT_0067600	Mitochondrial leucyl-tRNA synthetase-like protein	2826	-2.52593	-1.89568	-0.63025	2.52593	5.75943	2.60727e-15	1.89568	3.72096	1.96114e-09	0.63025	1.54783	0.0682924	1469	0.795	4156	0.421	1889	0.737
CTHT_0066940	Delta24(24-1) sterol reductase-like protein	1698	-0.00776563	0.207908	-0.215674	0.00776563	1.0054	0.990643	-0.207908	-1.15501	0.617598	0.215674	1.16125	0.634017	1470	0.795	1279	0.822	1467	0.795
CTHT_0059010	Vacuolar protein sorting-associated protein 28 (ESCRT-I complex subunit VPS28)	714	-0.439871	0.329613	-0.769483	0.439871	1.35648	0.261296	-0.329613	-1.25668	0.379362	0.769483	1.70466	0.037236	1471	0.795	1625	0.773	2030	0.717
CTHT_0023620	Signal peptidase-like protein	309	-0.0309395	-0.496819	0.465879	0.0309395	1.02168	0.949359	0.496819	1.4111	0.179446	-0.465879	-1.38116	0.238106	1472	0.795	1326	0.815	1080	0.849
CTHT_0031880	Uncharacterized protein	954	-5.78509	-5.67617	-0.108927	5.78509	55.1425	1.04893e-94	5.67617	51.1324	7.23559e-92	0.108927	1.07843	0.744665	1473	0.795	6399	0.109	1487	0.793
CTHT_0026390	Protein-lysine N-methyltransferase EFM4 (EC 2.1.1.-) (Elongation factor methyltransferase 4)	3714	-0.795442	0.310307	-1.10575	0.795442	1.73561	0.00781774	-0.310307	-1.23997	0.309437	1.10575	2.15211	0.000143127	1474	0.794	1963	0.726	2386	0.667
CTHT_0059350	V-type proton ATPase subunit C	1155	-0.55153	-0.700468	0.148938	0.55153	1.46564	0.0737759	0.700468	1.62503	0.0155286	-0.148938	-1.10875	0.669032	1475	0.794	1823	0.746	1292	0.82
CTHT_0001180	GTP-binding protein rho3-like protein	663	-0.143029	0.388908	-0.531937	0.143029	1.10422	0.649694	-0.388908	-1.3094	0.146429	0.531937	1.44587	0.0524925	1476	0.794	1405	0.804	1822	0.746
CTHT_0014400	Uncharacterized protein	381	-2.21141	-2.28489	0.0734856	2.21141	4.63127	4.88464e-09	2.28489	4.87328	5.22523e-10	-0.0734856	-1.05226	0.881917	1477	0.794	3811	0.469	1322	0.816
CTHT_0024800	Uncharacterized protein	1344	-1.48125	-0.934139	-0.547115	1.48125	2.79191	1.27794e-06	0.934139	1.91075	0.00195752	0.547115	1.46116	0.092487	1478	0.794	2860	0.601	1842	0.743
CTHT_0035360	Uncharacterized protein	909	-3.08077	-0.807799	-2.27297	3.08077	8.46063	1.13675e-12	0.807799	1.75054	0.0722976	2.27297	4.83316	1.66071e-07	1479	0.794	4848	0.325	4059	0.434
CTHT_0046180	Isocitrate dehydrogenase [NADP] (EC 1.1.1.42)	1449	0.331766	-1.91748	2.24924	-0.331766	-1.25855	0.44605	1.91748	3.77761	1.67689e-07	-2.24924	-4.75433	1.32432e-09	1480	0.794	1119	0.844	383	0.946
CTHT_0017530	Uncharacterized protein	363	-2.31726	-1.05783	-1.25943	2.31726	4.98385	9.26696e-11	1.05783	2.0818	0.00328407	1.25943	2.39401	0.000537177	1481	0.793	3930	0.452	2616	0.635
CTHT_0055830	Uncharacterized protein	1572	-0.268156	0.141975	-0.410131	0.268156	1.20427	0.470792	-0.141975	-1.10341	0.693357	0.410131	1.32881	0.248583	1482	0.793	1505	0.79	1729	0.759
CTHT_0053830	Phosphomannomutase (EC 5.4.2.8)	801	-1.80648	-2.43137	0.624887	1.80648	3.49788	0.000410379	2.43137	5.39404	6.51849e-07	-0.624887	-1.54209	0.261639	1483	0.793	3304	0.54	932	0.87
CTHT_0006460	Prefoldin subunit 4	408	-0.477945	-0.715521	0.237576	0.477945	1.39276	0.211824	0.715521	1.64208	0.0417874	-0.237576	-1.17901	0.561887	1484	0.793	1687	0.765	1182	0.835
CTHT_0031440	Uncharacterized protein	2757	0.181804	1.31835	-1.13654	-0.181804	-1.1343	0.659294	-1.31835	-2.4938	7.96584e-05	1.13654	2.19854	0.00102695	1485	0.793	1100	0.846	2361	0.671
CTHT_0029520	Lon protease homolog, mitochondrial (EC 3.4.21.53)	3432	0.19621	0.930998	-0.734788	-0.19621	-1.14568	0.616744	-0.930998	-1.90659	0.00389803	0.734788	1.66415	0.0306908	1486	0.793	1193	0.834	2099	0.707
CTHT_0014020	26S proteasome regulatory subunit rpn5-like protein	1482	0.0457867	-0.563269	0.609056	-0.0457867	-1.03225	0.89516	0.563269	1.47761	0.0336808	-0.609056	-1.52526	0.026637	1487	0.793	1278	0.822	979	0.863
CTHT_0028080	D-3-phosphoglycerate dehydrogenase-like protein	1428	-2.27401	-4.37369	2.09968	2.27401	4.83666	1.89362e-07	4.37369	20.7306	1.10977e-25	-2.09968	-4.28614	1.25607e-06	1488	0.792	3810	0.469	379	0.947
CTHT_0050320	Ribonuclease III-like protein	1620	-3.23557	-3.69839	0.462822	3.23557	9.41896	2.01162e-31	3.69839	12.9815	2.16033e-41	-0.462822	-1.37824	0.134413	1489	0.792	4987	0.305	1087	0.848
CTHT_0022340	Putative sequence-specific DNA binding protein	1218	-0.269317	0.486979	-0.756296	0.269317	1.20524	0.360738	-0.486979	-1.40151	0.0650005	0.756296	1.68915	0.0045018	1490	0.792	1510	0.789	2028	0.717
CTHT_0026270	Putative phosphoinositide binding protein	894	0.182042	2.45572	-2.27367	-0.182042	-1.13449	0.769556	-2.45572	-5.48585	3.63801e-07	2.27367	4.83553	4.27945e-06	1491	0.792	1147	0.84	3921	0.454
CTHT_0018950	Cytochrome c oxidase protein 20, mitochondrial	537	-1.6165	-1.27831	-0.33819	1.6165	3.06631	4.62299e-05	1.27831	2.42555	0.00094507	0.33819	1.26417	0.451584	1492	0.792	3108	0.567	1726	0.759
CTHT_0036090	Uncharacterized protein	1497	-0.0102222	0.260057	-0.270279	0.0102222	1.00711	0.99121	-0.260057	-1.19753	0.653426	0.270279	1.20604	0.667751	1493	0.792	1325	0.815	1613	0.775
CTHT_0067500	Serine/threonine-protein phosphatase (EC 3.1.3.16)	1689	0.758109	0.922156	-0.164046	-0.758109	-1.69127	0.00132203	-0.922156	-1.89494	4.40946e-05	0.164046	1.12043	0.545574	1494	0.792	835	0.883	1537	0.786
CTHT_0046200	Putative GAMM1 protein	1086	-1.21016	-1.56827	0.358118	1.21016	2.31363	0.0124914	1.56827	2.9655	0.000646687	-0.358118	-1.28175	0.510309	1495	0.791	2564	0.643	1117	0.844
CTHT_0028650	Uncharacterized protein	345	0.446491	-0.128559	0.57505	-0.446491	-1.36272	0.299176	0.128559	1.0932	0.765159	-0.57505	-1.48973	0.168078	1496	0.791	1029	0.856	996	0.861
CTHT_0070220	Putative transcriptional repressor protein	1875	0.550275	-0.312225	0.8625	-0.550275	-1.46436	0.0909984	0.312225	1.24162	0.332791	-0.8625	-1.81819	0.00585523	1497	0.791	975	0.864	884	0.877
CTHT_0069950	Asparaginyl-tRNA synthetase-like protein	1764	-0.571914	-2.80863	2.23672	0.571914	1.48649	0.125742	2.80863	7.00619	2.83414e-17	-2.23672	-4.71323	4.26476e-11	1498	0.791	1828	0.745	380	0.947
CTHT_0066000	Uncharacterized protein	1464	-0.866011	2.21341	-3.07942	0.866011	1.82262	0.0105441	-2.21341	-4.63771	2.66786e-12	3.07942	8.45277	4.31274e-22	1499	0.791	2072	0.711	4845	0.325
CTHT_0013320	CoA carboxylase beta-like protein	1842	1.89828	2.68056	-0.78228	-1.89828	-3.7277	0.000256675	-2.68056	-6.41106	6.5518e-08	0.78228	1.71985	0.159386	1500	0.791	413	0.942	2136	0.702
CTHT_0029690	Uncharacterized protein	204	-1.59078	-1.59316	0.00238495	1.59078	3.01212	0.00028377	1.59316	3.0171	0.000165283	-0.00238495	-1.00165	0.999609	1501	0.791	2974	0.585	1356	0.811
CTHT_0048440	Uncharacterized protein	333	-1.48395	0.823008	-2.30696	1.48395	2.79713	0.0120345	-0.823008	-1.76909	0.162603	2.30696	4.94838	5.43062e-05	1502	0.79	2668	0.628	3891	0.458
CTHT_0014580	Putative ER-To-golgi transport protein	981	-0.978301	0.383875	-1.36218	0.978301	1.97014	0.000490127	-0.383875	-1.30484	0.179412	1.36218	2.57073	6.34893e-07	1503	0.79	2187	0.695	2702	0.623
CTHT_0031070	Uncharacterized protein	3603	-0.771764	-0.735384	-0.0363802	0.771764	1.70736	0.0371483	0.735384	1.66484	0.0387392	0.0363802	1.02554	0.939916	1504	0.79	2148	0.701	1501	0.791
CTHT_0018240	Putative protoheme IX protein	1686	-1.80588	-1.0554	-0.750473	1.80588	3.49641	3.04373e-06	1.0554	2.0783	0.00584425	0.750473	1.68234	0.0657448	1505	0.79	3368	0.531	2148	0.701
CTHT_0013200	Glutamyl-tRNA(Gln) amidotransferase subunit A, mitochondrial (Glu-AdT subunit A) (EC 6.3.5.7)	1503	-1.39233	-0.0645863	-1.32775	1.39233	2.62503	3.26033e-05	0.0645863	1.04579	0.864874	1.32775	2.5101	6.47171e-05	1506	0.79	2736	0.619	2714	0.622
CTHT_0071400	Uncharacterized protein	1512	3.04748	3.3887	-0.341221	-3.04748	-8.26767	5.63844e-58	-3.3887	-10.4737	3.17922e-72	0.341221	1.26683	0.111826	1507	0.79	180	0.975	1694	0.764
CTHT_0009590	Dipeptidyl peptidase 3 (EC 3.4.14.4) (Dipeptidyl aminopeptidase III) (Dipeptidyl peptidase III)	2154	0.697489	-0.150093	0.847582	-0.697489	-1.62168	0.0682136	0.150093	1.10964	0.708936	-0.847582	-1.79948	0.0238294	1508	0.79	915	0.872	889	0.876
CTHT_0004390	Uncharacterized protein	1059	0.0481206	1.70855	-1.66043	-0.0481206	-1.03392	0.939979	-1.70855	-3.26832	0.000288533	1.66043	3.16111	0.000629225	1509	0.79	1335	0.814	3287	0.542
CTHT_0057630	Uncharacterized protein	1032	-0.152823	1.52735	-1.68017	0.152823	1.11174	0.738549	-1.52735	-2.88256	2.38291e-05	1.68017	3.20467	5.15796e-06	1510	0.789	1493	0.792	3271	0.544
CTHT_0044980	Uncharacterized protein	1083	-2.58481	-2.46762	-0.117189	2.58481	5.99936	2.78099e-10	2.46762	5.5313	7.31797e-10	0.117189	1.08462	0.823122	1511	0.789	4433	0.382	1556	0.783
CTHT_0026560	Uncharacterized protein	2733	0.158307	2.53373	-2.37543	-0.158307	-1.11598	0.732893	-2.53373	-5.79068	2.63105e-12	2.37543	5.18889	1.12361e-10	1512	0.789	1197	0.833	4150	0.422
CTHT_0028050	Inosine triphosphate pyrophosphatase (ITPase) (Inosine triphosphatase) (EC 3.6.1.9) (Non-canonical purine NTP pyrophosphatase) (Non-standard purine NTP pyrophosphatase) (Nucleoside-triphosphate diphosphatase) (Nucleoside-triphosphate pyrophosphatase) (NTPase)	564	-2.10906	-2.73302	0.62396	2.10906	4.31411	2.62438e-06	2.73302	6.64848	2.40169e-10	-0.62396	-1.5411	0.201584	1513	0.789	3757	0.476	1009	0.859
CTHT_0048080	Uncharacterized protein	1014	-0.162039	-0.0904553	-0.0715834	0.162039	1.11887	0.65689	0.0904553	1.06471	0.791157	0.0715834	1.05087	0.854349	1514	0.789	1470	0.795	1481	0.793
CTHT_0049630	Uncharacterized protein	1758	0.846659	2.19207	-1.34542	-0.846659	-1.79833	0.00300424	-2.19207	-4.56962	2.28398e-16	1.34542	2.54104	1.12535e-06	1515	0.789	770	0.892	2741	0.618
CTHT_0069620	Putative sequence-specific DNA binding protein	1926	1.26558	1.22885	0.0367301	-1.26558	-2.40424	8.65732e-05	-1.22885	-2.3438	8.06407e-05	-0.0367301	-1.02579	0.932493	1516	0.789	622	0.913	1422	0.802
CTHT_0053430	Uncharacterized protein	654	0.833972	-0.311698	1.14567	-0.833972	-1.78259	0.0795714	0.311698	1.24117	0.518948	-1.14567	-2.21249	0.013176	1517	0.788	795	0.889	698	0.902
CTHT_0038540	Uncharacterized protein	867	0.211391	-0.0700754	0.281467	-0.211391	-1.1578	0.872254	0.0700754	1.04977	0.952003	-0.281467	-1.21543	0.824495	1518	0.788	1125	0.843	1085	0.849
CTHT_0041850	Putative ADP-ribosylation factor	567	-0.802216	-0.958336	0.156121	0.802216	1.74378	0.133118	0.958336	1.94307	0.0557833	-0.156121	-1.11429	0.802058	1519	0.788	2110	0.706	1263	0.824
CTHT_0039840	Uncharacterized protein	501	-0.634245	-0.748681	0.114436	0.634245	1.55213	0.126927	0.748681	1.68026	0.0551321	-0.114436	-1.08255	0.814674	1520	0.788	1974	0.725	1380	0.807
CTHT_0068740	Putative ABC transporter protein	1878	-0.817422	-2.77398	1.95656	0.817422	1.76225	0.00734721	2.77398	6.83992	7.86471e-23	-1.95656	-3.88135	1.18665e-11	1521	0.788	2163	0.698	460	0.936
CTHT_0065850	Putative mitochondrial dynamin protein	2820	0.524903	0.732579	-0.207676	-0.524903	-1.43884	0.171661	-0.732579	-1.66161	0.0392259	0.207676	1.15483	0.619774	1522	0.788	999	0.861	1606	0.776
CTHT_0034340	Acetyl-CoA acetyltransferase-like protein	1287	1.01648	1.3774	-0.360917	-1.01648	-2.02298	0.0830386	-1.3774	-2.59799	0.0120591	0.360917	1.28424	0.578192	1523	0.788	717	0.9	1732	0.758
CTHT_0054460	T-complex protein 1 subunit delta	1674	-0.729606	-2.00713	1.27753	0.729606	1.65819	0.0158741	2.00713	4.01982	7.7007e-13	-1.27753	-2.42423	1.03932e-05	1524	0.787	2014	0.719	681	0.905
CTHT_0010240	Uncharacterized protein	1548	0.794686	1.30148	-0.506796	-0.794686	-1.7347	0.0574425	-1.30148	-2.46482	0.000837086	0.506796	1.42089	0.246227	1525	0.787	808	0.887	1844	0.743
CTHT_0009930	Protein transport protein SFT2	633	0.580861	1.40402	-0.823162	-0.580861	-1.49574	0.269938	-1.40402	-2.64639	0.00268667	0.823162	1.76928	0.103747	1526	0.787	920	0.872	2232	0.689
CTHT_0070940	Ornithine aminotransferase-like protein	1344	2.36837	2.6909	-0.322528	-2.36837	-5.16358	1.3508e-08	-2.6909	-6.45715	2.9017e-11	0.322528	1.25052	0.509818	1527	0.787	329	0.954	1801	0.749
CTHT_0009680	Uncharacterized protein	4182	0.272396	1.66974	-1.39735	-0.272396	-1.20781	0.581664	-1.66974	-3.18158	3.75211e-05	1.39735	2.63417	0.000881112	1528	0.787	1076	0.85	2739	0.618
CTHT_0061560	Uncharacterized protein	879	-1.63678	0.765915	-2.40269	1.63678	3.10971	9.52373e-07	-0.765915	-1.70045	0.0225899	2.40269	5.28789	1.7731e-13	1529	0.787	3150	0.561	4207	0.414
CTHT_0061230	Putative GTP binding protein	1158	0.554228	0.244317	0.309911	-0.554228	-1.46838	0.154408	-0.244317	-1.18453	0.530043	-0.309911	-1.23963	0.45142	1530	0.787	1004	0.86	1216	0.83
CTHT_0042710	Putative fructosyl amino acid protein	1455	0.621721	2.12387	-1.50215	-0.621721	-1.53871	0.120755	-2.12387	-4.35862	3.81414e-09	1.50215	2.83264	5.73783e-05	1531	0.786	960	0.866	3120	0.565
CTHT_0046860	Uncharacterized protein	957	1.65896	1.60519	0.0537707	-1.65896	-3.15789	0.000764929	-1.60519	-3.04236	0.000759369	-0.0537707	-1.03797	0.935158	1532	0.786	471	0.934	1345	0.812
CTHT_0074030	Uncharacterized protein	705	0.14088	-0.389601	0.530481	-0.14088	-1.10258	0.867182	0.389601	1.31003	0.579453	-0.530481	-1.44441	0.476218	1533	0.786	1149	0.84	991	0.862
CTHT_0009180	ER membrane protein complex subunit 3	780	-0.670925	0.246412	-0.917337	0.670925	1.59209	0.0558118	-0.246412	-1.18625	0.492417	0.917337	1.88863	0.00724142	1534	0.786	1912	0.733	2287	0.681
CTHT_0024190	Uncharacterized protein	2559	-0.664068	-0.369057	-0.295011	0.664068	1.58454	0.00417604	0.369057	1.29151	0.109903	0.295011	1.22689	0.234898	1535	0.786	1906	0.734	1654	0.769
CTHT_0067540	Uncharacterized protein	858	0.0733309	1.90036	-1.82703	-0.0733309	-1.05214	0.84969	-1.90036	-3.73306	5.53495e-11	1.82703	3.54806	5.79814e-10	1536	0.786	1300	0.819	3495	0.513
CTHT_0059440	Uncharacterized protein	2367	-0.632303	-1.37775	0.745445	0.632303	1.55004	0.0225045	1.37775	2.59862	8.7149e-08	-0.745445	-1.67649	0.00628755	1537	0.786	1948	0.728	965	0.865
CTHT_0052710	Uncharacterized protein	2487	-0.21994	3.30083	-3.52077	0.21994	1.16469	0.665839	-3.30083	-9.85486	3.49561e-16	3.52077	11.4778	9.64293e-18	1538	0.785	1401	0.805	5333	0.257
CTHT_0051640	Ras-like protein	702	-0.0123643	0.733586	-0.74595	0.0123643	1.00861	0.979231	-0.733586	-1.66277	0.022286	0.74595	1.67708	0.0255486	1539	0.785	1390	0.806	2119	0.705
CTHT_0028620	Mitochondrial import receptor subunit (Tom40)-like protein	1044	-1.82567	-2.93165	1.10597	1.82567	3.54472	6.63194e-12	2.93165	7.62981	4.93053e-30	-1.10597	-2.15244	3.95774e-05	1540	0.785	3440	0.521	770	0.892
CTHT_0033700	Methylenetetrahydrofolate reductase (EC 1.5.1.20)	1845	-2.05819	-1.75485	-0.303339	2.05819	4.16463	1.65921e-05	1.75485	3.37491	0.000158017	0.303339	1.234	0.587862	1541	0.785	3660	0.49	1633	0.772
CTHT_0072830	Uncharacterized protein	807	-0.5239	0.319299	-0.843199	0.5239	1.43784	0.167418	-0.319299	-1.24772	0.389144	0.843199	1.79402	0.0199157	1542	0.785	1817	0.747	2203	0.693
CTHT_0022290	Uncharacterized protein	2235	1.54659	2.20064	-0.654053	-1.54659	-2.92126	7.02631e-06	-2.20064	-4.59685	2.57009e-11	0.654053	1.57358	0.0717919	1543	0.785	538	0.925	2061	0.713
CTHT_0032610	Uncharacterized protein	525	0.16109	0.201357	-0.0402669	-0.16109	-1.11813	0.675534	-0.201357	-1.14978	0.559944	0.0402669	1.0283	0.925572	1544	0.785	1218	0.83	1404	0.804
CTHT_0030690	Uncharacterized protein	2610	1.15475	1.33225	-0.177492	-1.15475	-2.22646	0.000669373	-1.33225	-2.51794	4.33698e-05	0.177492	1.13092	0.656869	1545	0.784	648	0.909	1519	0.788
CTHT_0024680	Uncharacterized protein	231	-0.428634	0.0804178	-0.509052	0.428634	1.34596	0.204677	-0.0804178	-1.05732	0.817981	0.509052	1.42311	0.124102	1546	0.784	1745	0.757	1907	0.734
CTHT_0064720	Phosphatidate cytidylyltransferase (EC 2.7.7.41)	1329	-0.133057	-0.439826	0.306769	0.133057	1.09662	0.685088	0.439826	1.35644	0.110254	-0.306769	-1.23693	0.307518	1547	0.784	1483	0.793	1230	0.828
CTHT_0057500	Uncharacterized protein	1050	0.106719	0.461306	-0.354587	-0.106719	-1.07678	0.788055	-0.461306	-1.37679	0.153635	0.354587	1.27862	0.311939	1548	0.784	1247	0.826	1699	0.763
CTHT_0067900	Uncharacterized protein	783	1.12313	2.36131	-1.23818	-1.12313	-2.17819	0.010696	-2.36131	-5.13835	9.68117e-09	1.23818	2.359	0.00451912	1549	0.784	720	0.899	2825	0.606
CTHT_0014660	Aspartyl-tRNA synthetase-like protein	1797	-1.58085	-2.70405	1.1232	1.58085	2.99145	9.38888e-06	2.70405	6.51627	1.85188e-15	-1.1232	-2.1783	0.00180988	1550	0.784	3009	0.581	724	0.899
CTHT_0009610	Dihydrolipoamide acetyltransferase component of pyruvate dehydrogenase complex (EC 2.3.1.-)	1539	1.68913	1.8245	-0.135373	-1.68913	-3.22462	0.00131851	-1.8245	-3.54185	0.000306384	0.135373	1.09838	0.836923	1551	0.784	479	0.933	1583	0.779
CTHT_0033140	Tetracycline:hydrogen antiporter-like protein	1662	-1.77138	0.810782	-2.58216	1.77138	3.4138	0.000315071	-0.810782	-1.75416	0.102192	2.58216	5.98835	6.47227e-08	1552	0.784	3398	0.526	4498	0.373
CTHT_0017610	Serine palmitoyltransferase-like protein	1560	-0.909707	-0.356012	-0.553695	0.909707	1.87866	7.74946e-05	0.356012	1.27988	0.127424	0.553695	1.46784	0.0191344	1553	0.783	2266	0.684	1913	0.733
CTHT_0024040	Thiamine biosynthetic bifunctional enzyme-like protein	1641	0.162266	-0.736005	0.898271	-0.162266	-1.11904	0.715865	0.736005	1.66556	0.0448169	-0.898271	-1.86383	0.0172072	1554	0.783	1282	0.821	898	0.875
CTHT_0008520	Putative mitochondrial carrier protein	948	1.0244	0.212425	0.811973	-1.0244	-2.03411	0.000298762	-0.212425	-1.15863	0.480426	-0.811973	-1.75561	0.00451005	1555	0.783	719	0.9	872	0.878
CTHT_0009210	Methylenetetrahydrofolate dehydrogenase (NAD+)-like protein	1032	-2.27849	-4.12511	1.84662	2.27849	4.85171	1.72457e-10	4.12511	17.4495	4.33438e-33	-1.84662	-3.59657	2.0927e-07	1556	0.783	4016	0.44	489	0.932
CTHT_0055780	Putative endoplasmic reticulum protein	657	-0.194191	1.08988	-1.28407	0.194191	1.14408	0.516018	-1.08988	-2.12856	1.21493e-05	1.28407	2.43524	3.79773e-07	1557	0.783	1509	0.79	2751	0.617
CTHT_0064990	Uncharacterized protein	1155	-1.11988	-0.594853	-0.525031	1.11988	2.17329	0.0156957	0.594853	1.51032	0.199078	0.525031	1.43896	0.290856	1558	0.783	2515	0.649	1925	0.732
CTHT_0066370	Uncharacterized protein	2322	-0.415621	-1.14384	0.728222	0.415621	1.33387	0.15449	1.14384	2.20969	1.27076e-05	-0.728222	-1.6566	0.00855238	1559	0.783	1722	0.76	963	0.866
CTHT_0003860	Putative FAD binding protein	1923	0.856164	0.341875	0.51429	-0.856164	-1.81022	0.23471	-0.341875	-1.2674	0.635123	-0.51429	-1.42829	0.497632	1560	0.782	788	0.89	1025	0.857
CTHT_0010020	Uncharacterized protein	2688	0.941382	1.24442	-0.303035	-0.941382	-1.92037	0.0032062	-1.24442	-2.36923	4.27702e-05	0.303035	1.23374	0.391762	1561	0.782	751	0.895	1716	0.761
CTHT_0041340	Putative Ap-1-like transcription factor	1836	0.446435	1.30006	-0.853629	-0.446435	-1.36267	0.0979786	-1.30006	-2.4624	1.07671e-07	0.853629	1.80704	0.000840732	1562	0.782	1095	0.847	2330	0.675
CTHT_0042660	Uncharacterized protein	606	-0.313392	1.48559	-1.79898	0.313392	1.24263	0.366688	-1.48559	-2.80032	6.2127e-07	1.79898	3.47975	2.35077e-09	1563	0.782	1607	0.776	3440	0.521
CTHT_0030070	Chitin synthase-like protein	5625	0.44718	1.87379	-1.42661	-0.44718	-1.36337	0.248096	-1.87379	-3.66494	3.09608e-08	1.42661	2.68815	4.50171e-05	1564	0.782	1046	0.854	2934	0.591
CTHT_0073460	GTP:AMP phosphotransferase, mitochondrial (EC 2.7.4.10) (Adenylate kinase 3) (AK 3)	831	-0.595901	0.287783	-0.883685	0.595901	1.51142	0.0993479	-0.287783	-1.22076	0.426663	0.883685	1.84508	0.0114073	1565	0.782	1919	0.732	2332	0.675
CTHT_0072990	Mitochondrial pyruvate carrier	369	-1.94094	-3.83018	1.88923	1.94094	3.83957	1.13376e-06	3.83018	14.2232	6.1425e-24	-1.88923	-3.70438	1.45843e-06	1566	0.782	3592	0.499	461	0.935
CTHT_0010330	Putative oxysterol binding protein	1272	-1.23432	-1.70069	0.466373	1.23432	2.35271	1.47677e-06	1.70069	3.25057	4.88343e-12	-0.466373	-1.38163	0.0862857	1567	0.781	2644	0.631	1131	0.842
CTHT_0052360	Uncharacterized protein	1224	0.129936	0.499472	-0.369536	-0.129936	-1.09424	0.620707	-0.499472	-1.4137	0.0221943	0.369536	1.29194	0.114258	1568	0.781	1292	0.82	1773	0.753
CTHT_0016320	26S protease regulatory subunit 6B-like protein	1263	0.775848	0.3974	0.378447	-0.775848	-1.7122	0.0015494	-0.3974	-1.31713	0.104995	-0.378447	-1.29994	0.14461	1569	0.781	879	0.877	1187	0.834
CTHT_0008870	Uncharacterized protein	2745	-0.722149	-1.44863	0.726483	0.722149	1.64964	0.315436	1.44863	2.72949	0.0239256	-0.726483	-1.6546	0.309221	1570	0.781	2225	0.69	989	0.862
CTHT_0066610	H/ACA ribonucleoprotein complex subunit 4 (EC 5.4.99.-) (Centromere-binding factor 5) (Centromere/microtubule-binding protein CBF5) (H/ACA snoRNP protein CBF5) (Small nucleolar RNP protein CBF5)	3033	-0.0888864	-1.21864	1.12975	0.0888864	1.06355	0.846988	1.21864	2.32727	0.000514991	-1.12975	-2.18821	0.00185653	1571	0.781	1504	0.79	788	0.89
CTHT_0025370	Uncharacterized protein	1161	0.506782	1.85549	-1.34871	-0.506782	-1.42088	0.0836058	-1.85549	-3.61875	2.45215e-12	1.34871	2.54684	7.56633e-07	1572	0.781	1051	0.853	2893	0.597
CTHT_0068870	Chalcone isomerase-like protein	1185	-1.73829	-1.96672	0.228432	1.73829	3.33639	6.2314e-08	1.96672	3.90878	2.60172e-10	-0.228432	-1.17156	0.544966	1573	0.781	3350	0.533	1310	0.817
CTHT_0038800	Uncharacterized protein	1326	-1.07778	0.0969103	-1.17469	1.07778	2.11078	0.00520918	-0.0969103	-1.06948	0.819725	1.17469	2.25744	0.00207081	1574	0.78	2479	0.654	2633	0.633
CTHT_0010360	Uncharacterized protein	2682	-1.91656	2.68372	-4.60028	1.91656	3.77521	0.000154717	-2.68372	-6.42511	3.31317e-08	4.60028	24.2561	3.22033e-21	1575	0.78	3547	0.506	6024	0.161
CTHT_0029870	Transferase-like protein	2598	0.790643	2.53249	-1.74184	-0.790643	-1.72985	0.269226	-2.53249	-5.78568	5.50116e-05	1.74184	3.34462	0.00852815	1576	0.78	865	0.879	3531	0.508
CTHT_0069120	Carbonic anhydrase (EC 4.2.1.1) (Carbonate dehydratase)	501	-4.10242	-2.15472	-1.9477	4.10242	17.1772	1.38795e-09	2.15472	4.45282	0.00143722	1.9477	3.8576	0.00529426	1577	0.78	5792	0.193	3422	0.523
CTHT_0029210	Uncharacterized protein	879	-0.0112963	0.901981	-0.913278	0.0112963	1.00786	0.984295	-0.901981	-1.86863	0.013392	0.913278	1.88332	0.0160087	1578	0.78	1387	0.806	2337	0.674
CTHT_0059130	Putative bud site selection protein	1113	0.311993	2.00003	-1.68804	-0.311993	-1.24142	0.567685	-2.00003	-4.00009	8.01562e-06	1.68804	3.22218	0.000269282	1579	0.78	1184	0.835	3403	0.526
CTHT_0020300	Uncharacterized protein	1824	-1.45258	0.234723	-1.68731	1.45258	2.73698	0.00455799	-0.234723	-1.17668	0.671478	1.68731	3.22055	0.000815598	1580	0.78	3178	0.557	3514	0.51
CTHT_0052420	Uncharacterized protein	2223	-1.33374	-0.860688	-0.473054	1.33374	2.52056	1.87181e-06	0.860688	1.8159	0.00179117	0.473054	1.38805	0.113828	1581	0.779	2799	0.61	1859	0.741
CTHT_0045190	Uncharacterized protein	288	-1.15976	-1.73228	0.572516	1.15976	2.23421	0.00814293	1.73228	3.32252	2.77907e-05	-0.572516	-1.48711	0.216897	1582	0.779	2633	0.633	1118	0.844
CTHT_0026740	Histone-lysine N-methyltransferase, H3 lysine-79 specific (EC 2.1.1.43) (Histone H3-K79 methyltransferase)	1557	-0.36148	0.715175	-1.07665	0.36148	1.28474	0.209708	-0.715175	-1.64168	0.00607006	1.07665	2.10914	4.09133e-05	1583	0.779	1717	0.761	2581	0.64
CTHT_0059760	tRNA (guanine(37)-N1)-methyltransferase (EC 2.1.1.228) (M1G-methyltransferase) (tRNA [GM37] methyltransferase) (tRNA methyltransferase 5)	2712	-1.59671	-1.15211	-0.444598	1.59671	3.02453	4.39489e-08	1.15211	2.22239	5.72569e-05	0.444598	1.36093	0.162418	1584	0.779	3081	0.571	1826	0.745
CTHT_0023350	Uncharacterized protein	2529	0.958682	1.37221	-0.41353	-0.958682	-1.94353	5.21464e-05	-1.37221	-2.58867	1.35865e-09	0.41353	1.33194	0.0987862	1585	0.779	772	0.892	1819	0.746
CTHT_0024050	Uncharacterized protein	636	2.59352	3.48435	-0.890831	-2.59352	-6.0357	8.98386e-14	-3.48435	-11.1917	9.72176e-25	0.890831	1.85424	0.0158811	1586	0.779	276	0.961	2316	0.677
CTHT_0051660	Chitin synthase-like protein	2715	-0.564548	-0.780639	0.216091	0.564548	1.47892	0.0470387	0.780639	1.71789	0.00350397	-0.216091	-1.16158	0.490287	1587	0.779	1922	0.732	1312	0.817
CTHT_0044990	Uncharacterized protein	3420	-2.25802	-2.75257	0.494545	2.25802	4.78336	2.8532e-12	2.75257	6.73916	2.43305e-18	-0.494545	-1.40888	0.166727	1588	0.779	4027	0.439	1150	0.839
CTHT_0039120	Alpha-1,4 glucan phosphorylase (EC 2.4.1.1)	2658	-1.47823	0.0641315	-1.54236	1.47823	2.78606	2.75101e-05	-0.0641315	-1.04546	0.873088	1.54236	2.9127	9.19279e-06	1589	0.778	2902	0.596	3041	0.576
CTHT_0050460	Uncharacterized protein	1194	1.41008	3.19403	-1.78395	-1.41008	-2.65752	2.56418e-05	-3.19403	-9.15166	8.51308e-24	1.78395	3.44368	5.26276e-08	1590	0.778	570	0.92	3405	0.525
CTHT_0033490	Uncharacterized protein	2601	0.0834563	1.65939	-1.57593	-0.0834563	-1.05955	0.8782	-1.65939	-3.15883	3.91878e-05	1.57593	2.98128	0.000146896	1591	0.778	1308	0.817	3183	0.556
CTHT_0062880	Mitochondrial import receptor subunit-like protein	1854	-0.138093	-1.13564	0.997542	0.138093	1.10045	0.715284	1.13564	2.19715	0.00016796	-0.997542	-1.9966	0.00142667	1592	0.778	1575	0.78	853	0.881
CTHT_0036120	N-acetyltransferase-like protein	1221	0.937608	0.554288	0.383321	-0.937608	-1.91535	0.110918	-0.554288	-1.46844	0.339394	-0.383321	-1.30434	0.551405	1593	0.778	801	0.888	1223	0.829
CTHT_0057790	Histidyl-tRNA synthetase-like protein	1563	-1.15336	-2.64268	1.48932	1.15336	2.22432	0.000154535	2.64268	6.24492	3.8199e-20	-1.48932	-2.80757	5.42057e-07	1594	0.778	2585	0.64	637	0.911
CTHT_0057390	Autophagy-related protein	2172	1.17183	4.00018	-2.82835	-1.17183	-2.25298	0.000926779	-4.00018	-16.002	1.58358e-33	2.82835	7.10259	6.62301e-17	1595	0.778	647	0.91	4703	0.345
CTHT_0029650	Orotate phosphoribosyltransferase-like protein	705	-2.32891	-4.57403	2.24512	2.32891	5.02425	4.36015e-05	4.57403	23.8188	2.49718e-17	-2.24512	-4.74076	6.77574e-05	1596	0.777	4204	0.414	382	0.946
CTHT_0035290	Ubiquitin conjugating enzyme-like protein	540	0.450094	0.177482	0.272613	-0.450094	-1.36613	0.100708	-0.177482	-1.13091	0.521932	-0.272613	-1.20799	0.342844	1597	0.777	1120	0.844	1303	0.818
CTHT_0051670	Putative ubiquitin protein	549	-0.346079	-0.90823	0.562151	0.346079	1.2711	0.240319	0.90823	1.87674	0.000514991	-0.562151	-1.47647	0.0442759	1598	0.777	1671	0.767	1054	0.853
CTHT_0023380	Putative curved DNA-binding protein	1248	-1.26667	-3.46245	2.19578	1.26667	2.40606	0.00569581	3.46245	11.023	4.6592e-16	-2.19578	-4.58137	5.97221e-07	1599	0.777	2915	0.594	416	0.942
CTHT_0002010	Uncharacterized protein	2091	0.182581	2.14155	-1.95897	-0.182581	-1.13491	0.691342	-2.14155	-4.41237	4.13156e-09	1.95897	3.88785	1.3674e-07	1600	0.777	1255	0.825	3750	0.477
CTHT_0032200	Cation-transporting ATPase (EC 3.6.3.-)	3987	-0.348628	0.630299	-0.978927	0.348628	1.27335	0.218944	-0.630299	-1.54789	0.0143309	0.978927	1.971	0.000154813	1601	0.777	1697	0.763	2418	0.663
CTHT_0034400	Ubiquitin-interacting motif-containing protein	3660	-1.45741	0.0373955	-1.49481	1.45741	2.74615	4.25835e-08	-0.0373955	-1.02626	0.904339	1.49481	2.81826	1.27337e-08	1602	0.777	2936	0.591	3072	0.572
CTHT_0032150	Uncharacterized protein	837	-3.92059	0.56686	-4.48745	3.92059	15.1431	5.63716e-13	-0.56686	-1.4813	0.337225	4.48745	22.4315	9.504e-17	1603	0.776	5652	0.213	5914	0.176
CTHT_0025780	Centromere-binding protein 1-like protein	1179	-0.138865	0.596258	-0.735123	0.138865	1.10104	0.780089	-0.596258	-1.51179	0.141633	0.735123	1.66454	0.0796233	1604	0.776	1465	0.796	2106	0.706
CTHT_0070160	Uncharacterized protein	2112	-0.372636	-0.55672	0.184085	0.372636	1.29472	0.1463	0.55672	1.47092	0.0187367	-0.184085	-1.1361	0.503857	1605	0.776	1759	0.755	1366	0.809
CTHT_0043810	Homoserine dehydrogenase (HDH) (EC 1.1.1.3)	1101	-2.5078	-3.62034	1.11254	2.5078	5.68752	0.000527812	3.62034	12.2979	1.5651e-07	-1.11254	-2.16225	0.148397	1606	0.776	4585	0.361	720	0.899
CTHT_0052630	S-(hydroxymethyl)glutathione dehydrogenase (EC 1.1.1.284)	1155	0.598296	-0.38785	0.986147	-0.598296	-1.51393	0.328531	0.38785	1.30844	0.50923	-0.986147	-1.98089	0.088112	1607	0.776	938	0.869	769	0.893
CTHT_0044420	Casein kinase II subunit beta (CK II beta)	1065	-0.948288	-1.32883	0.380542	0.948288	1.92958	0.00063695	1.32883	2.51199	5.19628e-07	-0.380542	-1.30183	0.202422	1608	0.776	2332	0.675	1192	0.834
CTHT_0066390	Transferase-like protein	4866	0.658929	2.46718	-1.80825	-0.658929	-1.57891	0.120146	-2.46718	-5.5296	8.64685e-11	1.80825	3.50216	3.96726e-06	1609	0.776	944	0.868	3561	0.504
CTHT_0044300	Vacuolar protein sorting-associated protein 27	2268	0.0191847	1.4748	-1.45562	-0.0191847	-1.01339	0.964372	-1.4748	-2.77946	1.1909e-06	1.45562	2.74274	2.7375e-06	1610	0.775	1363	0.81	3048	0.575
CTHT_0007820	Uncharacterized protein	687	-1.57489	0.773021	-2.34792	1.57489	2.97914	1.55572e-07	-0.773021	-1.70884	0.0104815	2.34792	5.09088	1.4232e-15	1611	0.775	3156	0.56	4288	0.403
CTHT_0023960	Uncharacterized protein	1704	-0.102004	0.973407	-1.07541	0.102004	1.07326	0.849771	-0.973407	-1.96347	0.0199543	1.07541	2.10732	0.0128701	1612	0.775	1513	0.789	2630	0.633
CTHT_0037130	Alpha-1,2-mannosyltransferase-like protein	1344	-0.0620141	-0.409607	0.347592	0.0620141	1.04392	0.86569	0.409607	1.32832	0.15693	-0.347592	-1.27244	0.264081	1613	0.775	1498	0.791	1222	0.829
CTHT_0001730	Uncharacterized protein	591	-0.313431	0.113186	-0.426617	0.313431	1.24266	0.172118	-0.113186	-1.08161	0.625214	0.426617	1.34408	0.0546253	1614	0.775	1688	0.765	1869	0.739
CTHT_0020910	Diphosphomevalonate decarboxylase (EC 4.1.1.33) (Mevalonate pyrophosphate decarboxylase)	1185	-1.4074	-1.61674	0.209339	1.4074	2.65259	0.0130801	1.61674	3.06682	0.0028063	-0.209339	-1.15616	0.75619	1615	0.775	2993	0.583	1302	0.818
CTHT_0061760	Tryptophanyl-tRNA synthetase-like protein	1479	-1.05619	-2.20188	1.14569	1.05619	2.07943	0.00582148	2.20188	4.60079	8.579e-10	-1.14569	-2.21252	0.00247424	1616	0.775	2444	0.659	741	0.896
CTHT_0001560	Putative ubiquitin fusion degradation protein	3315	0.408313	1.35791	-0.949596	-0.408313	-1.32713	0.19229	-1.35791	-2.56314	1.02213e-06	0.949596	1.93133	0.00105032	1617	0.774	1108	0.845	2421	0.662
CTHT_0033440	Uncharacterized protein	822	-0.256622	-1.08758	0.830961	0.256622	1.19468	0.358312	1.08758	2.12518	5.54852e-06	-0.830961	-1.77887	0.000847134	1618	0.774	1685	0.765	976	0.864
CTHT_0033190	Uncharacterized protein	1872	1.10253	1.18326	-0.0807251	-1.10253	-2.14732	6.92503e-05	-1.18326	-2.27089	9.18295e-06	0.0807251	1.05755	0.815619	1619	0.774	736	0.897	1602	0.777
CTHT_0005390	Succinate--CoA ligase [ADP-forming] subunit beta, mitochondrial (EC 6.2.1.5) (Succinyl-CoA synthetase beta chain) (SCS-beta)	2673	-0.162688	-1.46037	1.29769	0.162688	1.11937	0.674774	1.46037	2.7518	2.53804e-06	-1.29769	-2.45834	4.83159e-05	1620	0.774	1587	0.779	697	0.903
CTHT_0062370	Uncharacterized protein	1497	0.391207	1.92634	-1.53513	-0.391207	-1.31149	0.479407	-1.92634	-3.80089	3.59357e-05	1.53513	2.89815	0.00155658	1621	0.774	1045	0.854	3102	0.568
CTHT_0009170	DNA-directed RNA polymerase III subunit-like protein	576	-0.521419	-1.02046	0.499043	0.521419	1.43537	0.0370796	1.02046	2.02857	1.04104e-05	-0.499043	-1.41328	0.0455166	1622	0.774	1942	0.729	1177	0.836
CTHT_0068940	Uncharacterized protein	1401	-1.32156	1.13045	-2.45201	1.32156	2.49937	0.00302787	-1.13045	-2.18926	0.00910927	2.45201	5.47177	9.98025e-09	1623	0.774	2844	0.604	4508	0.372
CTHT_0004290	Uncharacterized protein	993	-0.130768	1.71279	-1.84356	0.130768	1.09488	0.783729	-1.71279	-3.27793	3.14529e-06	1.84356	3.58893	8.44953e-07	1624	0.773	1454	0.797	3511	0.511
CTHT_0073330	Putative RNA binding protein	525	-0.296196	-0.766352	0.470156	0.296196	1.2279	0.457968	0.766352	1.70096	0.0273755	-0.470156	-1.38526	0.215012	1625	0.773	1660	0.768	1144	0.84
CTHT_0070440	Uncharacterized protein	1494	-0.0227894	0.507489	-0.530278	0.0227894	1.01592	0.966243	-0.507489	-1.42157	0.217195	0.530278	1.44421	0.221538	1626	0.773	1511	0.789	2075	0.711
CTHT_0012390	Acyl-protein thioesterase-1-like protein	738	-1.25304	-2.03559	0.782556	1.25304	2.38342	0.000154535	2.03559	4.09991	1.02039e-10	-0.782556	-1.72018	0.0209904	1627	0.773	2710	0.622	978	0.863
CTHT_0014530	Phosphofructokinase	2811	-1.90557	-1.66616	-0.239407	1.90557	3.74656	2.34737e-07	1.66616	3.17369	3.53276e-06	0.239407	1.18051	0.582871	1628	0.773	3609	0.497	1722	0.76
CTHT_0022170	Uncharacterized protein	477	1.53264	2.83026	-1.29762	-1.53264	-2.89315	1.076e-07	-2.83026	-7.11204	1.71015e-24	1.29762	2.45824	7.48102e-06	1629	0.773	564	0.921	2857	0.602
CTHT_0027760	Ankyrin-repeat containing protein	618	-2.01704	-3.26217	1.24513	2.01704	4.04752	1.07557e-07	3.26217	9.59427	3.09602e-19	-1.24513	-2.37041	0.00118951	1630	0.773	3790	0.472	730	0.898
CTHT_0069110	S-adenosylmethionine decarboxylase proenzyme-like protein	1539	-0.245117	-1.25307	1.00795	0.245117	1.18519	0.65293	1.25307	2.38348	0.00505426	-1.00795	-2.01105	0.0323734	1631	0.773	1800	0.749	929	0.87
CTHT_0027090	Uncharacterized protein	891	-2.07241	-1.67495	-0.397462	2.07241	4.20589	3.52778e-14	1.67495	3.19308	5.27538e-10	0.397462	1.31719	0.190958	1632	0.772	3852	0.463	1929	0.731
CTHT_0055380	Uncharacterized protein	1521	-0.593105	-0.810039	0.216934	0.593105	1.50849	0.0705119	0.810039	1.75326	0.00825	-0.216934	-1.16226	0.548639	1633	0.772	2038	0.716	1385	0.807
CTHT_0017080	Uncharacterized protein	822	0.967149	3.66092	-2.69377	-0.967149	-1.95497	0.141407	-3.66092	-12.6487	4.78325e-10	2.69377	6.47003	8.90456e-06	1634	0.772	797	0.889	4949	0.31
CTHT_0023130	Putative bud site selection protein	447	0.546229	-0.141882	0.68811	-0.546229	-1.46026	0.149187	0.141882	1.10334	0.716142	-0.68811	-1.61117	0.0624307	1635	0.772	1061	0.852	1056	0.853
CTHT_0000940	Uncharacterized protein	2040	-1.93269	1.06808	-3.00077	1.93269	3.81766	2.67074e-06	-1.06808	-2.09664	0.00906612	3.00077	8.00427	7.03504e-14	1636	0.772	3594	0.499	4963	0.309
CTHT_0021410	Uncharacterized protein	1590	-0.451612	0.851552	-1.30316	0.451612	1.36757	0.394414	-0.851552	-1.80444	0.0713003	1.30316	2.4677	0.0063064	1637	0.772	1836	0.744	2902	0.596
CTHT_0069380	Eukaryotic translation initiation factor 3 subunit A (eIF3a) (Eukaryotic translation initiation factor 3 110 kDa subunit homolog) (eIF3 p110) (Translation initiation factor eIF3, p110 subunit homolog)	3261	-0.167219	-1.95793	1.79071	0.167219	1.12289	0.614789	1.95793	3.88505	1.66613e-13	-1.79071	-3.45986	3.43093e-11	1638	0.772	1637	0.772	569	0.92
CTHT_0030930	Glutaminyl-tRNA synthetase-like protein	1968	-0.947068	-1.49337	0.546304	0.947068	1.92795	0.000347299	1.49337	2.81546	3.11542e-09	-0.546304	-1.46034	0.0460948	1639	0.771	2439	0.66	1152	0.839
CTHT_0065790	Saccharopine dehydrogenase-like protein	1353	-2.4382	-4.66308	2.22488	2.4382	5.41965	0.000104362	4.66308	25.3354	4.92662e-15	-2.22488	-4.67473	0.000372692	1640	0.771	4502	0.373	395	0.945
CTHT_0035040	Uncharacterized protein	1224	1.34688	3.49155	-2.14467	-1.34688	-2.54361	0.000172224	-3.49155	-11.2476	6.06648e-25	2.14467	4.42192	7.02715e-10	1641	0.771	610	0.915	4027	0.439
CTHT_0010590	Uncharacterized protein	822	1.53489	1.97662	-0.441729	-1.53489	-2.89766	4.13931e-12	-1.97662	-3.9357	4.62875e-20	0.441729	1.35823	0.0646797	1642	0.771	576	0.919	1926	0.731
CTHT_0008450	Uncharacterized protein	1083	0.632187	-0.475566	1.10775	-0.632187	-1.54991	0.146337	0.475566	1.39046	0.256844	-1.10775	-2.1551	0.00732944	1643	0.771	1066	0.851	835	0.883
CTHT_0054340	Eukaryotic translation initiation factor 3 subunit M (eIF3m)	1764	-1.30413	-3.15661	1.85249	1.30413	2.46934	2.1513e-05	3.15661	8.91735	1.30397e-27	-1.85249	-3.61122	4.87916e-10	1644	0.771	2863	0.601	529	0.926
CTHT_0003060	Uncharacterized protein	1221	0.673819	1.1464	-0.472579	-0.673819	-1.59529	0.0661221	-1.1464	-2.21361	0.000750672	0.472579	1.38759	0.213132	1645	0.771	974	0.864	1931	0.731
CTHT_0023070	Uncharacterized protein	519	-0.779595	-1.33675	0.557159	0.779595	1.71665	0.038602	1.33675	2.52582	0.000140514	-0.557159	-1.47137	0.151054	1646	0.77	2203	0.693	1126	0.843
CTHT_0073530	Uncharacterized protein	867	2.09083	1.36418	0.726646	-2.09083	-4.25992	0.00018918	-1.36418	-2.5743	0.013392	-0.726646	-1.65479	0.232454	1647	0.77	433	0.939	1129	0.842
CTHT_0062720	Uncharacterized protein	5232	1.18256	2.67369	-1.49113	-1.18256	-2.2698	8.21955e-05	-2.67369	-6.3806	4.47349e-21	1.49113	2.81109	3.82795e-07	1648	0.77	704	0.902	3149	0.561
CTHT_0007310	Serine/threonine protein kinase-like protein	2700	-0.206729	1.51559	-1.72232	0.206729	1.15407	0.410877	-1.51559	-2.85916	7.33504e-13	1.72232	3.29966	7.92948e-16	1649	0.77	1634	0.772	3466	0.517
CTHT_0071550	Uncharacterized protein	4827	0.477643	-0.681192	1.15884	-0.477643	-1.39247	0.0840162	0.681192	1.60346	0.0082117	-1.15884	-2.23277	7.04925e-06	1650	0.77	1138	0.841	805	0.888
CTHT_0062210	Uncharacterized protein	1254	0.856621	1.62756	-0.770938	-0.856621	-1.81079	0.00378226	-1.62756	-3.0899	5.24359e-09	0.770938	1.70638	0.00956255	1651	0.77	914	0.872	2348	0.673
CTHT_0001660	Uncharacterized protein	915	-0.260742	1.74283	-2.00357	0.260742	1.1981	0.502995	-1.74283	-3.3469	7.87224e-08	2.00357	4.0099	1.06935e-09	1652	0.77	1708	0.762	3858	0.462
CTHT_0007410	Putative seryl-tRNA protein	1608	-2.40757	-1.9828	-0.424768	2.40757	5.30578	3.31851e-08	1.9828	3.95259	3.27902e-06	0.424768	1.34236	0.392704	1653	0.769	4362	0.392	1923	0.732
CTHT_0028810	Signal recognition particle subunit SRP72	2049	-1.66308	-2.02015	0.35707	1.66308	3.16692	4.35889e-07	2.02015	4.05626	2.08199e-10	-0.35707	-1.28082	0.33227	1654	0.769	3338	0.535	1249	0.826
CTHT_0061080	Uncharacterized protein	4413	0.327654	2.54117	-2.21351	-0.327654	-1.25497	0.589555	-2.54117	-5.82059	2.63303e-07	2.21351	4.63803	1.26396e-05	1655	0.769	1082	0.849	3991	0.444
CTHT_0054570	Uncharacterized protein	3336	-2.68898	0.0949275	-2.78391	2.68898	6.44857	7.2873e-12	-0.0949275	-1.06801	0.835164	2.78391	6.88715	9.08332e-13	1656	0.769	4579	0.362	4813	0.329
CTHT_0047410	Ubiquitinyl hydrolase 1 (EC 3.4.19.12)	2325	-0.31843	-0.975989	0.657559	0.31843	1.24697	0.21689	0.975989	1.96699	1.91459e-05	-0.657559	-1.57741	0.00627015	1657	0.769	1733	0.758	1060	0.852
CTHT_0041730	Ubiquitin conjugating enzyme-like protein	1677	-0.149987	-0.727907	0.57792	0.149987	1.10956	0.695317	0.727907	1.65624	0.0206419	-0.57792	-1.4927	0.0837982	1658	0.769	1582	0.779	1124	0.843
CTHT_0046440	Cytochrome c heme lyase (EC 4.4.1.17)	1017	-0.481307	-1.05835	0.577042	0.481307	1.39601	0.118283	1.05835	2.08255	0.000161844	-0.577042	-1.49179	0.056207	1659	0.769	1949	0.728	1163	0.838
CTHT_0055720	Uncharacterized protein	1155	-1.38686	-2.48644	1.09958	1.38686	2.61509	0.00598988	2.48644	5.60393	1.64592e-07	-1.09958	-2.14292	0.0315098	1660	0.768	2982	0.584	776	0.892
CTHT_0048800	Threonyl-tRNA synthetase-like protein	2367	-1.0424	-2.3028	1.2604	1.0424	2.05966	0.00210438	2.3028	4.93416	4.82762e-13	-1.2604	-2.39562	0.000148756	1661	0.768	2553	0.644	732	0.898
CTHT_0062800	Uncharacterized protein	1041	1.43619	1.33347	0.102722	-1.43619	-2.70606	3.40758e-12	-1.33347	-2.52008	4.29818e-11	-0.102722	-1.0738	0.686482	1662	0.768	619	0.913	1474	0.794
CTHT_0069550	Uncharacterized protein	528	-1.76454	-0.752112	-1.01243	1.76454	3.39765	2.75491e-05	0.752112	1.68426	0.0765698	1.01243	2.0173	0.0192254	1663	0.768	3526	0.508	2676	0.627
CTHT_0029970	Nucleoporin NUP56 (Nuclear pore protein NUP56)	1575	0.0720234	0.368648	-0.296625	-0.0720234	-1.05119	0.842663	-0.368648	-1.29114	0.207404	0.296625	1.22827	0.348344	1664	0.768	1395	0.805	1811	0.747
CTHT_0021850	Uncharacterized protein	2013	-0.515675	0.586449	-1.10212	0.515675	1.42966	0.207182	-0.586449	-1.50155	0.124689	1.10212	2.14671	0.00379413	1665	0.768	1930	0.731	2731	0.619
CTHT_0047440	Uncharacterized protein	1224	1.16467	0.235778	0.928892	-1.16467	-2.24182	0.0777198	-0.235778	-1.17754	0.732462	-0.928892	-1.90381	0.168559	1666	0.768	747	0.896	1014	0.858
CTHT_0009270	Uncharacterized protein	516	-1.35428	-1.91433	0.560058	1.35428	2.55669	0.000178031	1.91433	3.7694	2.80876e-08	-0.560058	-1.47433	0.14465	1667	0.767	2978	0.585	1160	0.838
CTHT_0021560	Putative actin binding protein	1002	-0.552486	-1.44438	0.891898	0.552486	1.46661	0.0218192	1.44438	2.72147	8.47072e-11	-0.891898	-1.85562	0.00011585	1668	0.767	1982	0.724	938	0.869
CTHT_0049840	Calcium-transporting ATPase (EC 3.6.3.8)	3669	-0.468937	2.44033	-2.90927	0.468937	1.38409	0.432252	-2.44033	-5.42766	1.32573e-06	2.90927	7.51236	1.20228e-08	1669	0.767	1725	0.759	4809	0.33
CTHT_0000300	Uncharacterized protein	3753	0.174003	0.434918	-0.260914	-0.174003	-1.12818	0.593543	-0.434918	-1.35183	0.119994	0.260914	1.19824	0.400643	1670	0.767	1336	0.814	1808	0.748
CTHT_0034690	Uncharacterized protein	573	0.212178	0.450498	-0.23832	-0.212178	-1.15844	0.549811	-0.450498	-1.36651	0.143242	0.23832	1.17962	0.493012	1671	0.767	1337	0.813	1830	0.745
CTHT_0061810	Putative sorting protein	2097	0.000822386	-0.109078	0.109901	-0.000822386	-1.00057	0.99984	0.109078	1.07854	0.730469	-0.109901	-1.07915	0.753028	1672	0.767	1468	0.795	1438	0.799
CTHT_0049000	Coatomer subunit alpha	3639	-0.681169	-1.45578	0.774615	0.681169	1.60344	0.0157551	1.45578	2.74306	3.07642e-08	-0.774615	-1.71073	0.00541509	1673	0.767	2160	0.699	1028	0.856
CTHT_0041400	Uncharacterized protein	897	-0.517787	0.742084	-1.25987	0.517787	1.43176	0.120569	-0.742084	-1.67259	0.0168639	1.25987	2.39474	4.98533e-05	1674	0.767	1909	0.734	2846	0.603
CTHT_0011860	Valyl-tRNA synthetase-like protein	3114	-0.91262	-3.03901	2.12639	0.91262	1.88246	3.93979e-05	3.03901	8.21926	3.18039e-48	-2.12639	-4.36623	1.50364e-23	1675	0.766	2425	0.662	455	0.936
CTHT_0022420	Glutamate 5-kinase-like protein	1464	-0.975597	-1.85946	0.88386	0.975597	1.96645	0.0109449	1.85946	3.62871	2.25499e-07	-0.88386	-1.84531	0.0217272	1676	0.766	2517	0.649	966	0.865
CTHT_0033060	Uncharacterized protein	663	-0.449941	0.782303	-1.23224	0.449941	1.36598	0.0775301	-0.782303	-1.71987	0.000939854	1.23224	2.34932	1.9776e-07	1677	0.766	1860	0.741	2837	0.605
CTHT_0006170	RuvB-like helicase (EC 3.6.4.12)	1467	-1.16136	-1.74432	0.58296	1.16136	2.23669	0.000351878	1.74432	3.35038	1.7859e-08	-0.58296	-1.49792	0.0871507	1678	0.766	2782	0.612	1153	0.839
CTHT_0027910	Uncharacterized protein	939	-0.170197	0.0299239	-0.200121	0.170197	1.12521	0.561317	-0.0299239	-1.02096	0.916248	0.200121	1.14879	0.483832	1679	0.766	1638	0.772	1738	0.758
CTHT_0002650	Putative cyclophilin protein	462	-0.578263	-0.627522	0.049259	0.578263	1.49305	0.0274315	0.627522	1.54491	0.0120407	-0.049259	-1.03473	0.880502	1680	0.766	2032	0.717	1520	0.788
CTHT_0068850	Uncharacterized protein	1083	-1.04394	-0.96469	-0.0792483	1.04394	2.06185	0.00162564	0.96469	1.95164	0.00261883	0.0792483	1.05647	0.849744	1681	0.766	2601	0.637	1688	0.765
CTHT_0063780	Uncharacterized protein	1803	-0.529641	1.59779	-2.12743	0.529641	1.44357	0.146677	-1.59779	-3.02679	1.09125e-06	2.12743	4.36938	1.16397e-10	1682	0.765	1861	0.74	3948	0.45
CTHT_0060070	Uncharacterized protein	1020	-0.489579	-1.243	0.753418	0.489579	1.40404	0.218944	1.243	2.3669	0.000466801	-0.753418	-1.68578	0.0475332	1683	0.765	1852	0.742	983	0.863
CTHT_0027710	Uncharacterized protein	924	1.26833	2.62633	-1.358	-1.26833	-2.40883	0.000473148	-2.62633	-6.17451	2.09031e-14	1.358	2.56329	0.000158385	1684	0.765	690	0.904	3123	0.565
CTHT_0008740	Uncharacterized protein	573	0.556676	0.826949	-0.270273	-0.556676	-1.47088	0.084026	-0.826949	-1.77393	0.00582067	0.270273	1.20604	0.434396	1685	0.765	1077	0.85	1817	0.747
CTHT_0058580	Uncharacterized protein	1011	-1.15986	1.13416	-2.29401	1.15986	2.23435	4.95005e-06	-1.13416	-2.1949	4.71716e-06	2.29401	4.90418	1.33635e-20	1686	0.765	2717	0.621	4299	0.401
CTHT_0036800	Carbonate dehydratase-like protein	699	-1.09239	0.808875	-1.90126	1.09239	2.13226	4.30187e-05	-0.808875	-1.75184	0.00207359	1.90126	3.73539	2.02091e-13	1687	0.765	2655	0.63	3772	0.474
CTHT_0026480	Uncharacterized protein	1446	1.07281	1.43024	-0.357433	-1.07281	-2.10352	0.00109083	-1.43024	-2.69492	5.07759e-06	0.357433	1.28114	0.321511	1688	0.765	804	0.888	1939	0.73
CTHT_0009530	C-3 sterol dehydrogenase/C-4-like protein	1125	-1.63639	-1.43841	-0.197985	1.63639	3.10887	6.85026e-05	1.43841	2.71021	0.000307443	0.197985	1.1471	0.686549	1689	0.764	3384	0.528	1733	0.758
CTHT_0007390	Pyridoxal phosphate homeostasis protein (PLP homeostasis protein)	792	-1.76691	-2.58053	0.813617	1.76691	3.40324	0.000320583	2.58053	5.98158	3.60317e-08	-0.813617	-1.75761	0.116826	1690	0.764	3532	0.508	981	0.863
CTHT_0054620	Uncharacterized protein	1311	-1.12262	-1.12639	0.00376901	1.12262	2.17742	0.00056077	1.12639	2.18312	0.000335124	-0.00376901	-1.00262	0.996136	1691	0.764	2664	0.629	1584	0.779
CTHT_0067960	Ubiquitin carboxyl-terminal hydrolase (EC 3.4.19.12)	999	-1.09779	-0.786253	-0.311534	1.09779	2.14026	0.00232103	0.786253	1.72459	0.0260125	0.311534	1.24103	0.438429	1692	0.764	2632	0.633	1843	0.743
CTHT_0002480	Uncharacterized protein	2832	-1.17298	0.709488	-1.88247	1.17298	2.25477	0.00338439	-0.709488	-1.63522	0.0739564	1.88247	3.68705	1.1386e-06	1693	0.764	2758	0.616	3809	0.469
CTHT_0071050	Uncharacterized protein	819	-0.540415	1.14179	-1.68221	0.540415	1.45439	0.0743988	-1.14179	-2.20655	4.1914e-05	1.68221	3.20919	1.87512e-09	1694	0.764	2004	0.721	3508	0.511
CTHT_0003670	Uncharacterized protein	741	-0.380399	0.535574	-0.915973	0.380399	1.3017	0.748459	-0.535574	-1.44952	0.609933	0.915973	1.88684	0.399408	1695	0.764	2122	0.704	2914	0.594
CTHT_0065640	Putative nuclear protein	957	-0.232586	1.05756	-1.29014	0.232586	1.17494	0.617222	-1.05756	-2.08141	0.005907	1.29014	2.44553	0.000995816	1696	0.763	1730	0.759	3004	0.581
CTHT_0010800	Isocitrate lyase	1701	0.360243	-0.121373	0.481616	-0.360243	-1.28364	0.372673	0.121373	1.08777	0.760801	-0.481616	-1.39631	0.216839	1697	0.763	1262	0.824	1227	0.829
CTHT_0074730	Uncharacterized protein	942	1.04703	1.45896	-0.411937	-1.04703	-2.06627	0.107763	-1.45896	-2.74911	0.0163004	0.411937	1.33047	0.564565	1698	0.763	754	0.895	2034	0.716
CTHT_0028400	Elongation of fatty acids protein (EC 2.3.1.199) (Very-long-chain 3-oxoacyl-CoA synthase)	1050	0.332844	-0.0764591	0.409303	-0.332844	-1.25949	0.387601	0.0764591	1.05443	0.842492	-0.409303	-1.32804	0.274225	1699	0.763	1288	0.82	1259	0.824
CTHT_0043160	Putative copper resistance protein	1344	0.640947	0.531956	0.108991	-0.640947	-1.55935	0.00864391	-0.531956	-1.44589	0.0246878	-0.108991	-1.07847	0.70539	1700	0.763	1072	0.85	1522	0.788
CTHT_0029760	C-22 sterol desaturase-like protein	1626	-0.818981	-1.26694	0.447963	0.818981	1.76416	0.167967	1.26694	2.40651	0.0202731	-0.447963	-1.36411	0.477176	1701	0.763	2286	0.681	1133	0.842
CTHT_0036230	Transcriptional adapter 2	1560	0.231867	1.26559	-1.03372	-0.231867	-1.17435	0.421134	-1.26559	-2.40425	2.03497e-07	1.03372	2.0473	3.87686e-05	1702	0.763	1319	0.816	2670	0.628
CTHT_0042210	Uncharacterized protein	1500	-0.114549	0.679871	-0.79442	0.114549	1.08264	0.789478	-0.679871	-1.602	0.0478843	0.79442	1.73438	0.024924	1703	0.762	1614	0.775	2373	0.669
CTHT_0055090	Uncharacterized protein	684	-0.96095	-0.445701	-0.515249	0.96095	1.94659	0.0503641	0.445701	1.36198	0.367533	0.515249	1.42924	0.322526	1704	0.762	2582	0.64	2163	0.698
CTHT_0003560	Putative transcriptional activator protein	1008	-0.139225	0.217573	-0.356798	0.139225	1.10131	0.651864	-0.217573	-1.16278	0.425173	0.356798	1.28058	0.201584	1705	0.762	1623	0.774	1877	0.738
CTHT_0016150	Calcium/calmodulin dependent protein kinase-like protein	1428	0.420596	1.05087	-0.630271	-0.420596	-1.33848	0.19647	-1.05087	-2.07177	0.000312441	0.630271	1.54786	0.0435637	1706	0.762	1222	0.829	2265	0.684
CTHT_0006410	Uncharacterized protein	777	-1.54786	-0.0273798	-1.52048	1.54786	2.92383	1.67399e-08	0.0273798	1.01916	0.932092	1.52048	2.86886	2.10649e-08	1707	0.762	3206	0.553	3248	0.547
CTHT_0006920	Uncharacterized protein	1467	-0.963789	0.25815	-1.22194	0.963789	1.95043	0.000623291	-0.25815	-1.19594	0.381195	1.22194	2.3326	9.41935e-06	1708	0.762	2490	0.653	2898	0.596
CTHT_0051310	Altered inheritance of mitochondria protein 24, mitochondrial	1428	1.2286	1.23618	-0.00758842	-1.2286	-2.34339	0.00150165	-1.23618	-2.35575	0.000920623	0.00758842	1.00527	0.990773	1709	0.762	742	0.896	1680	0.766
CTHT_0012230	Uncharacterized protein	903	-4.11581	-5.05486	0.939048	4.11581	17.3374	3.35259e-17	5.05486	33.2403	3.52272e-26	-0.939048	-1.91726	0.0742006	1710	0.762	5965	0.169	924	0.871
CTHT_0019800	Uncharacterized protein	660	-0.959296	-0.297388	-0.661908	0.959296	1.94436	6.0388e-05	0.297388	1.22892	0.227822	0.661908	1.58217	0.00632422	1711	0.761	2529	0.647	2263	0.685
CTHT_0003590	Eukaryotic translation initiation factor 3 subunit D (eIF3d)	4485	-1.45955	-2.47013	1.01058	1.45955	2.75023	6.11426e-05	2.47013	5.54094	9.93349e-13	-1.01058	-2.01472	0.00625811	1712	0.761	3177	0.557	903	0.874
CTHT_0032580	Ion channel-like protein	1719	0.549993	2.53192	-1.98193	-0.549993	-1.46408	0.120763	-2.53192	-5.78342	1.29733e-15	1.98193	3.95021	9.4289e-10	1713	0.761	1107	0.845	3959	0.448
CTHT_0022200	Uncharacterized protein	5400	0.112519	2.47347	-2.36095	-0.112519	-1.08111	0.806281	-2.47347	-5.55378	1.10822e-12	2.36095	5.13708	2.33659e-11	1714	0.761	1429	0.801	4441	0.381
CTHT_0057180	Dolichyl-diphosphooligosaccharide--protein glycosyltransferase subunit 1 (EC 2.4.99.18)	1464	-1.30813	-1.59523	0.287102	1.30813	2.4762	2.91197e-08	1.59523	3.02143	2.66786e-12	-0.287102	-1.22019	0.273887	1715	0.761	2948	0.589	1364	0.81
CTHT_0056590	Uncharacterized protein	264	2.12922	3.06471	-0.935493	-2.12922	-4.37481	2.17959e-15	-3.06471	-8.36701	1.80788e-31	0.935493	1.91254	0.000869035	1716	0.761	427	0.94	2567	0.642
CTHT_0038490	Uncharacterized protein	1272	0.0543299	0.121255	-0.0669251	-0.0543299	-1.03838	0.880942	-0.121255	-1.08768	0.694102	0.0669251	1.04748	0.85113	1717	0.761	1508	0.79	1700	0.763
CTHT_0037360	Uncharacterized protein	660	0.362048	1.1947	-0.832652	-0.362048	-1.28525	0.410877	-1.1947	-2.28897	0.00163112	0.832652	1.78096	0.0387537	1718	0.76	1241	0.827	2513	0.65
CTHT_0063880	Mitogen-activated protein kinase (EC 2.7.11.24)	1236	0.751909	0.901329	-0.149421	-0.751909	-1.68402	0.0127558	-0.901329	-1.86779	0.00171708	0.149421	1.10912	0.670109	1719	0.76	1025	0.857	1774	0.753
CTHT_0003040	Uncharacterized protein	1254	-1.17022	-1.47902	0.308796	1.17022	2.25047	0.000688591	1.47902	2.78759	7.33863e-06	-0.308796	-1.23867	0.423755	1720	0.76	2763	0.615	1349	0.812
CTHT_0014620	Phosducin-like protein	810	-1.22001	-1.37383	0.15382	1.22001	2.32948	0.00195459	1.37383	2.59157	0.000272747	-0.15382	-1.11251	0.743622	1721	0.76	2848	0.603	1452	0.797
CTHT_0024310	Putative GTP binding protein	1260	-0.210855	0.869672	-1.08053	0.210855	1.15737	0.427967	-0.869672	-1.82725	0.000126537	1.08053	2.11481	2.66696e-06	1722	0.76	1732	0.758	2781	0.612
CTHT_0002730	Uncharacterized protein	1206	0.263118	0.43158	-0.168461	-0.263118	-1.20007	0.459221	-0.43158	-1.34871	0.175568	0.168461	1.12386	0.648924	1723	0.76	1309	0.817	1746	0.756
CTHT_0018780	Uncharacterized protein	1458	0.865793	1.21108	-0.34529	-0.865793	-1.82234	0.233473	-1.21108	-2.31511	0.0702764	0.34529	1.27041	0.66215	1724	0.76	904	0.874	1952	0.728
CTHT_0015480	Chorismate synthase (EC 4.2.3.5)	1284	-1.09046	-2.71012	1.61966	1.09046	2.12942	0.0152136	2.71012	6.54378	8.11071e-11	-1.61966	-3.07303	0.000193542	1725	0.759	2744	0.618	651	0.909
CTHT_0061320	Uncharacterized protein	1782	1.90721	0.411102	1.49611	-1.90721	-3.75083	0.00452872	-0.411102	-1.3297	0.564095	-1.49611	-2.82081	0.0282255	1726	0.759	460	0.936	661	0.908
CTHT_0051160	RNA polymerase II transcriptional coactivator-like protein	474	-0.185151	-0.868108	0.682957	0.185151	1.13694	0.743522	0.868108	1.82527	0.0604727	-0.682957	-1.60543	0.168731	1727	0.759	1765	0.754	1154	0.839
CTHT_0034800	Anthranilate phosphoribosyltransferase-like protein	1275	-1.35423	-1.58703	0.232798	1.35423	2.5566	0.00140258	1.58703	3.00429	9.27986e-05	-0.232798	-1.17511	0.638463	1728	0.759	2958	0.588	1357	0.811
CTHT_0008130	Dolichyl-diphosphooligosaccharide--protein glycosyltransferase subunit WBP1 (Oligosaccharyl transferase subunit WBP1) (EC 2.4.99.18)	1431	-0.566169	-0.538334	-0.0278349	0.566169	1.48059	0.0138365	0.538334	1.45229	0.0150307	0.0278349	1.01948	0.926226	1729	0.759	2090	0.709	1648	0.77
CTHT_0032550	Uncharacterized protein	1140	-0.468081	-0.184504	-0.283578	0.468081	1.38327	0.442795	0.184504	1.13643	0.755604	0.283578	1.21721	0.655093	1730	0.759	1994	0.722	1885	0.737
CTHT_0010220	Uncharacterized protein	2649	0.491022	1.13402	-0.643002	-0.491022	-1.40544	0.0845529	-1.13402	-2.1947	1.31307e-05	0.643002	1.56158	0.0206441	1731	0.759	1150	0.839	2218	0.691
CTHT_0032910	Ferrochelatase (EC 4.99.1.1)	1101	-1.28076	-1.93036	0.649604	1.28076	2.42967	6.46787e-06	1.93036	3.81151	1.19289e-12	-0.649604	-1.56874	0.0270082	1732	0.758	2964	0.587	1141	0.841
CTHT_0069060	Phosphoribosylglycinamide formyltransferase-like protein	921	-1.04439	-2.96422	1.91983	1.04439	2.0625	0.00074789	2.96422	7.80405	1.70114e-24	-1.91983	-3.78378	1.04293e-10	1733	0.758	2610	0.636	530	0.926
CTHT_0008360	Uncharacterized protein	1194	-1.88873	-2.10902	0.22029	1.88873	3.7031	0.000441296	2.10902	4.31399	4.46104e-05	-0.22029	-1.16497	0.732827	1734	0.758	3923	0.453	1445	0.798
CTHT_0003320	Uncharacterized protein	531	-1.01719	0.111331	-1.12852	1.01719	2.02398	5.12049e-05	-0.111331	-1.08022	0.689719	1.12852	2.18635	4.88244e-06	1735	0.758	2568	0.642	2772	0.614
CTHT_0028470	Putative asparagine-rich protein	1848	0.510966	0.134642	0.376323	-0.510966	-1.425	0.0253607	-0.134642	-1.09782	0.572512	-0.376323	-1.29803	0.108648	1736	0.758	1180	0.835	1334	0.814
CTHT_0009460	PWWP domain-containing protein	1635	0.350201	-0.130372	0.480573	-0.350201	-1.27474	0.178111	0.130372	1.09458	0.617854	-0.480573	-1.3953	0.0557488	1737	0.758	1295	0.819	1264	0.824
CTHT_0056610	Molybdopterin synthase sulfur carrier subunit (Common component for nitrate reductase and xanthine dehydrogenase protein G) (Molybdenum cofactor synthesis protein 2 small subunit) (Molybdenum cofactor synthesis protein 2A) (Sulfur carrier protein MOCS2A) (MOCS2A)	294	-1.30865	-1.85086	0.542211	1.30865	2.47709	0.000142156	1.85086	3.60715	1.64523e-08	-0.542211	-1.4562	0.135854	1738	0.758	2906	0.595	1179	0.835
CTHT_0032750	Mitochondrial inner membrane protease subunit-like protein	558	-2.06621	-1.41941	-0.646799	2.06621	4.18784	1.80592e-05	1.41941	2.67476	0.00268038	0.646799	1.56569	0.215867	1739	0.757	4071	0.433	2295	0.68
CTHT_0028900	Uncharacterized protein	1200	-0.681314	0.812749	-1.49406	0.681314	1.6036	0.00161739	-0.812749	-1.75655	9.06531e-05	1.49406	2.81681	5.29366e-13	1740	0.757	2236	0.688	3303	0.54
CTHT_0035910	Uncharacterized protein	627	-0.85446	0.414768	-1.26923	0.85446	1.80808	0.000339034	-0.414768	-1.33308	0.0844793	1.26923	2.41033	4.29932e-08	1741	0.757	2423	0.662	3012	0.58
CTHT_0058980	Uncharacterized protein	1914	0.316354	2.01948	-1.70313	-0.316354	-1.24518	0.508156	-2.01948	-4.05438	3.67556e-07	1.70313	3.25606	3.12966e-05	1742	0.757	1275	0.822	3611	0.497
CTHT_0026600	G protein beta subunit-like protein	1080	0.894103	0.167595	0.726508	-0.894103	-1.85845	0.000673396	-0.167595	-1.12318	0.550531	-0.726508	-1.65463	0.00623269	1743	0.757	942	0.868	1100	0.846
CTHT_0065070	Uncharacterized protein	1977	0.498388	0.115227	0.383161	-0.498388	-1.41263	0.11729	-0.115227	-1.08315	0.727276	-0.383161	-1.3042	0.240827	1744	0.757	1166	0.837	1287	0.82
CTHT_0007370	Uncharacterized protein	1155	-0.840194	0.210562	-1.05076	0.840194	1.79029	7.76652e-05	-0.210562	-1.15714	0.344737	1.05076	2.07161	4.33925e-07	1745	0.757	2416	0.663	2732	0.619
CTHT_0058680	Putative FAD binding protein	1662	1.18912	0.999046	0.190072	-1.18912	-2.28013	0.00219835	-0.999046	-1.99868	0.00805334	-0.190072	-1.14082	0.678146	1746	0.756	780	0.891	1524	0.787
CTHT_0028250	Uncharacterized protein	720	-0.716848	0.0262188	-0.743067	0.716848	1.64359	0.00964005	-0.0262188	-1.01834	0.932629	0.743067	1.67373	0.0069557	1747	0.756	2229	0.689	2307	0.678
CTHT_0064090	Rhodanese-like domain-containing protein	504	-0.578036	-1.13666	0.558623	0.578036	1.49282	0.19446	1.13666	2.19871	0.00477112	-0.558623	-1.47286	0.209991	1748	0.756	2136	0.702	1211	0.831
CTHT_0027770	Terpene cyclase/mutase family member (EC 5.4.99.-)	2277	-2.44148	-2.12064	-0.320848	2.44148	5.432	1.72935e-07	2.12064	4.34886	3.25096e-06	0.320848	1.24906	0.559833	1749	0.756	4588	0.361	1976	0.724
CTHT_0007490	Uncharacterized protein	957	-0.876341	0.343845	-1.22019	0.876341	1.83571	0.0437541	-0.343845	-1.26913	0.438407	1.22019	2.32977	0.00390542	1750	0.756	2429	0.661	3002	0.582
CTHT_0047700	Putative very-long-chain protein	1929	-1.59591	0.339698	-1.93561	1.59591	3.02285	2.56002e-08	-0.339698	-1.26549	0.260374	1.93561	3.82539	6.44281e-12	1751	0.756	3392	0.527	3926	0.453
CTHT_0065650	Uncharacterized protein	3318	0.112063	2.0973	-1.98524	-0.112063	-1.08077	0.832542	-2.0973	-4.27908	1.65351e-07	1.98524	3.95928	1.26394e-06	1752	0.756	1355	0.811	3855	0.463
CTHT_0024830	Putative nucleoside transporter protein	1410	0.189233	2.61315	-2.42392	-0.189233	-1.14016	0.714965	-2.61315	-6.11839	1.38494e-10	2.42392	5.36627	5.01621e-09	1753	0.756	1351	0.812	4599	0.359
CTHT_0060680	Lysophospholipase (EC 3.1.1.5)	2031	0.0411056	1.08607	-1.04496	-0.0411056	-1.0289	0.882187	-1.08607	-2.12295	1.08751e-07	1.04496	2.06332	5.60275e-07	1754	0.755	1526	0.787	2724	0.62
CTHT_0031220	Translation machinery-associated protein 20	684	-0.746106	-1.44971	0.703601	0.746106	1.67726	0.0931446	1.44971	2.73153	0.000385323	-0.703601	-1.62857	0.114759	1755	0.755	2283	0.682	1057	0.852
CTHT_0024850	Mitochondrial distribution and morphology protein 34	1734	1.32259	1.80005	-0.477463	-1.32259	-2.50114	1.10226e-07	-1.80005	-3.48232	6.67663e-14	0.477463	1.39229	0.0719047	1756	0.755	713	0.9	2121	0.704
CTHT_0061550	Uncharacterized protein	2700	1.37727	3.3413	-1.96403	-1.37727	-2.59776	0.000673396	-3.3413	-10.1352	2.01286e-18	1.96403	3.9015	6.44368e-07	1757	0.755	615	0.914	3843	0.464
CTHT_0069860	Uncharacterized protein	378	-1.77745	-1.90946	0.132012	1.77745	3.42819	0.000156739	1.90946	3.75669	2.43068e-05	-0.132012	-1.09582	0.821905	1758	0.755	3603	0.498	1488	0.792
CTHT_0071710	GTP-binding protein 1-like protein	1611	-1.15653	-0.755227	-0.401306	1.15653	2.22921	0.00246937	0.755227	1.6879	0.0450052	0.401306	1.3207	0.336499	1759	0.755	2703	0.623	1858	0.741
CTHT_0019200	Uncharacterized protein	870	1.6345	2.18543	-0.550932	-1.6345	-3.1048	0.00720172	-2.18543	-4.54864	0.000153338	0.550932	1.46503	0.411917	1760	0.755	579	0.919	2223	0.69
CTHT_0017930	Uncharacterized protein	357	-0.219053	-0.478219	0.259166	0.219053	1.16397	0.687327	0.478219	1.39302	0.308897	-0.259166	-1.19679	0.625192	1761	0.754	1682	0.765	1370	0.809
CTHT_0041550	Putative arsenite transmembrane transporter protein	1959	1.84037	1.70941	0.130968	-1.84037	-3.58103	4.28699e-09	-1.70941	-3.27026	2.3095e-08	-0.130968	-1.09503	0.734611	1762	0.754	512	0.928	1546	0.784
CTHT_0026930	Eukaryotic translation initiation factor 3 subunit L (eIF3l)	1425	-1.13666	-3.06408	1.92742	1.13666	2.19872	0.00172018	3.06408	8.36336	1.61932e-19	-1.92742	-3.80375	3.22593e-08	1763	0.754	2870	0.6	554	0.922
CTHT_0050390	Uncharacterized protein	408	-2.15175	-2.40904	0.257289	2.15175	4.44367	0.000629917	2.40904	5.31121	6.79478e-05	-0.257289	-1.19523	0.732827	1764	0.754	4039	0.437	1343	0.813
CTHT_0006480	Uncharacterized protein	1401	-1.4743	-2.71492	1.24062	1.4743	2.77849	0.000115549	2.71492	6.56557	7.25878e-14	-1.24062	-2.363	0.00117529	1765	0.754	3391	0.527	843	0.882
CTHT_0051870	Uncharacterized protein	660	-0.431402	-0.46989	0.0384878	0.431402	1.34854	0.148574	0.46989	1.385	0.0943829	-0.0384878	-1.02704	0.917146	1766	0.754	2012	0.719	1618	0.774
CTHT_0047810	Uncharacterized protein	1533	-0.500136	-0.366645	-0.13349	0.500136	1.41435	0.0940463	0.366645	1.28935	0.206901	0.13349	1.09694	0.693684	1767	0.754	2105	0.707	1802	0.749
CTHT_0016140	Putative aureobasidin A resistance protein	1491	-1.06238	0.292325	-1.3547	1.06238	2.08837	0.00242078	-0.292325	-1.22461	0.424771	1.3547	2.55745	7.74734e-05	1768	0.753	2759	0.615	3153	0.561
CTHT_0027260	Putative heavy metal protein	2922	0.83531	1.8595	-1.02419	-0.83531	-1.78424	0.0314248	-1.8595	-3.62881	2.32614e-07	1.02419	2.03381	0.00723554	1769	0.753	966	0.865	2709	0.622
CTHT_0010940	Nucleoporin NUP57 (Nuclear pore protein NUP57)	981	-0.657004	-0.936308	0.279304	0.657004	1.57681	0.00390391	0.936308	1.91363	1.42133e-05	-0.279304	-1.21361	0.253255	1770	0.753	2258	0.685	1433	0.8
CTHT_0051610	Hydrolase-like protein	819	-1.97724	-0.572762	-1.40448	1.97724	3.9374	3.10601e-08	0.572762	1.48737	0.120246	1.40448	2.64723	9.316e-05	1771	0.753	3863	0.462	3242	0.548
CTHT_0072500	SANT SWI3, ADA2, N-coR and TFIIIB'' DNA-binding domain-containing protein	1359	1.1986	1.64811	-0.449511	-1.1986	-2.29517	1.0452e-05	-1.64811	-3.13424	2.61447e-10	0.449511	1.36558	0.122663	1772	0.753	778	0.891	2063	0.712
CTHT_0012990	Protein CMS1	732	-1.48891	-2.54648	1.05757	1.48891	2.80676	4.51868e-05	2.54648	5.84207	2.14648e-13	-1.05757	-2.08143	0.00407922	1773	0.753	3271	0.544	925	0.871
CTHT_0048550	Uncharacterized protein	1845	1.94031	0.714555	1.22575	-1.94031	-3.83788	7.73105e-15	-0.714555	-1.64098	0.00472014	-1.22575	-2.33878	1.28982e-06	1774	0.753	489	0.932	807	0.887
CTHT_0026030	Uncharacterized protein	1131	0.360629	1.05105	-0.690423	-0.360629	-1.28399	0.367311	-1.05105	-2.07204	0.00257452	0.690423	1.61376	0.0643268	1775	0.752	1214	0.831	2253	0.686
CTHT_0043530	Alpha subunit-like protein	1527	2.10901	2.42595	-0.316948	-2.10901	-4.31394	9.2909e-05	-2.42595	-5.37384	2.91143e-06	0.316948	1.24569	0.616819	1776	0.752	443	0.938	1990	0.723
CTHT_0034680	U2 small nuclear ribonucleoprotein A'-like protein	729	1.3047	0.269954	1.03474	-1.3047	-2.47032	1.01369e-06	-0.269954	-1.20577	0.337391	-1.03474	-2.04875	0.000109659	1777	0.752	745	0.896	959	0.866
CTHT_0061570	Uncharacterized protein	1314	-0.807397	0.455334	-1.26273	0.807397	1.75005	0.0195385	-0.455334	-1.3711	0.185463	1.26273	2.3995	0.000154148	1778	0.752	2459	0.657	3061	0.573
CTHT_0045260	Tyrosine--tRNA ligase (EC 6.1.1.1) (Tyrosyl-tRNA synthetase)	1200	-1.4506	-3.12683	1.67623	1.4506	2.73321	0.00693361	3.12683	8.73512	4.8911e-10	-1.67623	-3.19592	0.00150825	1779	0.752	3315	0.538	603	0.916
CTHT_0042300	Uncharacterized protein	2091	-0.0216653	0.572755	-0.59442	0.0216653	1.01513	0.962411	-0.572755	-1.48736	0.0914564	0.59442	1.50987	0.0940094	1780	0.752	1551	0.784	2231	0.689
CTHT_0035830	Signal peptidase complex catalytic subunit SEC11 (EC 3.4.21.89)	1152	-0.375322	-0.562535	0.187213	0.375322	1.29713	0.146801	0.562535	1.47686	0.0184303	-0.187213	-1.13856	0.499617	1781	0.752	1952	0.728	1513	0.789
CTHT_0060980	Uncharacterized protein	1176	-0.723932	-0.931982	0.20805	0.723932	1.65168	0.0216078	0.931982	1.90789	0.00179179	-0.20805	-1.15513	0.557667	1782	0.751	2376	0.669	1502	0.79
CTHT_0029350	Putative pre-mRNA splicing protein	1065	0.351963	2.3425	-1.99053	-0.351963	-1.2763	0.497785	-2.3425	-5.07179	6.14439e-08	1.99053	3.97384	7.51803e-06	1783	0.751	1220	0.83	3909	0.455
CTHT_0021750	Uncharacterized protein	696	-0.25029	0.411213	-0.661504	0.25029	1.18945	0.609064	-0.411213	-1.3298	0.340415	0.661504	1.58173	0.13227	1784	0.751	1785	0.751	2328	0.675
CTHT_0028660	Putative GTP-binding protein	1116	-1.65953	-2.34121	0.681673	1.65953	3.15914	0.000682775	2.34121	5.06726	5.10592e-07	-0.681673	-1.604	0.194546	1785	0.751	3511	0.511	1110	0.845
CTHT_0050800	Putative lipid binding protein	2241	-2.49448	0.450559	-2.94504	2.49448	5.63526	1.61187e-10	-0.450559	-1.36657	0.277763	2.94504	7.70097	2.29892e-14	1786	0.751	4498	0.373	5078	0.292
CTHT_0041350	Uncharacterized protein	1389	0.721476	1.63966	-0.918185	-0.721476	-1.64887	0.00286806	-1.63966	-3.11593	5.46012e-13	0.918185	1.88974	0.000109164	1787	0.751	1054	0.853	2644	0.631
CTHT_0045630	Uncharacterized protein	1293	-1.14545	0.310533	-1.45599	1.14545	2.21216	0.00583283	-0.310533	-1.24017	0.47574	1.45599	2.74344	0.000344034	1788	0.751	2912	0.594	3327	0.536
CTHT_0003090	Ribulose-phosphate 3-epimerase (EC 5.1.3.1)	759	-2.49314	-4.1557	1.66255	2.49314	5.63003	0.000214402	4.1557	17.8234	8.69086e-11	-1.66255	-3.16577	0.0157133	1789	0.751	4675	0.349	583	0.918
CTHT_0032460	60S ribosomal protein L3-like protein	1338	-2.29947	-3.60372	1.30425	2.29947	4.92276	1.66092e-12	3.60372	12.157	3.70796e-30	-1.30425	-2.46956	8.13206e-05	1790	0.75	4415	0.385	841	0.883
CTHT_0007040	Uncharacterized protein	462	0.0675696	-0.709756	0.777326	-0.0675696	-1.04795	0.908048	0.709756	1.63553	0.115689	-0.777326	-1.71395	0.09861	1791	0.75	1562	0.782	1061	0.852
CTHT_0044410	Uncharacterized protein	1221	-1.46865	-0.928771	-0.539879	1.46865	2.76763	3.24743e-08	0.928771	1.90365	0.00039993	0.539879	1.45385	0.0547671	1792	0.75	3287	0.542	2238	0.688
CTHT_0055710	Alpha,alpha-trehalose phosphate synthase subunit-like protein	2718	0.252746	-0.473142	0.725888	-0.252746	-1.19147	0.656237	0.473142	1.38813	0.341237	-0.725888	-1.65392	0.154433	1793	0.75	1425	0.801	1195	0.833
CTHT_0048660	Uncharacterized protein	1479	1.35804	1.33281	0.0252364	-1.35804	-2.56337	1.37971e-05	-1.33281	-2.51892	1.02197e-05	-0.0252364	-1.01765	0.952368	1794	0.75	699	0.902	1676	0.766
CTHT_0000630	Tryptophan synthase (EC 4.2.1.20)	2115	-1.91288	-3.28199	1.36911	1.91288	3.76561	0.000182485	3.28199	9.72697	1.42887e-11	-1.36911	-2.58311	0.00835578	1795	0.75	3888	0.458	716	0.9
CTHT_0034970	Uncharacterized protein	1896	0.285172	0.252098	0.0330738	-0.285172	-1.21856	0.376341	-0.252098	-1.19094	0.40354	-0.0330738	-1.02319	0.931527	1796	0.75	1382	0.807	1668	0.767
CTHT_0043890	Ubiquinone biosynthesis O-methyltransferase, mitochondrial (3-demethylubiquinol 3-O-methyltransferase) (EC 2.1.1.64) (Polyprenyldihydroxybenzoate methyltransferase) (EC 2.1.1.114)	933	-3.4767	-3.50712	0.0304211	3.4767	11.1325	7.30933e-12	3.50712	11.3697	1.68552e-12	-0.0304211	-1.02131	0.966756	1797	0.749	5608	0.219	1673	0.767
CTHT_0061860	GTPase activator-like protein	5205	-0.0464363	1.36395	-1.41039	0.0464363	1.03271	0.934384	-1.36395	-2.57389	0.000939854	1.41039	2.65808	0.000875868	1798	0.749	1665	0.768	3332	0.536
CTHT_0001030	Uncharacterized protein	636	-0.158282	0.262513	-0.420795	0.158282	1.11596	0.531443	-0.262513	-1.19957	0.241241	0.420795	1.33867	0.0641221	1799	0.749	1750	0.756	2081	0.71
CTHT_0045850	Uncharacterized protein	3153	0.0747897	3.58578	-3.51099	-0.0747897	-1.05321	0.896946	-3.58578	-12.0068	2.13567e-17	3.51099	11.4002	2.73118e-16	1800	0.749	1482	0.793	5577	0.223
CTHT_0020900	Uncharacterized protein	1632	0.214712	1.13833	-0.923615	-0.214712	-1.16047	0.66254	-1.13833	-2.20126	0.00483164	0.923615	1.89686	0.0299827	1801	0.749	1362	0.81	2566	0.642
CTHT_0005760	Small nuclear ribonucleoprotein F-like protein	285	-1.29739	-2.47817	1.18079	1.29739	2.45783	0.000503433	2.47817	5.57191	1.94791e-12	-1.18079	-2.267	0.00140094	1802	0.749	3127	0.564	874	0.878
CTHT_0050300	Uncharacterized protein	1392	-1.73816	-3.10718	1.36902	1.73816	3.3361	7.79704e-06	3.10718	8.61697	4.93753e-17	-1.36902	-2.58295	0.000435344	1803	0.749	3742	0.479	806	0.887
CTHT_0021370	Aminopeptidase-like protein	1401	0.640536	0.199486	0.441051	-0.640536	-1.55891	0.189034	-0.199486	-1.14829	0.68901	-0.441051	-1.35759	0.382646	1804	0.748	1144	0.84	1367	0.809
CTHT_0025180	Uncharacterized protein	2391	0.601078	1.73369	-1.13262	-0.601078	-1.51685	0.014692	-1.73369	-3.32578	2.97189e-14	1.13262	2.19256	1.5384e-06	1805	0.748	1160	0.838	2945	0.59
CTHT_0052760	Phosphoacetylglucosamine mutase (PAGM) (EC 5.4.2.3) (Acetylglucosamine phosphomutase) (N-acetylglucosamine-phosphate mutase)	1857	-0.641798	-0.804339	0.162541	0.641798	1.56027	0.0385342	0.804339	1.74635	0.00607006	-0.162541	-1.11926	0.64555	1806	0.748	2329	0.675	1587	0.779
CTHT_0033080	ATP-dependent RNA helicase, mitochondrial-like protein	1899	-2.54144	-3.92447	1.38303	2.54144	5.82171	5.04648e-15	3.92447	15.1839	2.09065e-35	-1.38303	-2.60816	2.87588e-05	1807	0.748	4750	0.338	828	0.884
CTHT_0012120	Uncharacterized protein	1023	0.847011	0.814537	0.032474	-0.847011	-1.79877	0.000870108	-0.814537	-1.75873	0.000921764	-0.032474	-1.02276	0.924525	1808	0.748	1026	0.857	1720	0.76
CTHT_0060040	Uncharacterized protein	1335	-0.418601	0.729153	-1.14775	0.418601	1.33663	0.285712	-0.729153	-1.65767	0.039549	1.14775	2.21569	0.00126883	1809	0.748	2042	0.715	3010	0.58
CTHT_0068960	Uncharacterized protein	1215	-2.41713	-2.07048	-0.346651	2.41713	5.34107	0.0002038	2.07048	4.20026	0.00106508	0.346651	1.27161	0.652076	1810	0.748	4406	0.386	1787	0.751
CTHT_0006680	Uncharacterized protein	963	1.31662	1.71789	-0.401276	-1.31662	-2.49081	0.209913	-1.71789	-3.28956	0.0774361	0.401276	1.32068	0.730946	1811	0.747	670	0.906	2483	0.654
CTHT_0059340	Uncharacterized protein	1338	-1.88051	-3.15198	1.27147	1.88051	3.68205	3.76104e-08	3.15198	8.88873	7.28534e-22	-1.27147	-2.41407	0.000224885	1812	0.747	3760	0.476	779	0.891
CTHT_0020670	Alpha-1,3-glucan synthase-like protein	7119	1.19112	1.03347	0.15765	-1.19112	-2.2833	0.000518347	-1.03347	-2.04694	0.00194123	-0.15765	-1.11547	0.70162	1813	0.747	805	0.888	1575	0.78
CTHT_0007140	Uncharacterized protein	1077	-0.294819	0.395496	-0.690315	0.294819	1.22673	0.211469	-0.395496	-1.3154	0.0702658	0.690315	1.61364	0.00156696	1814	0.747	1879	0.738	2409	0.664
CTHT_0003390	Uncharacterized protein	1893	2.73733	3.64527	-0.907944	-2.73733	-6.66834	1.87e-12	-3.64527	-12.5123	5.58711e-22	0.907944	1.87637	0.0280521	1815	0.747	286	0.96	2551	0.644
CTHT_0054120	Uncharacterized protein	1011	-1.41041	-2.41339	1.00299	1.41041	2.65812	0.000422728	2.41339	5.32726	2.11581e-10	-1.00299	-2.00415	0.0138048	1816	0.747	3331	0.536	1010	0.859
CTHT_0055180	Uncharacterized protein	1458	-0.295849	0.342628	-0.638478	0.295849	1.22761	0.441654	-0.342628	-1.26806	0.33189	0.638478	1.55669	0.0713148	1817	0.747	1958	0.727	2473	0.655
CTHT_0061200	Mitochondrial import inner membrane translocase subunit tim22-like protein	609	-0.750181	-1.63551	0.885333	0.750181	1.682	0.0119087	1.63551	3.10698	3.87463e-09	-0.885333	-1.84719	0.00245027	1818	0.746	2475	0.655	1077	0.85
CTHT_0035130	Serine/threonine protein kinase-like protein	1914	-0.406869	-0.0591653	-0.347704	0.406869	1.32581	0.178506	0.0591653	1.04186	0.851197	0.347704	1.27253	0.256018	1819	0.746	2054	0.714	2009	0.72
CTHT_0002890	Acid phosphatase-like protein	1332	-0.253495	4.57258	-4.82608	0.253495	1.19209	0.703733	-4.57258	-23.7949	3.37907e-18	4.82608	28.3657	1.42291e-19	1820	0.746	1764	0.754	6151	0.143
CTHT_0063460	Ribonucleoprotein complex-like protein	864	-0.967022	-3.26386	2.29684	0.967022	1.9548	0.00724834	3.26386	9.60549	1.05669e-22	-2.29684	-4.91379	1.49679e-11	1821	0.746	2783	0.612	457	0.936
CTHT_0052830	Putative sequence-specific DNA binding protein	717	-1.29136	-2.55595	1.26459	1.29136	2.44758	0.000255403	2.55595	5.88054	1.9439e-14	-1.26459	-2.40259	0.000295035	1822	0.746	3201	0.554	887	0.876
CTHT_0040500	Mannose-6-phosphate isomerase (EC 5.3.1.8)	1368	-0.419708	0.673705	-1.09341	0.419708	1.33766	0.121429	-0.673705	-1.59516	0.00718069	1.09341	2.13378	1.3571e-05	1823	0.746	2044	0.715	2854	0.602
CTHT_0007800	Uncharacterized protein	1686	-3.50011	0.571459	-4.07157	3.50011	11.3146	1.75222e-08	-0.571459	-1.48603	0.391333	4.07157	16.8138	2.83805e-11	1824	0.746	5487	0.236	5886	0.18
CTHT_0014990	Uncharacterized protein	2322	0.318552	-0.0041709	0.322723	-0.318552	-1.24708	0.2766	0.0041709	1.0029	0.989427	-0.322723	-1.25069	0.267615	1825	0.745	1389	0.806	1484	0.793
CTHT_0054910	Uncharacterized protein	600	-0.978208	-1.51854	0.540335	0.978208	1.97002	0.0352837	1.51854	2.86502	0.000481785	-0.540335	-1.45431	0.270683	1826	0.745	2698	0.624	1294	0.819
CTHT_0068020	Uncharacterized protein	2610	-0.506923	1.3872	-1.89412	0.506923	1.42102	0.0993575	-1.3872	-2.61571	6.97387e-07	1.89412	3.71696	1.73548e-11	1827	0.745	2116	0.705	3952	0.449
CTHT_0058390	Uncharacterized protein	1359	0.121883	1.32783	-1.20595	-0.121883	-1.08815	0.718008	-1.32783	-2.51025	6.9095e-07	1.20595	2.30688	1.11928e-05	1828	0.745	1546	0.784	3083	0.57
CTHT_0017470	Putative ADP-ribosylation factor-binding protein	1935	-0.382816	0.17501	-0.557827	0.382816	1.30388	0.21606	-0.17501	-1.12897	0.568584	0.557827	1.47205	0.0606631	1829	0.745	2033	0.717	2301	0.679
CTHT_0026920	Putative universal stress protein	399	-0.818672	1.80471	-2.62338	0.818672	1.76378	0.0856342	-1.80471	-3.49359	3.98045e-05	2.62338	6.16193	2.74566e-09	1830	0.745	2521	0.649	4860	0.323
CTHT_0052280	Putative autophagy protein	2100	-0.129013	1.35107	-1.48008	0.129013	1.09355	0.831241	-1.35107	-2.55101	0.00390482	1.48008	2.78965	0.00208947	1831	0.745	1678	0.766	3358	0.532
CTHT_0048910	Uncharacterized protein	1548	-1.63341	-1.15004	-0.483372	1.63341	3.10246	7.32286e-11	1.15004	2.2192	3.33535e-06	0.483372	1.39801	0.0723239	1832	0.745	3490	0.514	2172	0.697
CTHT_0053010	Putative L-cystine transporter protein	834	0.465043	2.2602	-1.79516	-0.465043	-1.38036	0.319171	-2.2602	-4.79059	1.86266e-08	1.79516	3.47054	1.46124e-05	1833	0.744	1178	0.836	3749	0.478
CTHT_0044960	Phospho-2-dehydro-3-deoxyheptonate aldolase (EC 2.5.1.54) (3-deoxy-D-arabino-heptulosonate 7-phosphate synthase) (DAHP synthase) (Phospho-2-keto-3-deoxyheptonate aldolase)	1134	-1.9579	-3.95068	1.99278	1.9579	3.88497	0.000121107	3.95068	15.4623	2.52427e-16	-1.99278	-3.98002	7.52819e-05	1834	0.744	4140	0.423	545	0.924
CTHT_0029050	Mediator of RNA polymerase II transcription subunit 19 (Mediator complex subunit 19)	978	0.172407	1.38909	-1.21669	-0.172407	-1.12694	0.62602	-1.38909	-2.61914	1.15026e-06	1.21669	2.32413	3.51681e-05	1835	0.744	1548	0.784	3150	0.561
CTHT_0023010	Uncharacterized protein	1329	3.72596	3.42724	0.298719	-3.72596	-13.232	1.09813e-24	-3.42724	-10.7573	1.34277e-21	-0.298719	-1.23005	0.493651	1836	0.744	128	0.982	1453	0.797
CTHT_0025000	Putative mitochondrial fusion protein	1593	-0.189116	-0.12526	-0.0638556	0.189116	1.14006	0.609269	0.12526	1.0907	0.716342	0.0638556	1.04526	0.87421	1837	0.744	1887	0.737	1863	0.74
CTHT_0068150	Uncharacterized protein	1854	0.338191	2.3019	-1.9637	-0.338191	-1.26417	0.181494	-2.3019	-4.93105	3.20574e-25	1.9637	3.90062	3.79086e-18	1838	0.744	1399	0.805	4155	0.421
CTHT_0043610	Uncharacterized protein	405	-1.80138	-2.16319	0.361806	1.80138	3.48554	3.20407e-06	2.16319	4.47903	6.29546e-09	-0.361806	-1.28503	0.406869	1839	0.744	3774	0.474	1418	0.802
CTHT_0057880	Putative bifunctional purine biosynthesis protein	1782	-0.172926	-2.55318	2.38026	0.172926	1.12734	0.706901	2.55318	5.86928	1.58215e-12	-2.38026	-5.2063	9.2442e-11	1840	0.743	1896	0.736	446	0.938
CTHT_0029070	Uncharacterized protein	2871	-0.0806941	2.39697	-2.47767	0.0806941	1.05753	0.856395	-2.39697	-5.26696	5.11957e-13	2.47767	5.56995	1.8235e-13	1841	0.743	1720	0.76	4755	0.337
CTHT_0059220	Uncharacterized protein	2199	-0.889939	-0.821082	-0.0688572	0.889939	1.8531	0.026572	0.821082	1.76673	0.0338139	0.0688572	1.04889	0.892013	1842	0.743	2715	0.622	1901	0.735
CTHT_0025310	ATP-dependent DNA helicase II subunit 2 (EC 3.6.4.12)	1959	-1.74857	0.0987822	-1.84735	1.74857	3.36026	1.30086e-08	-0.0987822	-1.07087	0.777836	1.84735	3.5984	1.19509e-09	1843	0.743	3700	0.484	3888	0.458
CTHT_0008250	Putative transcription factor	1398	-0.873655	-1.29029	0.416638	0.873655	1.8323	0.0150701	1.29029	2.44578	0.000140181	-0.416638	-1.33481	0.277636	1844	0.743	2740	0.618	1466	0.795
CTHT_0048610	Uncharacterized protein	603	0.243948	0.157681	0.0862674	-0.243948	-1.18423	0.589555	-0.157681	-1.11549	0.709258	-0.0862674	-1.06162	0.860327	1845	0.743	1436	0.8	1667	0.767
CTHT_0027860	Uncharacterized protein	2430	-0.541141	-0.350011	-0.19113	0.541141	1.45512	0.0509438	0.350011	1.27457	0.199671	0.19113	1.14166	0.534914	1846	0.743	2212	0.692	1902	0.735
CTHT_0006870	Putative signal recognition particle protein	891	-1.43362	-1.51914	0.0855156	1.43362	2.70124	3.54414e-06	1.51914	2.86619	3.71725e-07	-0.0855156	-1.06107	0.826397	1847	0.742	3357	0.532	1702	0.763
CTHT_0019780	Uncharacterized protein	3012	-0.0597033	1.76541	-1.82511	0.0597033	1.04225	0.880942	-1.76541	-3.3997	1.67088e-09	1.82511	3.54334	8.31811e-10	1848	0.742	1739	0.757	3981	0.445
CTHT_0063670	Coenzyme A synthetase-like protein	1545	-0.530786	-0.492589	-0.038197	0.530786	1.44472	0.128433	0.492589	1.40697	0.138817	0.038197	1.02683	0.930542	1849	0.742	2218	0.691	1788	0.751
CTHT_0064930	Uncharacterized protein	1395	1.11861	2.0771	-0.958491	-1.11861	-2.17137	4.1565e-07	-2.0771	-4.21958	9.74501e-23	0.958491	1.94328	1.47354e-05	1850	0.742	901	0.874	2826	0.606
CTHT_0045910	Uncharacterized protein	2142	-0.357869	1.5055	-1.86337	0.357869	1.28153	0.278564	-1.5055	-2.83924	1.64195e-07	1.86337	3.63857	1.35748e-10	1851	0.742	1986	0.723	3900	0.457
CTHT_0012100	Coatomer subunit gamma	2754	-0.576387	-1.48578	0.909393	0.576387	1.49111	0.0909415	1.48578	2.80069	1.66369e-06	-0.909393	-1.87825	0.00547233	1852	0.742	2296	0.68	1055	0.853
CTHT_0052140	Uncharacterized protein	2418	0.218267	1.11819	-0.899927	-0.218267	-1.16334	0.480011	-1.11819	-2.17075	1.7321e-05	0.899927	1.86597	0.000872257	1853	0.742	1479	0.794	2704	0.623
CTHT_0009130	Uncharacterized protein	1041	-0.761903	2.07239	-2.83429	0.761903	1.69573	0.205806	-2.07239	-4.20582	0.000116932	2.83429	7.13191	1.72293e-07	1854	0.741	2545	0.645	5242	0.27
CTHT_0029530	Uncharacterized protein	597	-0.362776	0.343588	-0.706363	0.362776	1.2859	0.463635	-0.343588	-1.26891	0.457215	0.706363	1.63169	0.126152	1855	0.741	1987	0.723	2469	0.656
CTHT_0026990	Uncharacterized protein	1269	-0.0549046	-1.28148	1.22658	0.0549046	1.03879	0.905973	1.28148	2.43089	0.00019504	-1.22658	-2.34012	0.000539936	1856	0.741	1783	0.751	931	0.87
CTHT_0005630	Uncharacterized protein	366	-1.73022	-1.2531	-0.477121	1.73022	3.31779	2.65243e-08	1.2531	2.38353	4.07747e-05	0.477121	1.39196	0.155792	1857	0.741	3709	0.483	2239	0.688
CTHT_0009070	Putative SPT2 chromatin protein	1173	0.453126	1.1108	-0.657671	-0.453126	-1.369	0.167769	-1.1108	-2.15965	0.000169995	0.657671	1.57753	0.0374692	1858	0.741	1272	0.823	2369	0.67
CTHT_0048450	Uncharacterized protein	2829	-0.10843	-0.400478	0.292048	0.10843	1.07805	0.744354	0.400478	1.31994	0.147204	-0.292048	-1.22438	0.331112	1859	0.741	1769	0.753	1498	0.791
CTHT_0009080	Uncharacterized protein	786	1.0753	-0.922087	1.99738	-1.0753	-2.10715	0.00160354	0.922087	1.89485	0.00523258	-1.99738	-3.99275	1.00906e-09	1860	0.741	946	0.868	595	0.917
CTHT_0029780	Protein YIP	888	0.499925	1.20232	-0.70239	-0.499925	-1.41414	0.0792078	-1.20232	-2.30109	3.82114e-06	0.70239	1.6272	0.011142	1861	0.74	1297	0.819	2540	0.646
CTHT_0065890	Uncharacterized protein	1404	1.49475	1.23102	0.263733	-1.49475	-2.81815	0.000167764	-1.23102	-2.34732	0.00145565	-0.263733	-1.20058	0.567968	1862	0.74	697	0.903	1572	0.781
CTHT_0056670	Uncharacterized protein	504	0.325335	0.324964	0.000370661	-0.325335	-1.25296	0.649217	-0.324964	-1.25263	0.616664	-0.000370661	-1.00026	1	1863	0.74	1400	0.805	1840	0.743
CTHT_0004500	Uncharacterized protein	2691	0.578822	0.851467	-0.272645	-0.578822	-1.49363	0.0546384	-0.851467	-1.80433	0.00253834	0.272645	1.20802	0.400943	1864	0.74	1225	0.829	2054	0.714
CTHT_0072200	Defective in cullin neddylation protein	870	0.300004	-0.0568587	0.356862	-0.300004	-1.23115	0.354189	0.0568587	1.0402	0.861415	-0.356862	-1.28064	0.259212	1865	0.74	1378	0.808	1407	0.804
CTHT_0057670	Uncharacterized protein	2097	-1.76811	-1.70934	-0.0587728	1.76811	3.40608	5.87567e-09	1.70934	3.27011	7.9205e-09	0.0587728	1.04158	0.88342	1866	0.74	3857	0.463	1860	0.741
CTHT_0063130	Asparagine synthetase [glutamine-hydrolyzing]-like protein	1698	-0.190496	-2.73152	2.54102	0.190496	1.14116	0.645062	2.73152	6.64153	7.19755e-17	-2.54102	-5.82	2.37783e-14	1867	0.74	1805	0.748	399	0.944
CTHT_0035260	Putative bli-3 protein	621	-1.19974	2.41015	-3.60989	1.19974	2.29698	0.0299393	-2.41015	-5.3153	3.22607e-06	3.60989	12.2091	3.683e-12	1868	0.74	3152	0.561	5784	0.194
CTHT_0009810	Gamma-glutamylcyclotransferase (EC 4.3.2.-)	768	-2.71861	-1.99879	-0.719822	2.71861	6.58239	7.38718e-08	1.99879	3.99665	5.46399e-05	0.719822	1.64698	0.193517	1869	0.739	4761	0.337	2349	0.673
CTHT_0009720	Uncharacterized protein	1665	-0.163021	0.45534	-0.618361	0.163021	1.11963	0.638127	-0.45534	-1.37111	0.121513	0.618361	1.53513	0.0398167	1870	0.739	1818	0.746	2365	0.67
CTHT_0031980	Nucleoporin NUP49 (Nuclear pore protein NUP49)	1413	-0.690522	-1.30493	0.614407	0.690522	1.61387	0.0206292	1.30493	2.47072	2.76493e-06	-0.614407	-1.53093	0.0406333	1871	0.739	2441	0.66	1268	0.823
CTHT_0022030	Palmitoyltransferase (EC 2.3.1.225)	2229	-0.00680113	1.29039	-1.29719	0.00680113	1.00473	0.988988	-1.29039	-2.44595	5.45517e-06	1.29719	2.4575	7.85724e-06	1872	0.739	1650	0.77	3209	0.553
CTHT_0018520	Uncharacterized protein	1314	-0.469229	-0.204559	-0.26467	0.469229	1.38437	0.137634	0.204559	1.15233	0.518358	0.26467	1.20136	0.427227	1873	0.739	2176	0.697	2016	0.719
CTHT_0019080	Putative carbohydrate binding protein	1026	-0.996106	-2.84603	1.84992	0.996106	1.99461	0.0513206	2.84603	7.19018	1.20256e-09	-1.84992	-3.6048	0.000142328	1874	0.739	2921	0.593	619	0.913
CTHT_0041430	Putative F-actin-capping protein	2253	1.39142	1.42592	-0.0344988	-1.39142	-2.62336	0.000896536	-1.42592	-2.68685	0.000416	0.0344988	1.0242	0.951085	1875	0.739	721	0.899	1779	0.752
CTHT_0013480	Uncharacterized protein	723	-0.251512	0.403491	-0.655003	0.251512	1.19045	0.678059	-0.403491	-1.3227	0.452598	0.655003	1.57462	0.233494	1876	0.738	1943	0.729	2524	0.648
CTHT_0021300	Uncharacterized protein	1356	-0.870007	0.632626	-1.50263	0.870007	1.82767	0.0216526	-0.632626	-1.55038	0.0882896	1.50263	2.83359	3.6039e-05	1877	0.738	2571	0.642	3522	0.509
CTHT_0042420	Uncharacterized protein	2289	0.674602	1.07943	-0.404828	-0.674602	-1.59616	0.00513769	-1.07943	-2.1132	2.12433e-06	0.404828	1.32393	0.10667	1878	0.738	1153	0.839	2178	0.696
CTHT_0023720	Phosphoinositide phospholipase C (EC 3.1.4.11)	2055	-0.71693	-1.21318	0.496245	0.71693	1.64368	0.0477177	1.21318	2.31847	0.000323436	-0.496245	-1.41054	0.186967	1879	0.738	2499	0.652	1377	0.808
CTHT_0013980	Uncharacterized protein	2271	0.735646	0.511503	0.224143	-0.735646	-1.66514	0.0298081	-0.511503	-1.42553	0.123073	-0.224143	-1.16808	0.555198	1880	0.738	1145	0.84	1605	0.776
CTHT_0070110	S-formylglutathione hydrolase (EC 3.1.2.12)	894	-1.31889	-1.10738	-0.211511	1.31889	2.49474	0.00534557	1.10738	2.15454	0.0159984	0.211511	1.1579	0.705934	1881	0.738	3211	0.552	1947	0.729
CTHT_0023780	Uncharacterized protein	300	-0.976527	0.82505	-1.80158	0.976527	1.96772	0.132834	-0.82505	-1.7716	0.186221	1.80158	3.48601	0.00344001	1882	0.738	2762	0.615	4029	0.439
CTHT_0010070	Uncharacterized protein	1230	-0.925697	3.33357	-4.25926	0.925697	1.8996	0.0579788	-3.33357	-10.081	9.63684e-14	4.25926	19.1499	4.06903e-21	1883	0.737	2611	0.636	5948	0.171
CTHT_0011940	Putative complex I protein	801	-1.76904	-2.04646	0.277416	1.76904	3.40827	6.2721e-16	2.04646	4.1309	1.01884e-21	-0.277416	-1.21202	0.257846	1884	0.737	3849	0.464	1571	0.781
CTHT_0056000	Nedd8-specific protease-like protein	753	0.0443237	0.8851	-0.840776	-0.0443237	-1.0312	0.924053	-0.8851	-1.84689	0.0113252	0.840776	1.79101	0.0212133	1885	0.737	1563	0.782	2545	0.645
CTHT_0043690	Putative peroxisomal membrane anchor protein	1179	0.280317	0.476242	-0.195925	-0.280317	-1.21446	0.468766	-0.476242	-1.39112	0.168047	0.195925	1.14546	0.622783	1886	0.737	1480	0.794	1961	0.727
CTHT_0016730	Hexaprenyl pyrophosphate synthetase-like protein	1122	-1.95674	-1.90865	-0.0480897	1.95674	3.88183	4.09898e-07	1.90865	3.75457	3.67024e-07	0.0480897	1.0339	0.926596	1887	0.737	4181	0.417	1867	0.74
CTHT_0005580	Putative vps protein	726	1.05965	1.7057	-0.646047	-1.05965	-2.08443	7.11672e-05	-1.7057	-3.26187	1.94415e-11	0.646047	1.56487	0.0187376	1888	0.737	932	0.87	2463	0.657
CTHT_0062300	Uncharacterized protein	969	1.03661	1.45333	-0.416719	-1.03661	-2.05141	0.0516876	-1.45333	-2.7384	0.00368383	0.416719	1.33489	0.475825	1889	0.737	951	0.867	2291	0.681
CTHT_0047830	Farnesyl-diphosphate farnesyltransferase-like protein	1296	0.17899	-0.533397	0.712387	-0.17899	-1.13209	0.697768	0.533397	1.44733	0.170883	-0.712387	-1.63851	0.0752932	1890	0.736	1558	0.783	1207	0.832
CTHT_0030740	Uncharacterized protein	3093	0.405465	1.9734	-1.56794	-0.405465	-1.32452	0.213313	-1.9734	-3.92694	4.89269e-12	1.56794	2.96481	8.29651e-08	1891	0.736	1310	0.817	3587	0.5
CTHT_0045210	Gamma subunit-like protein	1023	-0.816093	-0.56361	-0.252483	0.816093	1.76063	0.00177467	0.56361	1.47796	0.0280286	0.252483	1.19126	0.382487	1892	0.736	2637	0.632	2058	0.713
CTHT_0011320	Uncharacterized protein	1722	1.06216	0.9713	0.0908572	-1.06216	-2.08805	0.0174816	-0.9713	-1.96061	0.0242376	-0.0908572	-1.065	0.871701	1893	0.736	890	0.876	1647	0.77
CTHT_0009890	Aminomethyltransferase (EC 2.1.2.10) (Glycine cleavage system T protein)	1446	-0.686597	-1.394	0.707406	0.686597	1.60948	0.226738	1.394	2.62807	0.00645663	-0.707406	-1.63287	0.211292	1894	0.736	2390	0.667	1155	0.839
CTHT_0041320	Ring finger-like protein	555	0.596865	1.14437	-0.547502	-0.596865	-1.51243	0.104918	-1.14437	-2.21049	0.000717798	0.547502	1.46155	0.140751	1895	0.736	1195	0.833	2315	0.677
CTHT_0057900	Uncharacterized protein	1203	-0.207388	-0.314056	0.106668	0.207388	1.1546	0.457642	0.314056	1.2432	0.211964	-0.106668	-1.07674	0.718648	1896	0.736	1893	0.736	1708	0.762
CTHT_0037140	Uncharacterized protein	2544	0.275402	-0.00122225	0.276624	-0.275402	-1.21033	0.223209	0.00122225	1.00085	0.996265	-0.276624	-1.21136	0.219228	1897	0.735	1492	0.792	1566	0.782
CTHT_0008290	Putative vea protein	1788	2.18771	2.65052	-0.462814	-2.18771	-4.55581	1.70231e-07	-2.65052	-6.27894	5.62417e-11	0.462814	1.37823	0.324359	1898	0.735	451	0.937	2228	0.689
CTHT_0073600	Uncharacterized protein	1122	-0.339038	1.2284	-1.56744	0.339038	1.26491	0.311669	-1.2284	-2.34307	2.48907e-05	1.56744	2.96377	1.03077e-07	1899	0.735	2050	0.714	3628	0.494
CTHT_0027950	Uncharacterized protein	4047	0.345115	0.268283	0.0768318	-0.345115	-1.27025	0.253908	-0.268283	-1.20437	0.352809	-0.0768318	-1.0547	0.824324	1900	0.735	1451	0.798	1764	0.754
CTHT_0017550	Putative phosphatidylinositol transporter protein	1485	0.225271	0.341132	-0.115861	-0.225271	-1.169	0.603522	-0.341132	-1.26675	0.375111	0.115861	1.08362	0.799417	1901	0.735	1552	0.784	1900	0.735
CTHT_0001150	Pyridoxamine 5'-phosphate oxidase-like protein	645	-0.826144	-0.405652	-0.420492	0.826144	1.77294	0.0184864	0.405652	1.32469	0.248932	0.420492	1.33838	0.25895	1902	0.735	2592	0.639	2207	0.692
CTHT_0011800	Uncharacterized protein	5232	0.47333	1.34946	-0.876132	-0.47333	-1.38831	0.034045	-1.34946	-2.54817	4.94554e-11	0.876132	1.83545	3.91369e-05	1903	0.735	1327	0.815	2779	0.613
CTHT_0068360	Uncharacterized protein	1968	1.10229	3.0029	-1.90061	-1.10229	-2.14695	0.00051955	-3.0029	-8.01611	9.71197e-24	1.90061	3.73371	5.99993e-10	1904	0.734	887	0.876	4024	0.439
CTHT_0031690	Uncharacterized protein	2052	0.165387	0.762115	-0.596728	-0.165387	-1.12147	0.492011	-0.762115	-1.69598	0.000171775	0.596728	1.51228	0.00493733	1905	0.734	1583	0.779	2442	0.66
CTHT_0051960	MICOS complex subunit MIC12 (Altered inheritance of mitochondria protein 5, mitochondrial) (Found in mitochondrial proteome protein 51)	987	-0.118001	0.496609	-0.61461	0.118001	1.08523	0.783765	-0.496609	-1.41089	0.157074	0.61461	1.53114	0.0907053	1906	0.734	1873	0.739	2520	0.649
CTHT_0020510	Uncharacterized protein	402	0.617719	0.633928	-0.016209	-0.617719	-1.53445	0.193627	-0.633928	-1.55178	0.155759	0.016209	1.0113	0.980749	1907	0.734	1212	0.831	1757	0.755
CTHT_0058340	Dehydrogenase-like protein	1146	-0.823696	-0.316291	-0.507404	0.823696	1.76993	0.0523681	0.316291	1.24513	0.465895	0.507404	1.42149	0.254056	1908	0.734	2711	0.622	2467	0.656
CTHT_0000800	Uncharacterized protein	1713	0.303126	1.51782	-1.21469	-0.303126	-1.23381	0.24327	-1.51782	-2.86358	2.08527e-11	1.21469	2.32092	1.69352e-07	1909	0.734	1446	0.798	3173	0.558
CTHT_0066470	Uncharacterized protein	612	-2.38898	-3.0379	0.648927	2.38898	5.23785	5.91616e-11	3.0379	8.21296	9.91371e-18	-0.648927	-1.568	0.0976514	1910	0.734	4698	0.345	1329	0.815
CTHT_0051800	Phosphoric diester hydrolase-like protein	1377	0.152627	0.157827	-0.00520028	-0.152627	-1.11159	0.733436	-0.157827	-1.11561	0.697364	0.00520028	1.00361	0.994367	1911	0.734	1649	0.77	1848	0.742
CTHT_0055140	Elongation factor G, mitochondrial (EF-Gmt) (Elongation factor G 1, mitochondrial) (mEF-G 1) (Elongation factor G1)	3879	-2.45609	-3.09457	0.638476	2.45609	5.48729	3.01423e-14	3.09457	8.54198	1.00684e-22	-0.638476	-1.55668	0.0673158	1912	0.733	4790	0.333	1351	0.812
CTHT_0030670	Uncharacterized protein	948	0.41819	-0.145043	0.563233	-0.41819	-1.33625	0.449988	0.145043	1.10576	0.789261	-0.563233	-1.47758	0.292745	1913	0.733	1361	0.81	1401	0.805
CTHT_0049290	Uncharacterized protein	1467	1.69346	-1.5469	3.24037	-1.69346	-3.23432	0.000651123	1.5469	2.92189	0.00131723	-3.24037	-9.45033	1.15486e-11	1914	0.733	589	0.918	263	0.963
CTHT_0041090	Uncharacterized protein	1623	-1.90408	0.556087	-2.46016	1.90408	3.74269	2.87701e-05	-0.556087	-1.47028	0.237979	2.46016	5.50279	3.03385e-08	1915	0.733	3884	0.459	4698	0.345
CTHT_0039110	Mitogen-activated protein kinase (EC 2.7.11.24)	1095	0.387744	0.695604	-0.30786	-0.387744	-1.30835	0.411678	-0.695604	-1.61956	0.0983503	0.30786	1.23787	0.522407	1916	0.733	1350	0.812	2065	0.712
CTHT_0053520	Uncharacterized protein	2052	1.53529	1.75875	-0.223463	-1.53529	-2.89846	3.11253e-05	-1.75875	-3.38405	6.99406e-07	0.223463	1.16753	0.606047	1917	0.733	653	0.909	1973	0.725
CTHT_0063520	Putative disrupter of telomere silencing protein	864	-0.608356	-0.804131	0.195774	0.608356	1.52452	0.243678	0.804131	1.74609	0.0948178	-0.195774	-1.14534	0.733709	1918	0.733	2451	0.658	1639	0.771
CTHT_0008970	Uncharacterized protein	1947	-0.169541	0.255097	-0.424638	0.169541	1.1247	0.58635	-0.255097	-1.19342	0.35618	0.424638	1.34224	0.130868	1919	0.732	1894	0.736	2234	0.689
CTHT_0072540	Uncharacterized protein	1443	0.0874525	-0.675883	0.763336	-0.0874525	-1.06249	0.835627	0.675883	1.59757	0.0411736	-0.763336	-1.69741	0.0256049	1920	0.732	1714	0.761	1218	0.83
CTHT_0065250	Uncharacterized protein	2022	-1.57023	-1.53893	-0.0312999	1.57023	2.96953	2.78687e-05	1.53893	2.90579	2.13076e-05	0.0312999	1.02193	0.950976	1921	0.732	3667	0.489	1865	0.74
CTHT_0072960	Clathrin heavy chain	5049	-0.208085	-0.555183	0.347098	0.208085	1.15515	0.469752	0.555183	1.46936	0.026353	-0.347098	-1.272	0.203348	1922	0.732	1969	0.725	1536	0.786
CTHT_0032320	Uncharacterized protein	1752	0.223539	3.08332	-2.85978	-0.223539	-1.16759	0.591194	-3.08332	-8.47563	3.28667e-20	2.85978	7.25905	4.61339e-17	1923	0.732	1538	0.785	5195	0.276
CTHT_0042980	Uncharacterized protein	3438	-1.01231	0.64274	-1.65505	1.01231	2.01714	0.000327893	-0.64274	-1.56129	0.0209998	1.65505	3.14935	1.27414e-09	1924	0.732	2962	0.587	3914	0.455
CTHT_0025120	Uncharacterized protein	993	-2.99957	-3.70379	0.704225	2.99957	7.9976	5.3335e-23	3.70379	13.0303	2.09065e-35	-0.704225	-1.62927	0.0294178	1925	0.732	5300	0.262	1271	0.823
CTHT_0067270	Uncharacterized protein	5484	0.195398	1.07362	-0.878217	-0.195398	-1.14504	0.655337	-1.07362	-2.1047	0.00275497	0.878217	1.8381	0.0198246	1926	0.731	1544	0.785	2756	0.616
CTHT_0045450	Anthranilate synthase component I-like protein	2346	-0.886324	-1.26261	0.376282	0.886324	1.84846	0.00128904	1.26261	2.39929	1.45135e-06	-0.376282	-1.29799	0.202611	1927	0.731	2678	0.627	1470	0.795
CTHT_0041470	Uncharacterized protein	1482	-0.907327	1.3891	-2.29642	0.907327	1.87557	0.00169543	-1.3891	-2.61915	4.68842e-07	2.29642	4.91238	8.70307e-17	1928	0.731	2737	0.618	4609	0.358
CTHT_0030030	Endodeoxyribonuclease-like protein	1335	-0.332174	0.394519	-0.726693	0.332174	1.25891	0.348995	-0.394519	-1.3145	0.227115	0.726693	1.65484	0.0262362	1929	0.731	2118	0.705	2651	0.63
CTHT_0054010	Uncharacterized protein	441	1.26696	0.393971	0.872992	-1.26696	-2.40654	0.00958019	-0.393971	-1.31401	0.436936	-0.872992	-1.83146	0.0828124	1930	0.731	876	0.878	1198	0.833
CTHT_0021400	Putative thiamin pyrophosphate binding protein	2100	1.20519	1.92885	-0.723651	-1.20519	-2.30568	0.0255605	-1.92885	-3.8075	0.000139673	0.723651	1.65136	0.201584	1931	0.731	851	0.881	2625	0.634
CTHT_0025790	Uncharacterized protein	1341	-0.577954	1.10489	-1.68285	0.577954	1.49273	0.0755207	-1.10489	-2.15083	0.000231206	1.68285	3.21061	2.25018e-08	1932	0.731	2281	0.682	3742	0.479
CTHT_0065490	Geranylgeranyltransferase type I alpha subunit-like protein	993	-0.872117	-0.738659	-0.133458	0.872117	1.83035	0.000290906	0.738659	1.66862	0.00159976	0.133458	1.09692	0.63675	1933	0.73	2792	0.611	1997	0.722
CTHT_0072890	Uncharacterized protein	660	-1.43056	-1.78607	0.35551	1.43056	2.69552	7.74992e-09	1.78607	3.44875	8.8159e-14	-0.35551	-1.27944	0.189525	1934	0.73	3496	0.513	1559	0.783
CTHT_0051230	Uncharacterized protein	1572	-0.0262291	-1.47106	1.44483	0.0262291	1.01835	0.946641	1.47106	2.77226	1.81066e-07	-1.44483	-2.72231	5.11674e-07	1935	0.73	1850	0.742	852	0.881
CTHT_0038810	Uncharacterized protein	756	-0.744484	-1.12329	0.378807	0.744484	1.67538	0.0767998	1.12329	2.17843	0.00407255	-0.378807	-1.30027	0.398794	1936	0.73	2697	0.624	1610	0.775
CTHT_0058710	Uncharacterized protein	2184	-1.80255	0.960013	-2.76256	1.80255	3.48836	3.88834e-07	-0.960013	-1.94533	0.0067055	2.76256	6.786	1.61837e-15	1937	0.73	3781	0.473	5009	0.302
CTHT_0020050	Eukaryotic translation initiation factor 3 subunit E (eIF3e)	1341	-1.01331	-3.23479	2.22147	1.01331	2.01854	0.0028287	3.23479	9.41388	1.19601e-24	-2.22147	-4.6637	5.92278e-12	1938	0.73	2955	0.588	517	0.928
CTHT_0006310	Putative ribosome associated protein	1341	-1.9953	-4.47614	2.48084	1.9953	3.98699	4.95631e-14	4.47614	22.2563	6.08683e-69	-2.48084	-5.58223	1.75159e-21	1939	0.73	4191	0.416	448	0.937
CTHT_0028130	Phosphoserine aminotransferase-like protein	1284	-2.03738	-3.39691	1.35953	2.03738	4.10499	1.84889e-06	3.39691	10.5335	8.84961e-17	-1.35953	-2.56602	0.00164981	1940	0.729	4084	0.431	758	0.894
CTHT_0012070	Uncharacterized protein	846	-1.74656	2.56778	-4.31434	1.74656	3.35558	0.00492533	-2.56778	-5.92895	1.50435e-05	4.31434	19.8951	3.617e-13	1941	0.729	4123	0.425	6123	0.147
CTHT_0001540	Uncharacterized protein	3939	0.327646	1.3989	-1.07125	-0.327646	-1.25496	0.425776	-1.3989	-2.637	6.3802e-05	1.07125	2.10126	0.00340692	1942	0.729	1409	0.803	3047	0.575
CTHT_0039080	Uncharacterized protein	429	-0.0852558	0.298216	-0.383472	0.0852558	1.06088	0.861685	-0.298216	-1.22962	0.46188	0.383472	1.30448	0.367062	1943	0.729	1744	0.757	2170	0.697
CTHT_0006620	Uncharacterized protein	642	-1.01296	2.47215	-3.48511	1.01296	2.01805	0.0399241	-2.47215	-5.54869	7.28726e-08	3.48511	11.1975	4.4851e-14	1944	0.729	2830	0.606	5638	0.215
CTHT_0031490	Uncharacterized protein	1176	-0.516157	-0.336188	-0.179969	0.516157	1.43014	0.111706	0.336188	1.26242	0.289847	0.179969	1.13286	0.61609	1945	0.729	2340	0.674	2044	0.715
CTHT_0052460	Phosphatidylserine decarboxylase proenzyme 2 (EC 4.1.1.65) [Cleaved into: Phosphatidylserine decarboxylase 2 alpha chain; Phosphatidylserine decarboxylase 2 beta chain]	3342	-1.21233	-0.711668	-0.500666	1.21233	2.31712	5.4799e-05	0.711668	1.6377	0.0166377	0.500666	1.41487	0.116443	1946	0.729	3218	0.552	2371	0.669
CTHT_0072160	Uncharacterized protein	1005	0.647498	1.60109	-0.953591	-0.647498	-1.56645	0.0188326	-1.60109	-3.03372	3.97076e-10	0.953591	1.93669	0.000367808	1947	0.729	1252	0.825	2913	0.594
CTHT_0010140	Uncharacterized protein	690	-2.35305	-3.50107	1.14802	2.35305	5.10905	5.59638e-12	3.50107	11.3221	3.88773e-26	-1.14802	-2.21609	0.000993843	1948	0.728	4640	0.353	992	0.861
CTHT_0026380	Uncharacterized protein	1839	-0.531338	-1.00261	0.471272	0.531338	1.44527	0.0383436	1.00261	2.00362	2.52508e-05	-0.471272	-1.38633	0.0681708	1949	0.728	2388	0.667	1450	0.798
CTHT_0042910	Tubulin-tyrosine ligase-like protein	2523	-0.485358	1.02258	-1.50793	0.485358	1.39993	0.345906	-1.02258	-2.03154	0.0252731	1.50793	2.84403	0.00108398	1950	0.728	2250	0.686	3604	0.498
CTHT_0073400	Putative D-lactate protein	1836	-0.0494959	-0.634134	0.584638	0.0494959	1.0349	0.885346	0.634134	1.55201	0.01438	-0.584638	-1.49966	0.0309402	1951	0.728	1832	0.745	1362	0.81
CTHT_0039350	Uncharacterized protein	732	-0.450123	-0.722559	0.272436	0.450123	1.36616	0.234461	0.722559	1.65011	0.0364277	-0.272436	-1.20785	0.493155	1952	0.728	2298	0.68	1612	0.775
CTHT_0009570	Uncharacterized protein	387	-1.06747	-0.902411	-0.165063	1.06747	2.09576	0.000113837	0.902411	1.86919	0.000779753	0.165063	1.12122	0.608174	1953	0.728	3079	0.571	2066	0.712
CTHT_0064520	Uncharacterized protein	951	-0.321841	-1.33423	1.01239	0.321841	1.24992	0.332313	1.33423	2.52142	2.92161e-06	-1.01239	-2.01725	0.000640748	1954	0.728	2158	0.699	1094	0.847
CTHT_0044240	Cytoplasmic 60S subunit biogenesis factor REI1 homolog (pre-60S factor REI1 homolog)	1506	-0.177481	-1.34709	1.1696	0.177481	1.13091	0.626541	1.34709	2.54398	4.66492e-06	-1.1696	-2.2495	0.000115514	1955	0.727	1967	0.726	987	0.862
CTHT_0043620	Uncharacterized protein	3591	-0.990831	0.626448	-1.61728	0.990831	1.98733	0.0388501	-0.626448	-1.54376	0.185051	1.61728	3.06796	0.000449782	1956	0.727	2754	0.616	3686	0.486
CTHT_0015430	Mitochondrial frataxin-like protein	633	-1.6102	-1.84538	0.235186	1.6102	3.05294	4.19957e-05	1.84538	3.59349	1.02787e-06	-0.235186	-1.17706	0.608698	1957	0.727	3780	0.473	1685	0.765
CTHT_0018070	Glycylpeptide N-tetradecanoyltransferase (EC 2.3.1.97)	1737	-0.306197	-1.09699	0.790797	0.306197	1.23644	0.368427	1.09699	2.13908	0.000188508	-0.790797	-1.73003	0.0106349	1958	0.727	2076	0.711	1204	0.832
CTHT_0000200	Mannan endo-1,6-alpha-mannosidase (EC 3.2.1.101)	1422	0.545796	1.49537	-0.949575	-0.545796	-1.45983	0.0728101	-1.49537	-2.81937	6.8606e-08	0.949575	1.9313	0.00106191	1959	0.727	1316	0.816	2943	0.59
CTHT_0046310	Uncharacterized protein	741	0.238023	-0.312765	0.550788	-0.238023	-1.17938	0.553534	0.312765	1.24209	0.384382	-0.550788	-1.46489	0.130788	1960	0.727	1547	0.784	1365	0.81
CTHT_0015310	Uncharacterized protein	633	2.40223	1.60593	0.796299	-2.40223	-5.28619	3.31697e-09	-1.60593	-3.04392	5.93801e-05	-0.796299	-1.73664	0.0665929	1961	0.727	411	0.942	1136	0.841
CTHT_0055730	Uncharacterized protein	2694	-0.176381	1.73365	-1.91003	0.176381	1.13005	0.649694	-1.73365	-3.32568	2.52241e-08	1.91003	3.75817	1.39475e-09	1962	0.726	1870	0.739	4143	0.423
CTHT_0009290	Uncharacterized protein	3153	-0.135227	1.87659	-2.01181	0.135227	1.09827	0.690097	-1.87659	-3.67205	2.4344e-12	2.01181	4.03289	1.2486e-13	1963	0.726	1866	0.74	4320	0.398
CTHT_0056500	Putative phosphoinositide binding protein	798	0.212911	2.11718	-1.90427	-0.212911	-1.15902	0.470046	-2.11718	-4.33846	7.64568e-18	1.90427	3.7432	3.14212e-14	1964	0.726	1603	0.776	4245	0.408
CTHT_0048900	Uncharacterized protein	2121	1.20526	3.32304	-2.11778	-1.20526	-2.30579	8.94296e-06	-3.32304	-10.0077	3.93249e-38	2.11778	4.34025	9.55223e-16	1965	0.726	908	0.873	4532	0.369
CTHT_0058760	Uncharacterized protein	303	-1.02969	-1.75049	0.720796	1.02969	2.04159	0.0256458	1.75049	3.36473	4.84056e-05	-0.720796	-1.64809	0.128334	1966	0.726	3029	0.578	1301	0.818
CTHT_0041140	Uncharacterized protein	3534	-0.214076	1.11178	-1.32586	0.214076	1.15996	0.59993	-1.11178	-2.16112	0.000939854	1.32586	2.50682	0.000107512	1967	0.726	1865	0.74	3282	0.543
CTHT_0015060	Mediator of RNA polymerase II transcription subunit 31	375	-1.47692	-0.932431	-0.544486	1.47692	2.78353	1.14608e-05	0.932431	1.90849	0.00493602	0.544486	1.4585	0.128334	1968	0.726	3477	0.515	2394	0.666
CTHT_0053050	Zinc finger domain-containing protein	1359	-1.30753	1.0099	-2.31743	1.30753	2.47517	0.00343734	-1.0099	-2.01378	0.0208681	2.31743	4.98445	6.89218e-08	1969	0.725	3248	0.547	4602	0.359
CTHT_0074160	Uncharacterized protein	549	-0.970692	-2.09535	1.12466	0.970692	1.95978	0.00936599	2.09535	4.27331	1.82813e-09	-1.12466	-2.1805	0.00215318	1970	0.725	2913	0.594	982	0.863
CTHT_0020200	Putative phenylalanine protein	2160	-2.34611	-3.03983	0.69372	2.34611	5.0845	7.19855e-09	3.03983	8.22393	9.27627e-15	-0.69372	-1.61745	0.112733	1971	0.725	4734	0.34	1314	0.817
CTHT_0050240	Zinc finger domain-containing protein	2061	0.390229	0.989278	-0.599049	-0.390229	-1.3106	0.324508	-0.989278	-1.98519	0.0045008	0.599049	1.51472	0.111869	1972	0.725	1476	0.794	2597	0.638
CTHT_0050420	Signal recognition particle 54 kDa protein	1545	0.311208	0.200013	0.111194	-0.311208	-1.24075	0.450489	-0.200013	-1.14871	0.611049	-0.111194	-1.08012	0.805562	1973	0.725	1520	0.788	1794	0.75
CTHT_0028510	Signal peptidase-like protein	690	-1.22338	-1.36609	0.142708	1.22338	2.33493	0.00036866	1.36609	2.5777	3.48753e-05	-0.142708	-1.10398	0.729196	1974	0.725	3258	0.546	1782	0.751
CTHT_0071930	Uncharacterized protein	570	0.462631	1.78884	-1.32621	-0.462631	-1.37805	0.396138	-1.78884	-3.45538	0.000132363	1.32621	2.50743	0.00700121	1975	0.725	1311	0.817	3318	0.538
CTHT_0008610	Uncharacterized protein	2244	0.255432	2.44583	-2.1904	-0.255432	-1.19369	0.435628	-2.44583	-5.44838	3.38041e-19	2.1904	4.56431	3.47655e-15	1976	0.724	1523	0.788	4521	0.37
CTHT_0027660	Uncharacterized protein	1599	-0.748873	1.15268	-1.90156	0.748873	1.68048	0.0831505	-1.15268	-2.22327	0.00416314	1.90156	3.73616	2.34882e-06	1977	0.724	2578	0.641	4158	0.421
CTHT_0037640	UDP-glucose 4-epimerase-like protein	1128	0.461997	0.754122	-0.292125	-0.461997	-1.37745	0.309179	-0.754122	-1.6866	0.0661838	0.292125	1.22444	0.537511	1978	0.724	1381	0.807	2181	0.696
CTHT_0048790	Uncharacterized protein	1920	-1.32101	0.0691981	-1.39021	1.32101	2.49841	2.07211e-05	-0.0691981	-1.04913	0.844027	1.39021	2.62117	5.51373e-06	1979	0.724	3383	0.529	3591	0.5
CTHT_0072800	Uncharacterized protein	528	-1.87698	-0.240197	-1.63678	1.87698	3.67305	2.42106e-06	0.240197	1.18115	0.580594	1.63678	3.10971	3.59989e-05	1980	0.724	4020	0.44	3840	0.465
CTHT_0056600	Uncharacterized protein	1218	1.6693	2.77518	-1.10588	-1.6693	-3.1806	1.76205e-18	-2.77518	-6.84559	2.23948e-50	1.10588	2.1523	1.06727e-08	1981	0.724	678	0.905	3181	0.557
CTHT_0012800	Uncharacterized protein	1827	-0.470618	-0.136703	-0.333915	0.470618	1.3857	0.0623301	0.136703	1.09939	0.601139	0.333915	1.26043	0.200985	1982	0.724	2365	0.67	2254	0.686
CTHT_0060260	Uncharacterized protein	1194	0.88459	0.603649	0.280941	-0.88459	-1.84624	0.00759857	-0.603649	-1.51956	0.0636101	-0.280941	-1.21499	0.445074	1983	0.723	1094	0.847	1661	0.768
CTHT_0045720	Uncharacterized protein	1614	0.576455	1.99743	-1.42097	-0.576455	-1.49118	0.289698	-1.99743	-3.99288	2.59423e-05	1.42097	2.67766	0.00436509	1984	0.723	1364	0.81	3819	0.468
CTHT_0012180	Uncharacterized protein	288	-1.63161	-1.98747	0.355854	1.63161	3.09859	1.13596e-07	1.98747	3.9654	1.98637e-11	-0.355854	-1.27974	0.29339	1985	0.723	3747	0.478	1538	0.785
CTHT_0062480	Putative GTPase activating protein	1725	0.108331	0.90352	-0.79519	-0.108331	-1.07798	0.771991	-0.90352	-1.87062	0.00219778	0.79519	1.73531	0.00986554	1986	0.723	1676	0.766	2769	0.614
CTHT_0067200	Putative RNA binding protein	984	0.257081	0.415095	-0.158014	-0.257081	-1.19506	0.499166	-0.415095	-1.33339	0.222061	0.158014	1.11575	0.689824	1987	0.723	1572	0.781	2019	0.718
CTHT_0032980	Uncharacterized protein	1287	-1.26239	-1.82385	0.561463	1.26239	2.39892	0.00445877	1.82385	3.54024	1.44981e-05	-0.561463	-1.47576	0.237499	1988	0.723	3386	0.528	1395	0.805
CTHT_0057960	Uncharacterized protein	2874	-1.18245	1.33599	-2.51844	1.18245	2.26962	0.00731604	-1.33599	-2.52449	0.00154777	2.51844	5.72962	1.9187e-09	1989	0.723	3092	0.569	4819	0.329
CTHT_0049370	Alcohol dehydrogenase-like protein	1041	-3.74761	-4.47476	0.727144	3.74761	13.4321	4.32744e-21	4.47476	22.2349	2.01308e-30	-0.727144	-1.65536	0.0920135	1990	0.723	5891	0.179	1288	0.82
CTHT_0030700	Uncharacterized protein	1764	2.50103	4.3997	-1.89867	-2.50103	-5.66089	7.27065e-07	-4.3997	-21.1077	8.50236e-20	1.89867	3.72869	0.000185346	1991	0.722	376	0.947	4270	0.405
CTHT_0035110	Uncharacterized protein	2868	0.058789	-0.539766	0.598555	-0.058789	-1.04159	0.852405	0.539766	1.45374	0.0280627	-0.598555	-1.5142	0.0185146	1992	0.722	1782	0.751	1391	0.806
CTHT_0053600	Methylmalonate-semialdehyde dehydrogenase-like protein	1770	2.06289	2.51443	-0.451547	-2.06289	-4.17821	0.000285704	-2.51443	-5.71373	4.00195e-06	0.451547	1.36751	0.487227	1993	0.722	502	0.93	2400	0.665
CTHT_0028880	Uncharacterized protein	594	-2.31854	-4.90978	2.59124	2.31854	4.98827	9.50414e-10	4.90978	30.0602	1.27717e-41	-2.59124	-6.02617	2.71234e-12	1994	0.722	4735	0.34	436	0.939
CTHT_0069300	Uncharacterized protein	660	-0.645579	-0.405173	-0.240406	0.645579	1.56437	0.11187	0.405173	1.32425	0.309809	0.240406	1.18132	0.59126	1995	0.722	2533	0.647	2122	0.704
CTHT_0033130	Uncharacterized protein	675	-2.8591	-3.57754	0.718436	2.8591	7.25563	1.89825e-22	3.57754	11.9384	1.60558e-35	-0.718436	-1.6454	0.0199157	1996	0.722	5205	0.275	1298	0.819
CTHT_0003770	Glutamine synthetase (EC 6.3.1.2)	1083	1.4246	0.508943	0.915655	-1.4246	-2.6844	0.000259836	-0.508943	-1.42301	0.20202	-0.915655	-1.88643	0.0221761	1997	0.722	833	0.884	1242	0.827
CTHT_0063440	Putative nuclear envelope morphology protein	1599	1.29863	2.25133	-0.952701	-1.29863	-2.45995	4.48559e-06	-2.25133	-4.76121	8.60269e-17	0.952701	1.93549	0.000864386	1998	0.721	885	0.876	3018	0.579
CTHT_0050570	AP-1 complex subunit mu-1-like protein	2511	0.868873	1.36581	-0.496935	-0.868873	-1.82624	0.0109216	-1.36581	-2.57721	2.17563e-05	0.496935	1.41121	0.166421	1999	0.721	1126	0.843	2449	0.659
[truncated: 5,278 more rows]

## Sheet: 22-08-19_xyl_normalizers
								actin normalized											rbp2 normalized							normalizer stability upon induction in %
Target	Condition	Target name	Bio rep	Tech rep	Ct	Ct bio rep	SD	ΔCT Actin	ΔΔCT Actin	2^-ΔΔCt Actin	log2 fold change G and X vs. R	G and X vs. R induction log2 fold change (biorep mean)	SD mean (log2 G_X vs.R)	log2 fold change G vs. X	SD mean (log2 G vs. X)	ΔCT RBP2	ΔΔCT RBP2	2^-ΔΔCt RBP2	log2 fold change G and X vs. R	G and X vs. R induction log2 fold change (biorep mean)	SD mean (log2 G_X vs.R)	log2 fold change G vs. X	G vs. X induction log2 fold change (biorep mean)	SD mean (log2 G vs. X)		SPY-G	SPY-X	glucose/xylose
actin	SPY	CTHT_0062070	1	1	18.9746	19.0257	0.234566
actin	SPY	CTHT_0062070	1	2	18.8418
actin	SPY	CTHT_0062070	1	3	19.2605
actin	SPY	CTHT_0062070	2	1	19.3901	19.4219
actin	SPY	CTHT_0062070	2	2	19.4657
actin	SPY	CTHT_0062070	2	3	19.4097
actin	Glucose	CTHT_0062070	1	1	18.515	18.5623	0.116354	-0.463395
actin	Glucose	CTHT_0062070	1	2	18.5276
actin	Glucose	CTHT_0062070	1	3	18.6442
actin	Glucose	CTHT_0062070	2	1	18.7796	18.7698		-0.652082
actin	Glucose	CTHT_0062070	2	2	18.7086
actin	Glucose	CTHT_0062070	2	3	18.8211
actin	Xylose	CTHT_0062070	1	1	17.4155	17.4908	0.489564	-1.93105
actin	Xylose	CTHT_0062070	1	2	17.4893
actin	Xylose	CTHT_0062070	1	3	17.5677
actin	Xylose	CTHT_0062070	2	1	18.4923	18.4853		-0.936613
actin	Xylose	CTHT_0062070	2	2	24.0457
actin	Xylose	CTHT_0062070	2	3	18.4782																					97.5644	91.9328	94.2279
RBP2	SPY	CTHT_0045510	1	1	24.2208	24.1599	0.335333
RBP2	SPY	CTHT_0045510	1	2	24.1402
RBP2	SPY	CTHT_0045510	1	3	24.1188
RBP2	SPY	CTHT_0045510	2	1	24.7796	24.8259
RBP2	SPY	CTHT_0045510	2	2	24.8353
RBP2	SPY	CTHT_0045510	2	3	24.8628
RBP2	Glucose	CTHT_0045510	1	1	24.9694	24.655	0.393992	0.495124
RBP2	Glucose	CTHT_0045510	1	2	24.8804
RBP2	Glucose	CTHT_0045510	1	3	24.1153
RBP2	Glucose	CTHT_0045510	2	1	24.2563	24.1045		-0.721443
RBP2	Glucose	CTHT_0045510	2	2	24.0529
RBP2	Glucose	CTHT_0045510	2	3	24.0042
RBP2	Xylose	CTHT_0045510	1	1	23.2731	23.2086	0.0557662	-0.951288
RBP2	Xylose	CTHT_0045510	1	2	23.2157
RBP2	Xylose	CTHT_0045510	1	3	23.1371
RBP2	Xylose	CTHT_0045510	2	1	23.2328	23.2617		24.8259
RBP2	Xylose	CTHT_0045510	2	2	23.3201
RBP2	Xylose	CTHT_0045510	2	3	23.2323																					102.049	96.0625	94.1334
Xylosidase	SPY	CTHT_0011440	1	1	25.7837	25.7322	0.109992	6.75807								1.57224
Xylosidase	SPY	CTHT_0011440	1	2	25.6868
Xylosidase	SPY	CTHT_0011440	1	3	25.7259
Xylosidase	SPY	CTHT_0011440	2	1	25.4938	25.933		6.51114								1.1071
Xylosidase	SPY	CTHT_0011440	2	2	25.5445
Xylosidase	SPY	CTHT_0011440	2	3	26.7607
Xylosidase	Glucose	CTHT_0011440	1	1	27.1388	27.2392	0.119227	8.67692	1.91885	0.264465	-1.91885	-1.95762	0.0387694	-3.99459	0.478937	2.58414	1.0119	0.495892	-1.0119	-1.53883	0.526926	-3.61961	-4.00694	0.387323
Xylosidase	Glucose	CTHT_0011440	1	2	27.2968
Xylosidase	Glucose	CTHT_0011440	1	3	27.282
Xylosidase	Glucose	CTHT_0011440	2	1	27.3224	27.2773		8.50753	1.99639	0.250626	-1.99639			-4.95246		3.17286	2.06575	0.238862	-2.06575			-4.39426
Xylosidase	Glucose	CTHT_0011440	2	2	27.0747
Xylosidase	Glucose	CTHT_0011440	2	3	27.4348
Xylosidase	Xylose	CTHT_0011440	1	1	22.1214	22.1732	0.137457	4.68233	-2.07573	4.21559	2.07573	2.5159	0.440167			-1.03548	-2.60771	6.09536	2.60771	2.46811	0.139603
Xylosidase	Xylose	CTHT_0011440	1	2	22.3956
Xylosidase	Xylose	CTHT_0011440	1	3	22.0025
Xylosidase	Xylose	CTHT_0011440	2	1	22.039	22.0403		3.55507	-2.95607	7.76007	2.95607					-1.22141	-2.32851	5.02285	2.32851
Xylosidase	Xylose	CTHT_0011440	2	2	22.0939
Xylosidase	Xylose	CTHT_0011440	2	3	21.9881
	R1	-RT	1		26.7872											ΔΔCT (xylose vs. glucose)	-3.61961
	R2	-RT	1		27.1911											2^-ΔΔCT (xylose vs.glucose)	12.2917
	G1	-RT	1		30.9575
	G2	-RT	1		29.7629
	X1	-RT	1		29.3035
	X2	-RT	1		28.6788

## Sheet: 2019-09-16_endogenous_targets
2019-09-16							G: SPY-G
Bio rep 1 and 2 on same plate							X: SPY-X
							R: SPY
												G and X vs. R fold change single bio rep					G vs. X fold change single bio rep
Target	classification	Condition	Target name	2 Bio rep	3 Tech rep	Ct	CT mean/bio rep	CT mean (condition)	CT SD bio rep mean (CT mean)	ΔCT single bio rep (targ-nor)	ΔΔCT single bio rep (target) (G and X vs. R)	2^-ΔΔCt	G and X vs. R single bio rep log2 fold change	G and X vs. R induction log2 fold change (biorep mean)	SD mean (log2 G_X vs.R)	ΔΔCT single bio rep (target) (G vs. X)	2^-ΔΔCt	G vs. X single bio rep log2 fold change	G vs. X induction log2 fold change (biorep mean)	SD mean (log2 G vs. X)
CTHT_0045510	rbp2-reference	SPY	rpb2	1	1	23.7689	23.5708	23.7901	0.240715
CTHT_0045511		SPY	rpb2	1	2	23.473
CTHT_0045512		SPY	rpb2	1	3	23.4704
CTHT_0045513		SPY	rpb2	2	1	24.0155	24.0094
CTHT_0045514		SPY	rpb2	2	2	24.0134
CTHT_0045515		SPY	rpb2	2	3	23.9993
CTHT_0045519		SPY-G	rpb2	1	1	23.4093	23.4329	23.5058	0.129334
CTHT_0045520		SPY-G	rpb2	1	2	23.4383
CTHT_0045521		SPY-G	rpb2	1	3	23.4512
CTHT_0045522		SPY-G	rpb2	2	1	23.519	23.5787
CTHT_0045523		SPY-G	rpb2	2	2	23.4321
CTHT_0045524		SPY-G	rpb2	2	3	23.7849
CTHT_0045528		SPY-X	rpb2	1	1	22.7006	22.5742	22.5595	0.0786965
CTHT_0045529		SPY-X	rpb2	1	2	22.546
CTHT_0045530		SPY-X	rpb2	1	3	22.4759
CTHT_0045531		SPY-X	rpb2	2	1	22.5988	22.5449
CTHT_0045532		SPY-X	rpb2	2	2	22.4676
CTHT_0045533		SPY-X	rpb2	2	3	22.5683
CTHT_0003950	Cellulose-binding-protein	SPY		1	1	27.9385	27.742	27.7516	0.123703	4.17119
CTHT_0003950		SPY		1	2	27.6823
CTHT_0003950		SPY		1	3	27.605
CTHT_0003950		SPY		2	1	27.6236	27.7613			3.7519
CTHT_0003950		SPY		2	2	27.8607
CTHT_0003950		SPY		2	3	27.7995
CTHT_0003950		SPY-G		1	1	30.2595	30.2128	29.9816	0.246527	6.77986	2.60866	0.163951	-2.60866	-2.51423	0.0944306	2.91756	0.132351	-2.91756	-3.27211	0.354551
CTHT_0003950		SPY-G		1	2	30.1983
CTHT_0003950		SPY-G		1	3	30.1804
CTHT_0003950		SPY-G		2	1	29.8379	29.7504			6.17171	2.4198	0.186882	-2.4198			3.62666	0.0809594	-3.62666
CTHT_0003950		SPY-G		2	2	29.5862
CTHT_0003950		SPY-G		2	3	29.827
CTHT_0003950		SPY-X		1	1	26.5986	26.4365	25.7632	0.679848	3.8623	-0.308892	1.23876	0.308892	0.757874	0.448982
CTHT_0003950		SPY-X		1	2	26.3591
CTHT_0003950		SPY-X		1	3	26.3518
CTHT_0003950		SPY-X		2	1	25.0058	25.0899			2.54505	-1.20686	2.30834	1.20686
CTHT_0003950		SPY-X		2	2	25.173
CTHT_0003950		SPY-X		2	3	25.091
CTHT_0073860	Xylitol-DH (XDH)	SPY		1	1	23.1499	23.752	23.4983	0.536153	0.181196
CTHT_0073860		SPY		1	2	23.6044
CTHT_0073860		SPY		1	3	24.5016
CTHT_0073860		SPY		2	1	23.0524	23.1178			-0.891594
CTHT_0073860		SPY		2	2	23.1832
CTHT_0073860		SPY		2	3	Undetermined
CTHT_0073860		SPY-G		1	1	25.82	26.0512	25.9867	0.187907	2.61831	2.43711	0.184653	-2.43711	-2.8361	0.398988	4.55858	0.0424357	-4.55858	-3.76276	0.795816
CTHT_0073860		SPY-G		1	2	26.2825
CTHT_0073860		SPY-G		1	3	Undetermined
CTHT_0073860		SPY-G		2	1	25.8283	25.9222			2.3435	3.23509	0.106204	-3.23509			2.96694	0.127897	-2.96694
CTHT_0073860		SPY-G		2	2	26.0161
CTHT_0073860		SPY-G		2	3	38.7236
CTHT_0073860		SPY-X		1	1	20.5557	20.6339	21.2777	0.668592	-1.94027	-2.12146	4.35135	2.12146	0.92666	1.1948
CTHT_0073860		SPY-X		1	2	20.7121
CTHT_0073860		SPY-X		1	3	Undetermined
CTHT_0073860		SPY-X		2	1	21.6784	21.9214			-0.623449	0.268145	0.830387	-0.268145
CTHT_0073860		SPY-X		2	2	22.1644
CTHT_0073860		SPY-X		2	3	36.9659
negative ctrls.
rpb2			NTC			32.9592
CTHT_0003950			NTC			Undetermined
CTHT_0050050			NTC			36.9525
CTHT_0073860			NTC			Undetermined
rpb2		SPY	-RT_1	1	1	27.618
rpb2		SPY	-RT_2	2	1	27.5013
rpb2		SPY-G	-RT_1	1	1	30.7125
rpb2		SPY-G	-RT_2	2	1	30.0121
rpb2		SPY-X	-RT_1	1	1	29.6748
rpb2		SPY-X	-RT_2	2	1	28.9648

## Sheet: 2020-05-12_glc_strong
2019-09-16							G: SPY-G
Biological rep 1 and 2 on same plate							X: SPY-X
							R: SPY
												G and X vs. R fold change single bio rep					G vs. X fold change single bio rep
Target	classification	Condition	Target name	2 Bio rep	3 Tech rep	Ct	CT mean/bio rep	CT mean (condition)	CT SD bio rep mean (CT mean)	ΔCT single bio rep (targ-nor)	ΔΔCT single bio rep (target) (G and X vs. R)	2^-ΔΔCt	G and X vs. R single bio rep log2 fold change	G and X vs. R induction log2 fold change (biorep mean)	SD mean (log2 G_X vs.R)	ΔΔCT single bio rep (target) (G vs. X)	2^-ΔΔCt	G vs. X single bio rep log2 fold change	G vs. X induction log2 fold change (biorep mean)	SD mean (log2 G vs. X)
CTHT_0045510	rbp2-reference	SPY	rpb2	1	1	undetermined	#DIV/0!
CTHT_0045511		SPY	rpb2	1	2	undetermined
CTHT_0045512		SPY	rpb2	1	3	undetermined
CTHT_0045513		SPY	rpb2	2	1	21.2608	21.2514	21.2514	0.107635
CTHT_0045514		SPY	rpb2	2	2	21.1152
CTHT_0045515		SPY	rpb2	2	3	21.3783
CTHT_0045519		SPY-G	rpb2	1	1	21.2465	21.4187	21.3271	0.338667
CTHT_0045520		SPY-G	rpb2	1	2	21.3071
CTHT_0045521		SPY-G	rpb2	1	3	21.7024
CTHT_0045522		SPY-G	rpb2	2	1	20.9467	21.2356
CTHT_0045523		SPY-G	rpb2	2	2	20.9384
CTHT_0045524		SPY-G	rpb2	2	3	21.8217
CTHT_0045528		SPY-X	rpb2	1	1	20.2451	20.2103	19.9485	0.290915
CTHT_0045529		SPY-X	rpb2	1	2	20.4096
CTHT_0045530		SPY-X	rpb2	1	3	19.9761
CTHT_0045531		SPY-X	rpb2	2	1	19.6979	19.6868
CTHT_0045532		SPY-X	rpb2	2	2	19.7013
CTHT_0045533		SPY-X	rpb2	2	3	19.6613
CTHT_0011270	Noncoding	SPY		1	1	20.9817	20.9135	21.7016	0.789348	-0.337964
CTHT_0011270		SPY		1	2	20.8463
CTHT_0011270		SPY		1	3	20.9124
CTHT_0011270		SPY		2	1	22.4866	22.4898			1.23839
CTHT_0011270		SPY		2	2	22.4607
CTHT_0011270		SPY		2	3	22.5222
CTHT_0011270		SPY-G		1	1	19.4251	19.7845	19.309	0.543335	-1.63422	-1.29626	2.45591	1.29626	2.46835	1.17209	-5.40888	42.4849	5.40888	5.77449	0.365608
CTHT_0011270		SPY-G		1	2	19.6346
CTHT_0011270		SPY-G		1	3	20.2937
CTHT_0011270		SPY-G		2	1	18.8073	18.8335			-2.40204	-3.64043	12.4704	3.64043			-6.14009	70.5265	6.14009
CTHT_0011270		SPY-G		2	2	18.8847
CTHT_0011270		SPY-G		2	3	18.8086
CTHT_0011270		SPY-X		1	1	24.0537	23.9849	23.7049	0.289686	3.77465	4.11262	0.0578068	-4.11262	-3.30614	0.806478
CTHT_0011270		SPY-X		1	2	23.9672
CTHT_0011270		SPY-X		1	3	23.9338
CTHT_0011270		SPY-X		2	1	23.5323	23.4248			3.73805	2.49966	0.176818	-2.49966
CTHT_0011270		SPY-X		2	2	23.3078
CTHT_0011270		SPY-X		2	3	23.4344
[truncated: 23 more rows]

## Sheet: 2019-09-16_QPCR vs. mRNA Seq.
Experiment	Target name	Target	normalizer	qRT-PCR_log2 G vs. R	SD_qPCR_log2_G vs. R	qRT-PCR_log2 X vs. R	SD_qPCR_log2_X vs. R	qRT-PCR_log2 G vs. X	SD_qPCR_log2_G vs. X	mRNA-seq_log2 G vs. R	mRNA_seq_log2 X vs. R	mRNA_seq_log2 G vs. X	comment
[truncated: 5 more rows]

[truncated: 1 more sheets: 2019-09-16_plots]
